# Supplementary material for: Elevated retrotransposon activity and genomic instability in primed pluripotent stem cells
Source: Genome Biol. 2021 Jul 9;22:201. doi: 10.1186/s13059-021-02417-9 (PMC8268579; doi:10.1186/s13059-021-02417-9)
Supplement: Supplementary file 2 — Additional file 2: Table S1. Differential gene transcriptome at passage 5. [file 13059_2021_2417_MOESM2_ESM.xlsx]

## Sheet: OG2_2_14_Primed_Ensembl_gene_ex
	baseMean	log2FoldChange	lfcSE	stat	pvalue	padj	gene_name
ENSMUSG00000000001	4078.04	0.240362	0.0511296	4.70104	2.58845e-06	9.24118e-06	Gnai3			-8.95395
ENSMUSG00000000028	640.035	-0.792347	0.115839	-6.84006	7.91607e-12	4.4331e-11	Cdc45			-8.80236
ENSMUSG00000000031	19741.7	0.0122816	0.0318402	0.385727	0.699699	0.772235	H19			-8.64406
ENSMUSG00000000037	39.7953	0.779021	0.449131	1.73451	0.0828277	0.133823	Scml2			-8.37129
ENSMUSG00000000056	721.98	0.105522	0.107736	0.979449	0.327358	0.427506	Narf			-7.64196
ENSMUSG00000111423	256.128	-8.95395	1.03462	-8.65438	4.95606e-18	3.98956e-17	Dppa5c
ENSMUSG00000110919	230.72	-8.80236	1.21535	-7.24266	4.39964e-13	2.68853e-12	Dppa5b
ENSMUSG00000000085	533.765	0.0351344	0.126477	0.277793	0.781171	0.836825	Scmh1			-8.64406
ENSMUSG00000003545	12609.3	-8.64406	0.135049	-64.007	0	0	Fosb
ENSMUSG00000000093	44.7389	0.472335	0.429691	1.09924	0.271662	0.366969	Tbx2			-7.64196
ENSMUSG00000000094	53.443	-0.328346	0.38273	-0.857904	0.390945	0.492544	Tbx4			-7.58537
ENSMUSG00000095936	31.4345	-8.37129	1.51385	-5.52981	3.20583e-08	1.38312e-07	Zscan4e
ENSMUSG00000078869	18.9614	-7.64196	1.56076	-4.8963	9.76577e-07	3.64023e-06	Gm14409
ENSMUSG00000000126	269.407	0.126026	0.181042	0.696116	0.486356	0.585103	Wnt9a			-7.31538
ENSMUSG00000000127	441.439	-0.445498	0.138292	-3.22142	0.00127556	0.00311489	Fer			-7.18941
ENSMUSG00000000131	2545.73	-0.334132	0.0690845	-4.83656	1.32104e-06	4.86096e-06	Xpo6			-6.98159
ENSMUSG00000000134	1808.63	-0.580007	0.0728936	-7.9569	1.76409e-15	1.2446e-14	Tfe3			-6.96376
ENSMUSG00000000142	273.044	-0.122423	0.169813	-0.720928	0.470954	0.571101	Axin2			-6.92279
ENSMUSG00000000148	355.847	0.279243	0.151401	1.8444	0.0651248	0.108611	Brat1			-6.89324
ENSMUSG00000000149	1373.2	0.0151986	0.0791904	0.191925	0.847801	0.88895	Gna12			-6.82854
ENSMUSG00000000154	94.9496	0.292385	0.294089	0.994208	0.320121	0.420186	Slc22a18			-6.73035
ENSMUSG00000093847	18.2305	-7.58537	1.56913	-4.83413	1.33726e-06	4.91658e-06	Gm5039
ENSMUSG00000000168	2290.96	-0.176636	0.0644926	-2.73885	0.00616545	0.013255	Dlat			-6.69257
ENSMUSG00000000171	2107.65	-0.197001	0.0651937	-3.02178	0.00251297	0.00581893	Sdhd			-6.62397
ENSMUSG00000000184	2972.39	-0.353818	0.057891	-6.1118	9.85139e-10	4.78373e-09	Ccnd2			-6.58056
ENSMUSG00000000194	1491.9	0.134155	0.0766343	1.75058	0.080018	0.129998	Gpr107			-6.50861
ENSMUSG00000000197	14.1886	-0.044442	0.734047	-0.0605439	0.951722	0.967966	Nalcn			-6.38238
ENSMUSG00000072905	17.7603	-7.54756	1.56756	-4.81484	1.47315e-06	5.38386e-06	Gm2016
ENSMUSG00000000204	5.61249	2.27456	1.35014	1.68468	0.0920507	0.146657	Slfn4			-6.33835
ENSMUSG00000000223	23.3529	1.09828	0.58552	1.87573	0.060693	0.102102	Drp2			-6.33735
ENSMUSG00000000244	8.81197	-0.912444	0.996734	-0.915433	0.359964	0.461534	Tspan32			-6.29115
ENSMUSG00000000247	19.0345	0.337763	0.641972	0.526134	0.598795	0.686291	Lhx2			-6.22107
ENSMUSG00000000253	185.157	-0.0168483	0.206068	-0.081761	0.934837	0.955224	Gmpr			-6.14576
ENSMUSG00000000266	158.63	0.499209	0.228154	2.18804	0.028667	0.0525735	Mid2			-6.14478
ENSMUSG00000000275	3274.55	-0.0527099	0.0591694	-0.89083	0.373021	0.475152	Trim25			-6.09238
ENSMUSG00000000276	354.602	-0.475457	0.156943	-3.02949	0.00244964	0.0056871	Dgke			-6.09238
ENSMUSG00000000278	2893.39	-0.247961	0.0589485	-4.2064	2.59468e-05	8.25443e-05	Scpep1			-6.03889
ENSMUSG00000000282	1530.71	-0.726957	0.0774637	-9.38449	6.32214e-21	5.81702e-20	Mnt			-6.03871
ENSMUSG00000000290	22.6507	1.40013	0.646995	2.16404	0.030461	0.0554001	Itgb2			-6.03818
ENSMUSG00000000295	329.718	-0.247648	0.156616	-1.58124	0.113824	0.176224	Hddc2			-5.98132
ENSMUSG00000000296	203.607	0.0630535	0.196646	0.320644	0.74848	0.812887	Tpd52l1			-5.95821
ENSMUSG00000000301	36.4593	-0.0381096	0.460391	-0.0827766	0.934029	0.954618	Pemt			-5.92288
ENSMUSG00000000303	8881.02	0.204709	0.039422	5.19277	2.07191e-07	8.27738e-07	Cdh1			-5.893
ENSMUSG00000109969	15.8431	-7.38273	1.58543	-4.6566	3.21474e-06	1.13742e-05	Zscan4-ps3
ENSMUSG00000095339	15.1202	-7.31538	1.58838	-4.60556	4.11354e-06	1.43824e-05	Zscan4b
ENSMUSG00000000317	238.067	0.59548	0.197552	3.01429	0.00257579	0.00594887	Bcl6b			-5.86178
ENSMUSG00000000320	28.2827	-1.02576	0.53585	-1.91427	0.0555851	0.0946567	Alox12			-5.86158
ENSMUSG00000000325	1084.32	0.601498	0.0897	6.70566	2.00494e-11	1.09415e-10	Arvcf			-5.86078
ENSMUSG00000000326	667.657	0.253691	0.110383	2.29828	0.0215461	0.0407905	Comt			-5.82331
ENSMUSG00000000339	511.518	-0.00429758	0.130531	-0.0329239	0.973735	0.983371	Rtca			-5.79861
ENSMUSG00000000340	560.019	-0.718143	0.125665	-5.71473	1.09877e-08	4.92354e-08	Dbt			-5.79587
ENSMUSG00000000346	1772.48	-0.0859558	0.0709367	-1.21173	0.225617	0.314458	Dazap2			-5.73056
ENSMUSG00000000355	406.194	-0.268185	0.140943	-1.90279	0.0570676	0.0968747	Mcts1			-5.71695
ENSMUSG00000000359	30.2713	0.235324	0.514013	0.457818	0.647083	0.727043	Rem1			-5.70696
ENSMUSG00000070828	37.9488	-7.18941	1.4835	-4.84625	1.25815e-06	4.63626e-06	Zscan4f
ENSMUSG00000000374	695.851	-0.119432	0.108087	-1.10496	0.269177	0.364055	Trappc10			-5.66076
ENSMUSG00000000378	750.068	0.056835	0.113389	0.501238	0.616203	0.701265	Ccm2			-5.66007
ENSMUSG00000070618	11.9966	-6.98159	1.62431	-4.29819	1.722e-05	5.60471e-05	BC080695
ENSMUSG00000110190	32.4017	-6.96376	1.49392	-4.66141	3.14055e-06	1.11206e-05	Zscan4-ps2
ENSMUSG00000000386	6.21361	2.9271	1.36081	2.151	0.031476	0.0570125	Mx1			-5.61943
ENSMUSG00000079034	11.5176	-6.92279	1.63092	-4.24471	2.18879e-05	7.02104e-05	Gm8300
ENSMUSG00000000399	1188.41	-0.432015	0.089669	-4.81789	1.45088e-06	5.31231e-06	Ndufa9			-5.51428
ENSMUSG00000000402	19.3131	0.834669	0.681124	1.22543	0.220414	0.3081	Egfl6			-5.51116
ENSMUSG00000108963	11.2851	-6.89324	1.64721	-4.1848	2.85413e-05	9.03129e-05	Gm16478
ENSMUSG00000054272	29.522	-6.82854	1.5005	-4.55085	5.34295e-06	1.84305e-05	Zscan4c
ENSMUSG00000000420	2180.37	0.6874	0.0665113	10.3351	4.88974e-25	5.3866e-24	Galnt1			-5.37304
ENSMUSG00000000439	545.382	-0.385613	0.128819	-2.99344	0.00275854	0.00633468	Mkrn2			-5.27303
ENSMUSG00000000440	6.1229	0.412427	1.19125	0.346213	0.729183	0.796861	Pparg			-5.21245
ENSMUSG00000000441	749.697	-0.317487	0.109989	-2.88654	0.00389498	0.00867733	Raf1			-5.17588
ENSMUSG00000090854	10.0795	-6.73035	1.65644	-4.06315	4.84147e-05	0.00014872	Gm4340
ENSMUSG00000112943	9.8356	-6.69508	1.66462	-4.022	5.77071e-05	0.000175533	Gm18983
ENSMUSG00000000530	433.261	-0.222981	0.148788	-1.49865	0.133965	0.202947	Acvrl1			-5.10987
ENSMUSG00000000531	366.769	-0.218247	0.153125	-1.42528	0.154075	0.228558	Grasp			-5.10033
ENSMUSG00000000532	1192.71	0.4638	0.0856819	5.41304	6.19639e-08	2.59579e-07	Acvr1b			-5.10026
ENSMUSG00000000538	601.887	0.287366	0.119505	2.40463	0.0161888	0.0315394	Tom1l2			-5.09444
ENSMUSG00000105960	26.8864	-6.69257	1.50896	-4.43523	9.19725e-06	3.09503e-05	6330410L21Rik
ENSMUSG00000000552	919.103	0.146782	0.0955449	1.53626	0.124474	0.190176	Zfp385a			-5.06725
ENSMUSG00000000555	5145.99	0.110444	0.0470308	2.34833	0.0188577	0.0361831	Itga5			-5.02956
ENSMUSG00000000561	1424.63	-0.734167	0.0808616	-9.0793	1.09271e-19	9.51194e-19	Wdr77			-4.9777
ENSMUSG00000000563	3796.95	-0.637933	0.0611176	-10.4378	1.66636e-25	1.87168e-24	Atp5f1			-4.94627
ENSMUSG00000000567	768.88	-0.449497	0.104509	-4.30102	1.70013e-05	5.53758e-05	Sox9			-4.93394
ENSMUSG00000000568	5648.21	-0.498366	0.0448659	-11.1079	1.14828e-28	1.4503e-27	Hnrnpd			-4.90216
ENSMUSG00000000579	773.367	0.329228	0.105912	3.1085	0.00188039	0.00447193	Dynlt1c			-4.84336
ENSMUSG00000000581	726.042	0.0941886	0.108327	0.869482	0.384583	0.486115	C1d			-4.8321
ENSMUSG00000000594	823.195	-0.234265	0.100079	-2.34081	0.019242	0.0368091	Gm2a			-4.80505
ENSMUSG00000000600	707.154	0.114387	0.10708	1.06824	0.285414	0.382346	Krit1			-4.69495
ENSMUSG00000000605	460.796	0.74456	0.139065	5.35405	8.60049e-08	3.55759e-07	Clcn4			-4.66919
ENSMUSG00000000617	7.75644	-2.33501	1.10635	-2.11055	0.0348111	0.0623475	Grm6			-4.66445
ENSMUSG00000070890	9.36358	-6.62397	1.68148	-3.93936	8.17007e-05	0.00024426	Gm12794
ENSMUSG00000000628	5971.21	-0.741682	0.0437471	-16.9538	1.80285e-64	6.32708e-63	Hk2			-4.63028
ENSMUSG00000000631	1649.09	-0.0523197	0.073202	-0.714731	0.474775	0.574754	Myo18a			-4.6109
ENSMUSG00000079029	24.9897	-6.58056	1.51303	-4.34927	1.36594e-05	4.50275e-05	Gm5662
ENSMUSG00000000673	7.0724	0.743614	1.04989	0.708275	0.478775	0.578373	Haao			-4.53814
ENSMUSG00000000690	79.3954	0.812146	0.327707	2.47827	0.0132022	0.0263184	Hoxb6			-4.48793
ENSMUSG00000109202	8.64411	-6.50861	1.70331	-3.82115	0.000132829	0.000384415	Gm21037
ENSMUSG00000000706	5.41808	-1.29547	1.23834	-1.04614	0.295498	0.393391	Btn1a1			-4.39117
ENSMUSG00000070619	7.91938	-6.38238	1.71061	-3.73105	0.000190683	0.000538166	Gm13119
ENSMUSG00000000711	1967.04	0.743309	0.0743743	9.99416	1.61644e-23	1.68951e-22	Rab5b			-4.37173
ENSMUSG00000078511	7.9185	-6.38224	1.71061	-3.73097	0.000190747	0.000538261	Pramef25
ENSMUSG00000045591	7.68161	-6.33835	1.7226	-3.67953	0.000233661	0.000649453	Olig3
ENSMUSG00000000732	241.49	-0.20707	0.183544	-1.12817	0.259247	0.353207	Icosl			-4.25426
ENSMUSG00000000738	1101.35	-0.242744	0.0895114	-2.71188	0.00669037	0.014266	Spg7			-4.23738
ENSMUSG00000000739	17.5187	-0.686243	0.669771	-1.02459	0.305555	0.404295	Sult5a1			-4.18485
ENSMUSG00000000740	28968.9	-0.430721	0.0297101	-14.4975	1.25716e-47	2.953e-46	Rpl13			-4.13698
ENSMUSG00000000743	1573.68	-0.134755	0.0758064	-1.77762	0.0754663	0.123674	Chmp1a			-4.13675
ENSMUSG00000092019	7.67545	-6.33735	1.72592	-3.67187	0.000240782	0.0006682	Gm4027
ENSMUSG00000000753	2859.36	-0.0606164	0.0600153	-1.01002	0.312488	0.41172	Serpinf1			-4.09989
ENSMUSG00000000759	558.269	0.0955548	0.121503	0.786442	0.431608	0.533257	Tubgcp3			-4.08082
ENSMUSG00000000776	937.043	-0.375668	0.0990771	-3.79168	0.000149635	0.000429761	Polr3d			-4.06609
ENSMUSG00000000782	1472.44	-0.0890456	0.0782992	-1.13725	0.255435	0.349256	Tcf7			-4.06294
ENSMUSG00000000787	12703	-0.608658	0.0364319	-16.7067	1.17121e-62	3.94656e-61	Ddx3x			-4.04674
ENSMUSG00000000791	35.2996	0.53928	0.545137	0.989257	0.322538	0.422547	Il12rb1			-4.04365
ENSMUSG00000083190	7.43329	-6.29115	1.74853	-3.59796	0.000320724	0.000872593	Cyp4a30-ps
ENSMUSG00000107634	19.4504	-6.22107	1.54454	-4.02777	5.63078e-05	0.000171453	Gm36816
ENSMUSG00000000804	858.589	0.225066	0.108635	2.07176	0.0382874	0.067889	Usp32			-4.00232
ENSMUSG00000108337	6.72173	-6.14576	1.76022	-3.49147	0.000480363	0.00126769	Gm4971
ENSMUSG00000000811	171.156	-0.498781	0.255345	-1.95336	0.0507766	0.087358	Txnrd3			-3.98341
ENSMUSG00000000823	580.959	0.0340354	0.124704	0.272929	0.784908	0.840118	Zfp512b			-3.97485
ENSMUSG00000000826	2531.85	0.127324	0.0606317	2.09995	0.0357333	0.063806	Dnajc5			-3.96912
ENSMUSG00000000827	1625.49	0.0874586	0.07731	1.13127	0.257941	0.35179	Tpd52l2			-3.96823
ENSMUSG00000000838	2343.26	-0.190126	0.0624432	-3.04478	0.00232849	0.00543427	Fmr1			-3.95971
ENSMUSG00000000861	53.5837	0.702692	0.382596	1.83664	0.0662624	0.11027	Bcl11a			-3.95283
ENSMUSG00000000869	26.5691	1.49433	0.558101	2.67753	0.00741681	0.0156278	Il4			-3.94211
ENSMUSG00000000876	217.729	-0.282005	0.190973	-1.47668	0.139762	0.210491	Pxmp4			-3.93292
ENSMUSG00000000881	944.517	0.219785	0.0976096	2.25167	0.0243431	0.0454962	Dlg3			-3.93244
ENSMUSG00000000884	209.478	-0.81481	0.211572	-3.85122	0.000117533	0.000343167	Gnb1l			-3.92733
ENSMUSG00000000901	882.675	-0.336583	0.097166	-3.464	0.000532203	0.00139558	Mmp11			-3.91604
ENSMUSG00000000902	1784.96	-0.197135	0.0703098	-2.8038	0.00505038	0.0110422	Smarcb1			-3.91565
ENSMUSG00000000903	27.1988	0.0312909	0.535885	0.058391	0.953437	0.969099	Vpreb3			-3.9011
ENSMUSG00000000915	563.234	0.0784091	0.1228	0.638512	0.523141	0.618999	Hip1r			-3.88788
ENSMUSG00000000916	381.928	-0.363644	0.150809	-2.41129	0.0158964	0.0310241	Nsun5			-3.84727
ENSMUSG00000000934	213.063	-0.0965543	0.219308	-0.440268	0.659743	0.73816	Top1mt			-3.84141
ENSMUSG00000000938	45.1558	1.05859	0.423557	2.49928	0.0124446	0.024951	Hoxa10			-3.82694
ENSMUSG00000000942	8.60781	-0.326774	0.952266	-0.343154	0.731483	0.798529	Hoxa4			-3.8251
ENSMUSG00000094462	6.71646	-6.14478	1.76027	-3.49082	0.000481534	0.0012704	Gm21028
ENSMUSG00000000957	5630.52	0.609791	0.0445598	13.6848	1.2519e-42	2.5553e-41	Mmp14			-3.81388
ENSMUSG00000000958	956.861	-0.30418	0.0986985	-3.08191	0.00205674	0.0048528	Slc7a7			-3.80989
ENSMUSG00000000959	1595.85	-0.0722983	0.0786381	-0.91938	0.357897	0.459314	Oxa1l			-3.8092
ENSMUSG00000000976	553.965	0.437131	0.12296	3.55507	0.000377883	0.00101458	Heatr6			-3.80467
ENSMUSG00000001016	2860.13	-0.524933	0.0580371	-9.04479	1.49956e-19	1.29646e-18	Ilf2			-3.80303
ENSMUSG00000001017	3553.81	-0.156422	0.0525496	-2.97666	0.00291406	0.00665311	Chtop			-3.79957
ENSMUSG00000001018	862.341	-0.373201	0.0987672	-3.7786	0.000157714	0.000450923	Snapin			-3.77824
ENSMUSG00000001020	17.5584	-1.59722	0.718274	-2.22369	0.0261694	0.0484937	S100a4			-3.77704
ENSMUSG00000097851	6.47693	-6.09238	1.76955	-3.44291	0.000575498	0.00150047	Platr30
ENSMUSG00000001027	5.08634	1.33537	1.38411	0.964786	0.334652	0.435175	Scn4a			-3.77043
ENSMUSG00000001034	1108.5	0.344548	0.0926406	3.71919	0.000199864	0.000562026	Mapk7			-3.76585
ENSMUSG00000001036	1337.59	0.0884583	0.081188	1.08955	0.275912	0.37172	Epn2			-3.76131
ENSMUSG00000001039	274.043	0.0113901	0.179726	0.0633746	0.949468	0.96646	B9d1			-3.7481
ENSMUSG00000001052	1424.54	0.42176	0.0786816	5.36034	8.30665e-08	3.44166e-07	Sec24b			-3.73913
ENSMUSG00000001053	690.06	-0.807336	0.121434	-6.64838	2.96339e-11	1.60292e-10	N4bp3			-3.71034
ENSMUSG00000001054	703.177	-0.691603	0.112613	-6.14142	8.17893e-10	4.00114e-09	Rmnd5b			-3.69652
ENSMUSG00000110103	6.47693	-6.09238	1.76955	-3.44291	0.000575498	0.00150047	Zscan4-ps1
ENSMUSG00000001062	188.625	0.0362687	0.204216	0.177599	0.859038	0.897763	Vps9d1			-3.66638
ENSMUSG00000001065	139.881	0.7345	0.247039	2.97322	0.00294695	0.00672129	Zfp276			-3.65087
ENSMUSG00000001076	11.718	-2.19845	0.911996	-2.41059	0.0159266	0.0310693	C1ql4			-3.64896
ENSMUSG00000001082	1202.48	0.132428	0.0863837	1.53301	0.125272	0.191247	Mfsd10			-3.64036
ENSMUSG00000001089	2475.46	-0.043991	0.063657	-0.691063	0.489526	0.587802	Luzp1			-3.63535
ENSMUSG00000001098	1274.88	0.425689	0.0865166	4.92032	8.64026e-07	3.23768e-06	Kctd10			-3.62968
ENSMUSG00000001100	1349.8	-0.461276	0.0815565	-5.65591	1.55022e-08	6.86163e-08	Poldip2			-3.62581
ENSMUSG00000001105	326.48	-0.45857	0.1668	-2.74922	0.00597378	0.0128663	Ift20			-3.60745
ENSMUSG00000001119	6387.53	-0.296566	0.043012	-6.89495	5.38822e-12	3.06091e-11	Col6a1			-3.58265
ENSMUSG00000001120	351.107	-0.242964	0.150602	-1.61328	0.106683	0.166768	Pcbp3			-3.58261
ENSMUSG00000001123	743.785	0.143804	0.107028	1.34362	0.179073	0.258998	Lgals9			-3.58214
ENSMUSG00000001127	1189.65	0.38416	0.0859449	4.46984	7.82778e-06	2.65481e-05	Araf			-3.5764
ENSMUSG00000001128	73.1559	0.21844	0.342207	0.638326	0.523262	0.619059	Cfp			-3.57357
ENSMUSG00000001131	2488.82	-0.0139861	0.0647813	-0.215897	0.829068	0.875094	Timp1			-3.56803
ENSMUSG00000001134	183.839	-0.648227	0.214034	-3.02862	0.00245671	0.00570129	Uxt			-3.55808
ENSMUSG00000001138	646.456	0.701497	0.115228	6.08791	1.14394e-09	5.52916e-09	Cnnm3			-3.54911
ENSMUSG00000001143	476.771	0.830912	0.131947	6.29732	3.02835e-10	1.53168e-09	Lman2l			-3.54766
ENSMUSG00000001150	1982.79	-0.659203	0.069045	-9.54744	1.32934e-21	1.26848e-20	Mcm3ap			-3.53535
ENSMUSG00000001151	1527.21	-0.780923	0.0800481	-9.75567	1.74437e-22	1.73635e-21	Pcnt			-3.52307
ENSMUSG00000001156	228.029	-0.339465	0.191769	-1.77018	0.0766972	0.125367	Mxd1			-3.51812
ENSMUSG00000001157	587.045	-0.414602	0.11963	-3.46569	0.000528868	0.00138806	Gmcl1			-3.50782
ENSMUSG00000001158	790.419	0.0714931	0.108601	0.658313	0.510337	0.607696	Snrnp27			-3.50147
ENSMUSG00000001166	98.553	0.571869	0.293007	1.95172	0.0509711	0.0876569	Oas1c			-3.48591
ENSMUSG00000001173	963.777	-0.054313	0.0953114	-0.569847	0.568781	0.660244	Ocrl			-3.485
ENSMUSG00000001175	7192.6	0.0279978	0.0412205	0.679222	0.496997	0.595163	Calm1			-3.46927
ENSMUSG00000029409	6.2418	-6.03889	1.78314	-3.38666	0.000707484	0.00181449	U90926
ENSMUSG00000001227	138.889	0.365486	0.237779	1.53708	0.124273	0.189933	Sema6b			-3.45209
ENSMUSG00000001228	5885.89	-0.666766	0.0439639	-15.1662	5.92078e-52	1.52822e-50	Uhrf1			-3.44809
ENSMUSG00000001229	1098.49	0.207878	0.0902118	2.30434	0.0212037	0.040181	Dpp9			-3.44616
ENSMUSG00000037390	6.24092	-6.03871	1.77965	-3.39321	0.000690791	0.00177629	Muc3
ENSMUSG00000001247	417.446	0.53346	0.140598	3.79422	0.000148107	0.000425649	Lsr			-3.43271
ENSMUSG00000001248	1113.62	0.960923	0.0918955	10.4567	1.36536e-25	1.53943e-24	Gramd1a			-3.43269
ENSMUSG00000001249	328.224	0.778566	0.17177	4.5326	5.8262e-06	2.00197e-05	Hpn			-3.4139
ENSMUSG00000001270	3828.15	-0.517326	0.0542389	-9.53792	1.45727e-21	1.38608e-20	Ckb			-3.41355
ENSMUSG00000001280	4282.62	-0.486227	0.0503222	-9.66227	4.36091e-22	4.25968e-21	Sp1			-3.41222
ENSMUSG00000094338	6.23828	-6.03818	1.77752	-3.39698	0.00068135	0.00175405	Hist1h2bl
ENSMUSG00000001285	613.9	-0.0332434	0.114854	-0.28944	0.772245	0.830368	Myg1			-3.40676
ENSMUSG00000001288	2066.91	-0.739939	0.0667384	-11.0872	1.44801e-28	1.8198e-27	Rarg			-3.39304
ENSMUSG00000001289	1315.89	0.231283	0.0842958	2.7437	0.00607505	0.013067	Pfdn5			-3.38479
ENSMUSG00000001300	1629.37	0.452143	0.0787589	5.74085	9.42008e-09	4.24681e-08	Efnb2			-3.38215
ENSMUSG00000001305	897.964	-0.803849	0.110132	-7.29897	2.89969e-13	1.7948e-12	Rrp15			-3.37695
ENSMUSG00000001313	364.161	-0.200494	0.159564	-1.25651	0.20893	0.294599	Rnd2			-3.35531
ENSMUSG00000001323	155.318	0.30145	0.226114	1.33318	0.182473	0.26308	Srr			-3.34433
ENSMUSG00000001333	39.8021	-0.386849	0.440792	-0.877623	0.380148	0.482088	Sync			-3.3338
ENSMUSG00000001334	44.7948	0.740816	0.438041	1.6912	0.0907985	0.144896	Fndc5			-3.33299
ENSMUSG00000069270	5.997	-5.98132	1.79389	-3.33427	0.00085523	0.00216311	Hist1h2ac
ENSMUSG00000001349	895.674	-0.317084	0.0977693	-3.24319	0.00118201	0.00290802	Cnn1			-3.31133
ENSMUSG00000001366	251.058	-0.74708	0.186348	-4.00905	6.09633e-05	0.000184868	Fbxo9			-3.30916
ENSMUSG00000001376	447.925	-0.307487	0.142002	-2.16538	0.0303589	0.0552427	Vps50			-3.30303
ENSMUSG00000001380	1627.87	-0.639536	0.0780235	-8.19671	2.47065e-16	1.822e-15	Hars			-3.28751
ENSMUSG00000001383	1794.51	-0.28011	0.0700127	-4.00085	6.31158e-05	0.000191069	Zmat2			-3.28145
ENSMUSG00000001403	3507.91	-0.660051	0.0535332	-12.3297	6.26477e-35	9.83641e-34	Ube2c			-3.2808
ENSMUSG00000001415	2296.37	-0.710928	0.0636104	-11.1763	5.32741e-29	6.84545e-28	Smg5			-3.27934
ENSMUSG00000001416	9548.29	-0.984928	0.0410851	-23.9729	5.33768e-127	4.55704e-125	Cct3			-3.26637
ENSMUSG00000001418	1446.11	0.217338	0.0790845	2.74817	0.00599289	0.0129012	Glmp			-3.26343
ENSMUSG00000001419	1833.36	0.585181	0.0702082	8.33494	7.75386e-17	5.90197e-16	Mef2d			-3.25921
ENSMUSG00000001420	104.691	-0.659851	0.28374	-2.32555	0.0200425	0.0382012	Tmem79			-3.25893
ENSMUSG00000001424	3451.79	-0.164993	0.0566792	-2.911	0.00360278	0.00808418	Snd1			-3.24736
ENSMUSG00000001435	16352.4	0.834069	0.0347818	23.98	4.49316e-127	3.85457e-125	Col18a1			-3.24669
ENSMUSG00000001436	415.112	0.044186	0.142263	0.310593	0.75611	0.81837	Slc19a1			-3.24544
ENSMUSG00000001440	17170.7	-0.808905	0.0333163	-24.2795	3.22517e-130	2.84938e-128	Kpnb1			-3.24003
ENSMUSG00000001441	4308.92	-0.248077	0.0493292	-5.02901	4.93008e-07	1.89335e-06	Npepps			-3.23597
ENSMUSG00000001445	957.585	-0.359854	0.100975	-3.56381	0.00036551	0.000983293	Mrpl10			-3.23125
ENSMUSG00000001467	2424.75	-0.125136	0.0618255	-2.02402	0.042968	0.0751897	Cyp51			-3.22368
ENSMUSG00000001472	3660.62	-0.225101	0.0520779	-4.32239	1.54347e-05	5.05293e-05	Tcf25			-3.2183
ENSMUSG00000001473	3991.2	-0.0159345	0.0514424	-0.309754	0.756748	0.818911	Tubb6			-3.21805
ENSMUSG00000001482	1047.79	-0.819077	0.0985504	-8.31125	9.46982e-17	7.17122e-16	Def8			-3.21071
ENSMUSG00000001493	27.0047	1.59172	0.566328	2.8106	0.00494498	0.0108293	Meox1			-3.20425
ENSMUSG00000113955	16.342	-5.95821	1.5653	-3.80643	0.000140987	0.000406371	Gm48168
ENSMUSG00000001504	182.708	-0.672474	0.210682	-3.1919	0.00141342	0.00342282	Irx2			-3.20057
ENSMUSG00000042124	5.75923	-5.92288	1.80228	-3.28633	0.00101502	0.00252767	Lce1f
ENSMUSG00000058914	15.6331	-5.893	1.56519	-3.76504	0.000166525	0.000474511	C1qtnf3
ENSMUSG00000001510	22.7485	-1.49836	0.61517	-2.43569	0.0148635	0.0292344	Dlx3			-3.16958
ENSMUSG00000001517	1265.4	-0.0954871	0.081827	-1.16694	0.243235	0.335225	Foxm1			-3.16834
ENSMUSG00000001518	389.526	-0.233086	0.148847	-1.56594	0.117362	0.180976	Itfg2			-3.16414
ENSMUSG00000001520	15.7262	-1.03225	0.711574	-1.45066	0.146876	0.219676	Nrip2			-3.15697
ENSMUSG00000001521	1774.22	0.130815	0.0723951	1.80696	0.0707685	0.116849	Tulp3			-3.15267
ENSMUSG00000001524	743.843	-0.520133	0.106899	-4.86566	1.14073e-06	4.22198e-06	Gtf2h4			-3.14711
ENSMUSG00000001525	42037	-0.276972	0.0282797	-9.794	1.19474e-22	1.1973e-21	Tubb5			-3.14418
ENSMUSG00000001542	1438.18	0.561686	0.0798159	7.03728	1.96032e-12	1.14851e-11	Ell2			-3.14273
ENSMUSG00000001552	2612.15	-0.273292	0.0642202	-4.25554	2.08541e-05	6.7064e-05	Jup			-3.14047
ENSMUSG00000001555	1974.84	-0.0477425	0.0681713	-0.700331	0.483721	0.582762	Fkbp10			-3.13052
ENSMUSG00000001558	20.9931	-0.424918	0.664602	-0.639358	0.52259	0.618467	Klhl10			-3.12456
ENSMUSG00000001566	32.2978	1.34542	0.516066	2.60708	0.00913184	0.0188869	Mnx1			-3.11515
ENSMUSG00000001569	822.544	-0.271265	0.102107	-2.65667	0.00789155	0.0165335	Nom1			-3.10901
ENSMUSG00000001576	3021.96	-0.315487	0.0569437	-5.54034	3.01884e-08	1.30625e-07	Ergic1			-3.09937
ENSMUSG00000001583	224.407	0.572712	0.187569	3.05335	0.00226304	0.00529475	Tnk1			-3.0825
ENSMUSG00000021250	8489.66	-5.89077	0.0731238	-80.5588	0	0	Fos
ENSMUSG00000096323	5.52233	-5.86218	1.82755	-3.20766	0.00133817	0.00325569	Gm20767
ENSMUSG00000001622	10.8306	-1.4599	0.909835	-1.60458	0.108586	0.16928	Csn3			-3.06163
ENSMUSG00000048782	5.52058	-5.86178	1.81854	-3.22334	0.00126706	0.00309582	Insc
ENSMUSG00000001630	604.33	0.319204	0.120139	2.65696	0.0078849	0.0165217	Stk38l			-3.04938
ENSMUSG00000001632	1029.86	-0.212451	0.0914259	-2.32375	0.0201387	0.0383756	Brpf1			-3.04662
ENSMUSG00000001642	2362.95	-0.945355	0.0656353	-14.4032	4.9437e-47	1.14507e-45	Akr1b3			-3.04653
ENSMUSG00000001655	33.3405	-0.979523	0.518462	-1.88929	0.0588535	0.0994878	Hoxc13			-3.04341
ENSMUSG00000001656	5.32235	1.11486	1.23451	0.903086	0.36648	0.467929	Hoxc11			-3.03448
ENSMUSG00000001657	135.571	-0.772173	0.253984	-3.04024	0.00236386	0.00550741	Hoxc8			-3.03188
ENSMUSG00000001661	215.586	0.648564	0.205729	3.15252	0.00161867	0.00388174	Hoxc6			-3.02446
ENSMUSG00000001663	110.258	0.726178	0.284485	2.5526	0.0106922	0.0217369	Gstt1			-3.02435
ENSMUSG00000001665	112.477	0.364452	0.272516	1.33736	0.181104	0.261319	Gstt3			-3.02343
ENSMUSG00000001666	219.312	-0.0187092	0.190309	-0.0983094	0.921687	0.945978	Ddt			-3.02084
ENSMUSG00000001672	98.2311	0.93087	0.298282	3.12077	0.00180376	0.0042995	Marveld3			-3.01533
ENSMUSG00000001674	2138.43	-0.779816	0.0657316	-11.8636	1.82835e-32	2.6418e-31	Ddx18			-3.01501
ENSMUSG00000001687	1130.95	-0.234694	0.0867942	-2.70403	0.00685047	0.0145637	Ubl3			-3.00681
ENSMUSG00000001700	275.333	0.738396	0.170147	4.33975	1.42643e-05	4.69431e-05	Gramd3			-2.99743
ENSMUSG00000097878	5.5197	-5.86158	1.81674	-3.22644	0.00125343	0.00306546	Gm8764
ENSMUSG00000001729	2622.33	0.0964887	0.0631347	1.5283	0.126438	0.192812	Akt1			-2.99336
ENSMUSG00000001739	4.90132	-1.87582	1.35587	-1.38348	0.166519	0.243658	Cldn15			-2.98592
ENSMUSG00000001741	5.89355	3.49451	1.47619	2.36725	0.017921	0.0345615	Il16			-2.97666
ENSMUSG00000001750	689.698	0.951185	0.11566	8.22398	1.96853e-16	1.45837e-15	Tcirg1			-2.97071
ENSMUSG00000078208	5.51618	-5.86078	1.82761	-3.20681	0.00134216	0.00326406	Fthl17b
ENSMUSG00000001755	812.653	0.146225	0.10306	1.41883	0.155947	0.230757	Coasy			-2.95559
ENSMUSG00000004359	14.9093	-5.82331	1.56966	-3.70993	0.000207319	0.000581976	Spic
ENSMUSG00000001763	127.509	0.7975	0.258858	3.08084	0.00206416	0.00486919	Tspan33			-2.95428
ENSMUSG00000001767	948.484	-0.524338	0.0959956	-5.46211	4.70514e-08	1.99508e-07	Crnkl1			-2.95401
ENSMUSG00000098832	5.28456	-5.79861	1.86943	-3.1018	0.00192348	0.00456584	Kdm4dl
ENSMUSG00000001773	6.16279	-0.25696	1.11477	-0.230506	0.817698	0.86639	Folh1			-2.92081
ENSMUSG00000001774	1264.68	-0.0461131	0.0865503	-0.532789	0.59418	0.682235	Chordc1			-2.90801
ENSMUSG00000001783	2874.04	-0.175129	0.0575974	-3.04058	0.00236123	0.00550273	Rtcb			-2.90523
ENSMUSG00000001785	1423.25	-0.678949	0.0831172	-8.16858	3.12037e-16	2.28784e-15	Pwp1			-2.89999
ENSMUSG00000001786	276.993	-0.0750829	0.176072	-0.426434	0.669792	0.747082	Fbxo7			-2.89987
ENSMUSG00000093573	5.27314	-5.79587	1.88602	-3.07307	0.00211867	0.00498586	Gm20610
ENSMUSG00000096803	5.04064	-5.73056	1.8511	-3.09576	0.00196312	0.00465187	Gm6803
ENSMUSG00000001819	29.0852	-0.252608	0.528062	-0.478368	0.632388	0.714965	Hoxd13			-2.89304
ENSMUSG00000090714	27.6327	-5.71695	1.12915	-5.06306	4.12575e-07	1.5948e-06	Zscan4d
ENSMUSG00000001829	1367.81	-0.702051	0.0835491	-8.40286	4.35741e-17	3.35409e-16	Clpb			-2.8821
ENSMUSG00000001833	3252.59	-0.192489	0.0583364	-3.29964	0.000968095	0.00242338	2019-09-07			-2.87992
ENSMUSG00000001844	290.531	-0.158158	0.177801	-0.889519	0.373724	0.475878	Zdhhc4			-2.8715
ENSMUSG00000001847	4619.65	0.304604	0.0485905	6.26879	3.63861e-10	1.83095e-09	Rac1			-2.87141
ENSMUSG00000001855	1414.49	-0.634841	0.0800308	-7.93246	2.14848e-15	1.50623e-14	Nup214			-2.86982
ENSMUSG00000001864	491.19	0.77756	0.132052	5.88829	3.90207e-09	1.80544e-08	Aif1l			-2.86433
ENSMUSG00000001870	2463.3	0.177874	0.0614502	2.89461	0.00379627	0.00847443	Ltbp1			-2.85789
ENSMUSG00000001891	727.409	0.025536	0.10731	0.237965	0.811908	0.862004	Ugp2			-2.83555
ENSMUSG00000001901	33.39	-0.698931	0.492961	-1.41782	0.156243	0.231118	Kcnh6			-2.83052
ENSMUSG00000001909	1287.15	-0.278682	0.0852328	-3.26966	0.00107678	0.00266687	Trmt1			-2.82624
ENSMUSG00000001910	5022.03	-0.462812	0.0463216	-9.99127	1.66428e-23	1.73747e-22	Nacc1			-2.82578
ENSMUSG00000001911	908.887	-0.216341	0.0995071	-2.17413	0.0296956	0.0541912	Nfix			-2.82517
ENSMUSG00000001918	1418.96	-0.550884	0.0819803	-6.71971	1.82083e-11	9.96126e-11	Slc1a5			-2.81974
ENSMUSG00000001924	11917.6	-0.613842	0.0372919	-16.4604	7.05848e-61	2.2544e-59	Uba1			-2.81332
ENSMUSG00000001930	124.318	-0.448462	0.25342	-1.76964	0.0767874	0.125492	Vwf			-2.81025
ENSMUSG00000001942	299.948	0.0587483	0.166133	0.353623	0.723622	0.791748	Siae			-2.80971
ENSMUSG00000001943	13.1575	-2.02255	0.907002	-2.22992	0.0257525	0.047786	Vsig2			-2.80165
ENSMUSG00000001946	19.0929	0.352506	0.647313	0.544568	0.586051	0.675249	Esam			-2.79831
ENSMUSG00000095799	13.6859	-5.70696	1.58465	-3.60139	0.000316515	0.000862014	Gm8332
ENSMUSG00000001962	861.196	-0.127595	0.102519	-1.2446	0.213279	0.299684	Fam50a			-2.78287
ENSMUSG00000001964	1707.63	-0.427961	0.0770873	-5.55164	2.82999e-08	1.22813e-07	Emd			-2.78159
ENSMUSG00000001983	185.116	-0.0393833	0.212995	-0.184902	0.853306	0.892981	Taco1			-2.77767
ENSMUSG00000001985	295.018	-0.413627	0.165676	-2.49661	0.0125388	0.0251171	Grik3			-2.77088
ENSMUSG00000001986	723.279	-0.0400401	0.106067	-0.377498	0.705803	0.777454	Gria3			-2.7705
ENSMUSG00000001988	28.6058	1.56798	0.60788	2.57942	0.00989666	0.0202939	Npas1			-2.76913
ENSMUSG00000001995	1423.82	0.472838	0.0828534	5.70692	1.15038e-08	5.14698e-08	Sipa1l2			-2.7611
ENSMUSG00000001998	409.751	-0.0335235	0.143531	-0.233562	0.815325	0.864545	Ap4e1			-2.74964
ENSMUSG00000001999	138.218	-0.485868	0.246672	-1.96969	0.0488738	0.0844015	Blvra			-2.7432
ENSMUSG00000002006	1438.48	-0.812651	0.0828881	-9.8042	1.08004e-22	1.08788e-21	Pdzd4			-2.74102
ENSMUSG00000002010	1778.8	-0.590145	0.0738304	-7.99325	1.31426e-15	9.31308e-15	Idh3g			-2.73912
ENSMUSG00000002012	66.4224	0.447882	0.346094	1.2941	0.19563	0.279058	Pnck			-2.73684
ENSMUSG00000002014	1086.67	-0.347858	0.0907324	-3.83389	0.000126133	0.000366172	Ssr4			-2.73149
ENSMUSG00000002015	1704.93	0.0760542	0.0720633	1.05538	0.291251	0.388758	Bcap31			-2.73115
ENSMUSG00000002017	1100.01	-0.255984	0.09327	-2.74455	0.00605935	0.0130363	Fam98a			-2.72914
ENSMUSG00000002020	4223.52	0.667494	0.0509183	13.1091	2.91963e-39	5.32307e-38	Ltbp2			-2.72785
ENSMUSG00000002028	2442.02	0.812881	0.0632744	12.8469	8.95066e-38	1.54616e-36	Kmt2a			-2.726
ENSMUSG00000002031	1024	-0.250705	0.0926542	-2.70582	0.00681367	0.0144942	Ift46			-2.72513
ENSMUSG00000002032	25.5141	-0.487619	0.556487	-0.876245	0.380897	0.48283	Tmem25			-2.72294
ENSMUSG00000002043	512.096	-0.0376783	0.124992	-0.301445	0.763075	0.824015	Trappc6a			-2.70657
ENSMUSG00000002052	4381.38	-0.270901	0.0487388	-5.55823	2.7252e-08	1.1841e-07	Supt6			-2.70313
ENSMUSG00000002055	1140.41	-0.26771	0.0884288	-3.02741	0.0024666	0.00572162	Spag5			-2.69707
ENSMUSG00000002058	492.679	0.438471	0.129457	3.38699	0.000706642	0.00181285	Unc119			-2.69332
ENSMUSG00000002059	1170.35	0.216893	0.088188	2.45944	0.0139155	0.0275979	Rab34			-2.69265
ENSMUSG00000002064	681.332	0.262613	0.111196	2.36172	0.0181905	0.0350148	Sdf2			-2.69084
ENSMUSG00000032268	13.4774	-5.67401	1.59601	-3.55513	0.000377797	0.0010145	Tmprss5
ENSMUSG00000095022	4.80287	-5.66076	1.8861	-3.00131	0.0026882	0.00618516	Gm20765
ENSMUSG00000002083	1234.04	-0.914814	0.0865563	-10.569	4.14867e-26	4.78391e-25	Bbc3			-2.68335
ENSMUSG00000002102	3362.19	-0.38521	0.0542247	-7.10397	1.21224e-12	7.19244e-12	Psmc3			-2.6814
ENSMUSG00000002103	476.157	0.556909	0.138558	4.01932	5.83674e-05	0.00017745	Acp2			-2.67932
ENSMUSG00000002104	11.0791	-0.491262	0.842587	-0.583041	0.559866	0.652333	Rapsn			-2.67831
ENSMUSG00000002105	489.71	0.0163365	0.139598	0.117025	0.90684	0.934684	Slc39a13			-2.67804
ENSMUSG00000002107	376.233	-0.0711788	0.152196	-0.467677	0.640016	0.72111	Celf2			-2.67658
ENSMUSG00000002108	8.19947	0.355669	0.981674	0.362309	0.717121	0.785992	Nr1h3			-2.67166
ENSMUSG00000002109	110.013	-0.366177	0.278338	-1.31558	0.188314	0.270199	Ddb2			-2.66869
ENSMUSG00000002111	13.0364	0.0257154	0.797739	0.0322353	0.974284	0.983813	Spi1			-2.66474
ENSMUSG00000002129	4299.55	-0.61013	0.0496015	-12.3006	8.98497e-35	1.39838e-33	Sf3a1			-2.66317
ENSMUSG00000002147	1031.93	0.27109	0.0920665	2.9445	0.00323474	0.00732779	Stat6			-2.66022
ENSMUSG00000113077	4.80023	-5.66007	1.86819	-3.02972	0.00244784	0.00568367	Gm49379
ENSMUSG00000002204	14.5612	-2.06086	0.792058	-2.6019	0.0092708	0.0191498	Napsa			-2.65704
ENSMUSG00000002205	477.819	-0.038067	0.133617	-0.284895	0.775724	0.832848	Vrk3			-2.65344
ENSMUSG00000002210	548.406	-0.320132	0.121676	-2.63101	0.00851312	0.0177145	Smg9			-2.64634
ENSMUSG00000002221	1077.61	-0.697523	0.0890895	-7.82947	4.89939e-15	3.35661e-14	Paxip1			-2.64582
ENSMUSG00000002222	2810.07	0.0382606	0.0581765	0.657664	0.510754	0.607988	Rmnd5a			-2.63615
ENSMUSG00000002227	2719.54	-0.326592	0.0594743	-5.49131	3.9896e-08	1.70429e-07	Mov10			-2.63401
ENSMUSG00000052435	4.79936	-5.65985	1.867	-3.03152	0.00243328	0.00565356	Cebpe
ENSMUSG00000002233	3267.46	0.175531	0.0570816	3.07509	0.0021044	0.0049536	Rhoc			-2.62978
ENSMUSG00000002249	535.86	0.946788	0.131033	7.22559	4.98914e-13	3.03935e-12	Tead3			-2.62367
ENSMUSG00000002250	869.467	0.515717	0.100413	5.13598	2.80681e-07	1.10812e-06	Ppard			-2.61277
ENSMUSG00000002257	454.084	-0.667721	0.136042	-4.90818	9.19263e-07	3.43597e-06	Def6			-2.60893
ENSMUSG00000096764	4.79936	-5.65985	1.867	-3.03152	0.00243328	0.00565356	Gm21985
ENSMUSG00000105993	12.9851	-5.61943	1.59501	-3.52313	0.000426489	0.0011336	Tex13c2
ENSMUSG00000079138	12.2736	-5.53603	1.60205	-3.45558	0.000549102	0.00143713	Gm8818
ENSMUSG00000002279	308.609	-0.0181905	0.165798	-0.109714	0.912636	0.939022	Lmf1			-2.60164
ENSMUSG00000002280	338.583	-0.403689	0.162537	-2.48368	0.0130033	0.0259744	Narfl			-2.60132
ENSMUSG00000062369	12.0022	-5.51428	1.60447	-3.43682	0.000588578	0.00153165	Usp17lb
ENSMUSG00000002297	2625.13	-0.79019	0.060129	-13.1416	1.90224e-39	3.48607e-38	Dbf4			-2.58793
ENSMUSG00000002307	1198.64	-0.515742	0.0848409	-6.07894	1.20981e-09	5.83484e-09	Daxx			-2.58697
ENSMUSG00000002308	520.77	-0.218387	0.12454	-1.75355	0.0795079	0.129319	Cd320			-2.58045
ENSMUSG00000002319	756.443	-0.425479	0.10729	-3.96571	7.31777e-05	0.000220103	Ipo4			-2.57603
ENSMUSG00000002320	778.488	0.268801	0.106637	2.5207	0.0117123	0.0235972	Tm9sf1			-2.57451
ENSMUSG00000002324	260.733	-0.630066	0.174866	-3.60313	0.000314413	0.000856866	Rec8			-2.57428
ENSMUSG00000002325	647.393	0.75836	0.125277	6.05349	1.41742e-09	6.79237e-09	Irf9			-2.57203
ENSMUSG00000002326	183.549	0.0865896	0.206017	0.420303	0.674264	0.750977	Gmpr2			-2.57183
ENSMUSG00000002329	588.721	0.00122604	0.117289	0.0104531	0.99166	0.994704	Mdp1			-2.57044
ENSMUSG00000002332	539.757	-0.312292	0.122529	-2.54871	0.0108121	0.021958	Dhrs1			-2.56085
ENSMUSG00000002341	112.489	-0.937274	0.269664	-3.47571	0.000509494	0.00133999	Ncan			-2.55737
ENSMUSG00000002342	664.28	0.181431	0.112387	1.61433	0.106455	0.166499	Tmem161a			-2.54417
ENSMUSG00000025610	24.0283	-5.51116	1.14673	-4.80599	1.53984e-06	5.61144e-06	Map3k7cl
ENSMUSG00000002345	238.485	0.0420962	0.192052	0.219192	0.826501	0.873319	Borcs8			-2.53478
ENSMUSG00000002346	165.713	-0.309567	0.224795	-1.37711	0.168479	0.24606	Slc25a42			-2.52441
ENSMUSG00000002365	1662.4	0.413259	0.072877	5.67063	1.42272e-08	6.31458e-08	Snx9			-2.52368
ENSMUSG00000002372	1971.65	-0.259869	0.067176	-3.86848	0.000109517	0.00032135	Ranbp3			-2.52231
ENSMUSG00000002379	876.696	-0.452341	0.100051	-4.52111	6.15151e-06	2.10926e-05	Ndufa11			-2.52041
ENSMUSG00000002384	52.8456	-0.554902	0.385974	-1.43767	0.150528	0.224056	Bmp8b			-2.51986
ENSMUSG00000002393	594.089	0.257229	0.124724	2.06239	0.0391709	0.069317	Nr2f6			-2.51888
ENSMUSG00000002395	1002.43	-0.377344	0.0920984	-4.09718	4.18211e-05	0.000129631	Use1			-2.51772
ENSMUSG00000002396	150.494	-0.161573	0.229212	-0.704906	0.480868	0.580389	Ocel1			-2.51724
ENSMUSG00000002409	280.242	0.361835	0.167915	2.15487	0.031172	0.0565541	Dyrk1b			-2.51619
ENSMUSG00000002413	1615.06	0.393318	0.0752135	5.22935	1.70104e-07	6.85123e-07	Braf			-2.51144
ENSMUSG00000002416	100.739	-0.0692571	0.279105	-0.24814	0.804026	0.85563	Ndufb2			-2.51053
ENSMUSG00000002428	1002.62	-0.0322811	0.0932438	-0.346201	0.729192	0.796861	Hltf			-2.50095
ENSMUSG00000002455	1908.69	-0.319951	0.0715608	-4.47103	7.78426e-06	2.64257e-05	Prpf6			-2.50008
ENSMUSG00000002458	484.283	0.425993	0.129402	3.29202	0.00099471	0.0024816	Rgs19			-2.49759
ENSMUSG00000024300	140.536	-5.47856	0.472418	-11.5968	4.2754e-31	5.85823e-30	Myo1f
ENSMUSG00000002475	13.0163	-0.979733	0.78177	-1.25322	0.210124	0.296046	Abhd3			-2.4946
ENSMUSG00000002477	1846.88	-0.245712	0.0696587	-3.52737	0.000419706	0.00111758	Snrpd1			-2.4899
ENSMUSG00000002486	261.982	0.0159549	0.174046	0.0916707	0.92696	0.949305	Tchp			-2.48856
ENSMUSG00000002489	885.53	-0.691914	0.0977882	-7.07563	1.48768e-12	8.77391e-12	Tiam1			-2.48722
ENSMUSG00000002496	1579.08	-0.295205	0.0745799	-3.95824	7.55047e-05	0.000226642	Tsc2			-2.47412
ENSMUSG00000020437	46.5956	-5.47058	0.814727	-6.71462	1.88563e-11	1.03063e-10	Myo1g
ENSMUSG00000002504	453.366	0.362103	0.136188	2.65885	0.0078409	0.0164488	Slc9a3r2			-2.47281
ENSMUSG00000002524	3095.94	-0.273082	0.055983	-4.87794	1.07197e-06	3.98078e-06	Puf60			-2.47237
ENSMUSG00000002546	1205.68	-0.0100203	0.0849448	-0.117962	0.906097	0.934027	Golga2			-2.46654
ENSMUSG00000002550	830.542	-0.222279	0.103228	-2.15329	0.0312957	0.0567438	Uck1			-2.46563
ENSMUSG00000002565	9.87999	-0.0525377	0.891876	-0.058907	0.953026	0.968904	Scin			-2.4641
ENSMUSG00000112949	21.8849	-5.37304	1.16847	-4.59834	4.25879e-06	1.48668e-05	Gm21939
ENSMUSG00000002580	136.347	0.183389	0.239492	0.765742	0.44383	0.545623	Mien1			-2.45961
ENSMUSG00000002602	5215.91	-0.563134	0.0465464	-12.0983	1.07784e-33	1.62205e-32	Axl			-2.45644
ENSMUSG00000075023	82.2951	-5.27303	0.586204	-8.99521	2.3578e-19	2.01638e-18	Accsl
ENSMUSG00000002608	871.985	0.110607	0.097726	1.13181	0.257714	0.351605	Ccdc97			-2.45409
ENSMUSG00000002617	89.4855	0.267235	0.318233	0.839746	0.401051	0.502743	Zfp40			-2.4516
ENSMUSG00000002625	753.194	-0.145177	0.106605	-1.36183	0.173253	0.251749	Akap8l			-2.45001
ENSMUSG00000026712	9.86773	-5.21245	1.64094	-3.17651	0.00149059	0.00360181	Mrc1
ENSMUSG00000002635	588.365	-0.607209	0.126675	-4.79342	1.6396e-06	5.96886e-06	Pdcd2l			-2.44251
ENSMUSG00000002658	1469.11	-0.800862	0.0780087	-10.2663	9.99498e-25	1.09024e-23	Gtf2f1			-2.43115
ENSMUSG00000002660	1015.67	-0.969572	0.0954186	-10.1613	2.95252e-24	3.17571e-23	Clpp			-2.42927
ENSMUSG00000002661	259.074	-0.74639	0.182205	-4.09642	4.19584e-05	0.000130012	Alkbh7			-2.42487
ENSMUSG00000097665	9.6282	-5.17588	1.64516	-3.14613	0.00165449	0.0039623	Gm16853
ENSMUSG00000002679	376.966	-0.315285	0.145321	-2.16958	0.0300386	0.0547328	Med6			-2.42178
ENSMUSG00000083763	9.36036	-5.14804	1.65584	-3.10902	0.00187708	0.00446468	Gm9050
ENSMUSG00000002718	4209.49	-0.53018	0.0517821	-10.2387	1.33046e-24	1.44681e-23	Cse1l			-2.41091
ENSMUSG00000002728	953.523	0.0664372	0.0943795	0.703937	0.481472	0.580881	Naa20			-2.40303
ENSMUSG00000002731	374.36	0.357393	0.15985	2.2358	0.0253648	0.0471604	Prkra			-2.3976
ENSMUSG00000002732	205.529	0.085092	0.209499	0.406169	0.684618	0.759461	Fkbp7			-2.39289
ENSMUSG00000002733	738.318	0.225661	0.110463	2.04286	0.0410659	0.0722548	Plekha3			-2.39208
ENSMUSG00000002741	2177.07	-0.101387	0.0649423	-1.56119	0.118479	0.182509	Ykt6			-2.39198
ENSMUSG00000002748	3011.89	-0.155267	0.0561959	-2.76295	0.00572814	0.0123762	Baz1b			-2.39164
ENSMUSG00000002763	1007	0.405961	0.0915526	4.43418	9.24219e-06	3.10898e-05	Pex6			-2.38945
ENSMUSG00000002767	1468.89	-0.517761	0.0767028	-6.75023	1.47613e-11	8.103e-11	Mrpl2			-2.38714
ENSMUSG00000002768	1146.21	0.458939	0.0894707	5.12948	2.90536e-07	1.14474e-06	Mea1			-2.37926
ENSMUSG00000058976	9.39219	-5.13882	1.64971	-3.11498	0.00183959	0.00438194	Usp17lc
ENSMUSG00000002771	69.5651	-0.561109	0.349622	-1.6049	0.108515	0.169185	Grin2d			-2.37596
ENSMUSG00000002778	1767.6	0.455875	0.0705469	6.46201	1.0332e-10	5.40429e-10	Kdelr1			-2.37019
ENSMUSG00000002781	418.506	-0.522311	0.13886	-3.76142	0.00016895	0.000480804	Tmem143			-2.36914
ENSMUSG00000002797	413.924	-0.814494	0.148832	-5.47257	4.43556e-08	1.88708e-07	Ggct			-2.35788
ENSMUSG00000002799	755.878	-0.541706	0.109945	-4.92707	8.34734e-07	3.13254e-06	Jag2			-2.35329
ENSMUSG00000002803	309.205	0.415587	0.160515	2.58908	0.0096233	0.0197927	Btbd6			-2.35144
ENSMUSG00000002804	371.907	0.0729107	0.151549	0.481103	0.630443	0.713452	Nudt14			-2.34923
ENSMUSG00000002808	568.142	0.72882	0.131307	5.55049	2.84867e-08	1.23533e-07	Epdr1			-2.34719
ENSMUSG00000002812	2276.77	0.181817	0.0658353	2.7617	0.00575008	0.0124191	Flii			-2.34659
ENSMUSG00000002814	397.741	-0.0799588	0.14354	-0.557051	0.577493	0.667955	Top3a			-2.33971
ENSMUSG00000002820	486.506	-0.558388	0.134896	-4.1394	3.48219e-05	0.000108983	Atg4d			-2.3395
ENSMUSG00000002825	487.659	-0.528821	0.132652	-3.98653	6.70473e-05	0.000202418	Qtrt1			-2.33025
ENSMUSG00000002831	12.504	1.58467	0.859095	1.84458	0.0650987	0.108588	Plin4			-2.32689
ENSMUSG00000002833	2110.78	-0.435211	0.0676982	-6.42869	1.28707e-10	6.68299e-10	Hdgfl2			-2.32644
ENSMUSG00000002835	1257.56	-0.352162	0.0832276	-4.23131	2.32334e-05	7.42982e-05	Chaf1a			-2.32342
ENSMUSG00000002844	2034.61	-0.00928536	0.0701874	-0.132294	0.894752	0.925736	Adprh			-2.32034
ENSMUSG00000002845	1011.54	-0.347773	0.100955	-3.44485	0.000571383	0.00149062	Tmem39a			-2.3172
ENSMUSG00000002846	463.708	-0.0183526	0.149084	-0.123102	0.902026	0.931344	Timmdc1			-2.31383
ENSMUSG00000002847	78.3286	0.801429	0.317638	2.52309	0.0116328	0.0234594	Pla1a			-2.31099
ENSMUSG00000002870	7199.77	-0.894687	0.0412144	-21.7081	1.71951e-104	1.21171e-102	Mcm2			-2.30671
ENSMUSG00000068062	9.12259	-5.10987	1.65686	-3.08408	0.00204183	0.00482229	Gm14164
ENSMUSG00000002881	736.521	0.985003	0.112265	8.77391	1.72561e-18	1.42328e-17	Nab1			-2.30154
ENSMUSG00000085715	9.15354	-5.10033	1.65802	-3.07615	0.00209694	0.00493816	Tsix
ENSMUSG00000002897	304.953	0.0428901	0.170217	0.251973	0.801062	0.853431	Il17ra			-2.29714
ENSMUSG00000002900	9251.25	0.347401	0.0430648	8.06692	7.2093e-16	5.18941e-15	Lamb1			-2.29256
ENSMUSG00000106989	9.15266	-5.10026	1.65597	-3.07992	0.00207053	0.00488163	Gm5989
ENSMUSG00000002910	206.493	-0.299902	0.196947	-1.52275	0.12782	0.194718	Arrdc2			-2.28638
ENSMUSG00000029848	81.2071	-5.09444	0.561164	-9.07835	1.10232e-19	9.59088e-19	Stra8
ENSMUSG00000002948	731.746	-0.168102	0.110884	-1.51602	0.129513	0.196858	Map2k7			-2.28209
ENSMUSG00000002949	1053.86	0.0486177	0.0908649	0.535054	0.592612	0.68093	Timm44			-2.28101
ENSMUSG00000002957	3370.06	-0.268294	0.054933	-4.88401	1.03949e-06	3.86338e-06	Ap2a2			-2.27863
ENSMUSG00000002963	570.597	-0.358738	0.120084	-2.98739	0.00281373	0.00644382	Pnkp			-2.27786
ENSMUSG00000002968	2143.45	-0.0871983	0.0672948	-1.29577	0.195056	0.278441	Med25			-2.27686
ENSMUSG00000002980	2527.36	-0.0566389	0.0611608	-0.926065	0.354412	0.455665	Bcam			-2.27501
ENSMUSG00000002981	2084.75	0.071007	0.0654606	1.08473	0.278042	0.374043	Clptm1			-2.2745
ENSMUSG00000002983	484.978	0.300125	0.129703	2.31394	0.0206712	0.0392939	Relb			-2.27038
ENSMUSG00000002984	2246.4	-0.904395	0.0647026	-13.9777	2.13196e-44	4.60576e-43	Tomm40			-2.26985
ENSMUSG00000002985	9235.18	-0.736198	0.0384477	-19.148	1.00498e-81	4.95735e-80	Apoe			-2.26726
ENSMUSG00000002996	911.276	0.251014	0.100358	2.50118	0.012378	0.0248342	Hbp1			-2.26002
ENSMUSG00000002997	784.608	0.710637	0.10378	6.84755	7.51235e-12	4.21499e-11	Prkar2b			-2.25827
ENSMUSG00000003031	1175.78	0.708163	0.0883667	8.01391	1.11117e-15	7.90236e-15	Cdkn1b			-2.25618
ENSMUSG00000112819	126.262	-5.08491	0.448166	-11.346	7.76122e-30	1.02319e-28	Gm46332
ENSMUSG00000003033	821.247	0.0514839	0.103627	0.496819	0.619317	0.703771	Ap1m1			-2.24007
ENSMUSG00000003037	1115.86	-0.22703	0.0886291	-2.56158	0.0104198	0.0212635	Rab8a			-2.23786
ENSMUSG00000003038	3394.75	-0.12229	0.0562549	-2.17385	0.0297162	0.0542068	Hmgn2			-2.23676
ENSMUSG00000003039	1331.33	-0.203542	0.0819854	-2.48266	0.0130404	0.0260309	Fam32a			-2.23593
ENSMUSG00000003051	557.495	-0.921394	0.124338	-7.41037	1.25948e-13	7.95938e-13	Elf3			-2.23506
ENSMUSG00000003062	715.118	-0.0836398	0.10708	-0.781099	0.434744	0.536236	Stard3nl			-2.23128
ENSMUSG00000003068	2283.18	-0.022264	0.0635287	-0.350455	0.725997	0.793907	Stk11			-2.23008
ENSMUSG00000003070	270.825	0.475643	0.17845	2.66541	0.00768943	0.0161539	Efna2			-2.22564
ENSMUSG00000003072	3383.64	-0.258213	0.0541951	-4.7645	1.89323e-06	6.84446e-06	Atp5d			-2.22474
ENSMUSG00000003099	2162.85	-0.414339	0.0675532	-6.13353	8.59522e-10	4.19554e-09	Ppp5c			-2.2217
ENSMUSG00000003119	1434.15	-0.838223	0.0788274	-10.6337	2.07792e-26	2.42761e-25	Cdk12			-2.22033
ENSMUSG00000003123	101.174	-0.50423	0.294013	-1.71499	0.0863466	0.138764	Lipe			-2.2177
ENSMUSG00000003131	2210.86	0.678307	0.0648971	10.452	1.43419e-25	1.61499e-24	Pafah1b2			-2.20877
ENSMUSG00000003134	226.58	-0.200746	0.192318	-1.04383	0.296566	0.394518	Tbc1d8			-2.20567
ENSMUSG00000003135	979.883	-0.0661666	0.0948904	-0.697294	0.485619	0.584375	Cnot11			-2.20412
ENSMUSG00000003153	31043.2	0.101212	0.0295496	3.42516	0.00061443	0.00159402	Slc2a3			-2.19867
ENSMUSG00000111149	80.3447	-5.06725	0.561177	-9.02968	1.72173e-19	1.48276e-18	Gm26564
ENSMUSG00000003161	832.311	0.488913	0.100051	4.88666	1.02564e-06	3.81349e-06	Sri			-2.19
ENSMUSG00000003166	1041.64	0.296751	0.0898992	3.30093	0.000963661	0.00241262	Dgcr2			-2.18668
ENSMUSG00000003184	489.493	0.458554	0.128917	3.55697	0.000375158	0.00100818	Irf3			-2.18595
ENSMUSG00000003190	230.567	0.764486	0.185872	4.11297	3.90606e-05	0.000121435	Bcl2l12			-2.18344
ENSMUSG00000003198	106.764	-0.373534	0.272109	-1.37273	0.169835	0.247573	Zfp959			-2.18047
ENSMUSG00000003199	1486.76	-0.100665	0.0784262	-1.28356	0.199295	0.283444	Mpnd			-2.17476
ENSMUSG00000003200	1803.66	-0.338808	0.0709404	-4.77595	1.7886e-06	6.48599e-06	Sh3gl1			-2.17135
ENSMUSG00000003206	8.88168	0.559938	0.981846	0.570291	0.56848	0.659981	Ebi3			-2.16945
ENSMUSG00000003208	195.796	-0.18975	0.207276	-0.915448	0.359957	0.461534	Ccdc94			-2.16907
ENSMUSG00000003226	3876.06	-0.249968	0.0530037	-4.71605	2.40463e-06	8.61783e-06	Ranbp2			-2.16561
ENSMUSG00000003228	180.52	-0.439906	0.209309	-2.10171	0.0355786	0.0635746	Grk5			-2.16448
ENSMUSG00000003233	1146.81	0.444804	0.0856332	5.1943	2.05497e-07	8.2134e-07	Dvl3			-2.1627
ENSMUSG00000003234	831.919	-0.0828655	0.0995822	-0.832131	0.405335	0.50704	Abcf3			-2.15795
ENSMUSG00000003235	2386.91	-0.748956	0.0636092	-11.7744	5.29233e-32	7.47662e-31	Eif2b5			-2.15612
ENSMUSG00000003269	1336.39	-0.354009	0.0868575	-4.07574	4.58678e-05	0.000141312	Cyth2			-2.1517
ENSMUSG00000003271	28.1051	0.17659	0.522928	0.337695	0.735593	0.801833	Sult2b1			-2.14973
ENSMUSG00000003273	77.1398	0.749755	0.328697	2.28099	0.0225489	0.0424988	Car11			-2.1475
ENSMUSG00000102185	8.63914	-5.02956	1.67967	-2.99437	0.0027501	0.00631776	5033404E19Rik
ENSMUSG00000079031	8.43144	-4.9777	1.67222	-2.97671	0.00291357	0.00665285	BB287469
ENSMUSG00000034701	155.85	-4.94627	0.390755	-12.6582	1.00722e-36	1.67945e-35	Neurod1
ENSMUSG00000003299	900.826	-0.610362	0.0971322	-6.28383	3.30334e-10	1.66603e-09	Mrpl4			-2.13255
ENSMUSG00000003308	718.052	-0.194523	0.106692	-1.82323	0.0682692	0.113206	Keap1			-2.12499
ENSMUSG00000003309	671.207	-0.677763	0.114945	-5.89642	3.71483e-09	1.7224e-08	Ap1m2			-2.11519
ENSMUSG00000003316	5654.81	0.20028	0.0456245	4.38975	1.13483e-05	3.77739e-05	Glg1			-2.11016
ENSMUSG00000003341	71.8719	-0.278627	0.344118	-0.809684	0.418122	0.519849	Atp8b3			-2.10505
ENSMUSG00000003344	1989.92	0.136503	0.0669732	2.03817	0.0415327	0.0729585	Btbd2			-2.09725
ENSMUSG00000003345	3644.84	0.137183	0.0533791	2.56998	0.0101706	0.0207907	Csnk1g2			-2.09661
ENSMUSG00000003346	1258.99	-0.239717	0.0929583	-2.57876	0.00991565	0.0203305	Abhd17a			-2.08489
ENSMUSG00000003348	253.221	-0.257553	0.186876	-1.3782	0.168142	0.245609	Mob3a			-2.08252
ENSMUSG00000003352	1033.81	0.65261	0.0925198	7.05373	1.74179e-12	1.02318e-11	Cacnb3			-2.07836
ENSMUSG00000003354	16.1624	0.493619	0.705379	0.699793	0.484057	0.583088	Ccdc65			-2.07711
ENSMUSG00000003355	338.942	-0.126535	0.15396	-0.82187	0.411151	0.512942	Fkbp11			-2.07208
ENSMUSG00000003360	2796.41	-0.139382	0.0600102	-2.32264	0.0201986	0.0384692	Ddx23			-2.06906
ENSMUSG00000003363	2193.79	0.568523	0.0649809	8.74908	2.15097e-18	1.76593e-17	Pld3			-2.0667
ENSMUSG00000113559	8.1884	-4.93394	1.68109	-2.93496	0.00333593	0.00753491	Gm40987
ENSMUSG00000020396	271.678	-4.90216	0.295066	-16.6138	5.53697e-62	1.82761e-60	Nefh
ENSMUSG00000003380	1838.86	0.0304701	0.0696838	0.437262	0.661922	0.740109	Rabac1			-2.06362
ENSMUSG00000003382	654.516	0.162358	0.113353	1.43232	0.152052	0.225991	Etv3			-2.06102
ENSMUSG00000003402	3537.36	-0.0153369	0.0539456	-0.284303	0.776178	0.833084	Prkcsh			-2.06079
ENSMUSG00000035540	7.70846	-4.84336	1.69585	-2.85602	0.00428993	0.009487	Gc
ENSMUSG00000072249	22.5605	-4.8321	1.01634	-4.7544	1.99035e-06	7.18241e-06	Fthl17f
ENSMUSG00000003418	10.0922	-0.998183	0.887194	-1.1251	0.260546	0.35476	St8sia6			-2.04995
ENSMUSG00000003420	413.805	0.604872	0.145622	4.15372	3.27112e-05	0.000102702	Fcgrt			-2.0498
ENSMUSG00000003421	1124.82	-0.443967	0.0891376	-4.98069	6.33577e-07	2.40819e-06	Nosip			-2.04543
ENSMUSG00000003423	633.105	-0.28689	0.117601	-2.43952	0.0147067	0.0289825	Pih1d1			-2.04449
ENSMUSG00000003429	16851.5	-0.542981	0.0342893	-15.8353	1.77701e-56	5.10368e-55	Rps11			-2.04441
ENSMUSG00000003435	3729.52	-0.309643	0.052384	-5.91102	3.39997e-09	1.57971e-08	Supt5			-2.0426
ENSMUSG00000090374	52.1851	-4.80505	0.649706	-7.39573	1.40629e-13	8.87135e-13	Gm17232
ENSMUSG00000003437	1374.39	-0.0778488	0.0806676	-0.965057	0.334516	0.435062	Paf1			-2.03429
ENSMUSG00000003438	1403.23	-0.26818	0.0789866	-3.39525	0.000685648	0.00176434	Timm50			-2.03347
ENSMUSG00000003444	290.869	-0.251365	0.169915	-1.47936	0.139043	0.20955	Med29			-2.0314
ENSMUSG00000003452	170.435	0.960571	0.21809	4.40447	1.06041e-05	3.54227e-05	Bicd1			-2.03137
ENSMUSG00000003458	1776.75	0.211306	0.0719562	2.93659	0.00331844	0.00749826	Ncstn			-2.03001
ENSMUSG00000003464	1463.75	-0.185352	0.0786899	-2.35548	0.018499	0.0355448	Pex19			-2.02989
ENSMUSG00000003469	104.711	0.728493	0.30432	2.39384	0.016673	0.0323761	Phyhip			-2.02501
ENSMUSG00000003476	7.01665	0.731279	1.07046	0.683142	0.494517	0.592655	Crhr2			-2.02478
ENSMUSG00000003500	971.533	-0.23497	0.0964509	-2.43616	0.0148442	0.0292034	Impdh1			-2.02393
ENSMUSG00000003518	509.855	-0.176322	0.125841	-1.40115	0.16117	0.237124	Dusp3			-2.02327
ENSMUSG00000021388	90.2423	-4.69495	0.481881	-9.74296	1.97719e-22	1.9648e-21	Aspn
ENSMUSG00000003527	564.053	-0.0117868	0.121522	-0.0969928	0.922732	0.946668	Dgcr14			-2.01945
ENSMUSG00000003528	2451.82	-0.296439	0.0613733	-4.83009	1.36471e-06	5.01024e-06	Slc25a1			-2.01755
ENSMUSG00000003531	688.561	0.103173	0.110958	0.929843	0.352452	0.453474	Dgcr6			-2.01406
ENSMUSG00000003534	2100	0.501679	0.0687957	7.2923	3.04713e-13	1.88212e-12	Ddr1			-2.01387
ENSMUSG00000003541	1239.72	0.275228	0.0871841	3.15686	0.00159479	0.00383171	Ier3			-2.01355
ENSMUSG00000054215	115.979	-4.66919	0.424054	-11.0108	3.38827e-28	4.19296e-27	Sprr2k
ENSMUSG00000003546	427.325	-0.186659	0.136607	-1.36639	0.171818	0.250073	Klc4			-2.01294
ENSMUSG00000003549	374.47	-0.599697	0.147906	-4.05458	5.02243e-05	0.000154039	Ercc1			-2.00935
ENSMUSG00000003559	204.795	-0.342325	0.196354	-1.74341	0.0812624	0.131666	As3mt			-2.00443
ENSMUSG00000003573	665.062	0.267187	0.11828	2.25893	0.0238874	0.044723	Homer3			-2.00376
ENSMUSG00000003575	290.299	0.0424159	0.167559	0.25314	0.80016	0.852793	Crtc1			-2.00161
ENSMUSG00000003581	223.64	0.392063	0.188065	2.08472	0.0370944	0.0659843	Rnf215			-1.99701
ENSMUSG00000115428	13.4441	-4.66445	1.24714	-3.74011	0.000183943	0.000520634	Gm41290
ENSMUSG00000081593	26.7432	-4.63142	0.878026	-5.27482	1.32889e-07	5.41249e-07	Gm11841
ENSMUSG00000068099	46.4338	-4.63028	0.661719	-6.99735	2.60847e-12	1.51376e-11	1500009C09Rik
ENSMUSG00000003623	636.242	0.13292	0.115602	1.14981	0.250221	0.343199	Crot			-1.98758
ENSMUSG00000003644	2444.7	-0.731249	0.0644993	-11.3373	8.57215e-30	1.12842e-28	Rps6ka1			-1.98674
ENSMUSG00000021208	26.2341	-4.6109	0.876328	-5.26162	1.42794e-07	5.79199e-07	Ifi27l2b
ENSMUSG00000003660	6962.5	-0.665567	0.0438545	-15.1767	5.04388e-52	1.30377e-50	Snrnp200			-1.97369
ENSMUSG00000003662	790.337	-0.221067	0.10279	-2.15066	0.0315032	0.0570559	Ciao1			-1.96585
ENSMUSG00000003665	112.887	-0.661651	0.277701	-2.3826	0.0171908	0.0332869	Has1			-1.96559
ENSMUSG00000003680	513.577	-0.0532452	0.125174	-0.425371	0.670566	0.747844	Taf6l			-1.95405
ENSMUSG00000003721	646.946	0.42248	0.112812	3.74498	0.000180409	0.00051112	Insig2			-1.95276
ENSMUSG00000003731	2314.98	-0.271444	0.065253	-4.15988	3.18419e-05	0.00010015	Kpna6			-1.94999
ENSMUSG00000094973	12.7547	-4.56884	1.24125	-3.68083	0.000232478	0.00064657	Gm8994
ENSMUSG00000003752	251.373	-0.315385	0.183257	-1.721	0.0852509	0.137289	Itpkc			-1.94479
ENSMUSG00000003762	232.561	0.283038	0.186182	1.52022	0.128455	0.195416	Coq8b			-1.93956
ENSMUSG00000003778	1973.11	-0.0585969	0.0676722	-0.865893	0.386549	0.488217	Brd8			-1.93573
ENSMUSG00000003779	2123.99	-0.646026	0.0659932	-9.78928	1.25189e-22	1.25387e-21	Kif20a			-1.93404
ENSMUSG00000003808	1499.55	-0.646174	0.0801112	-8.06596	7.26624e-16	5.22828e-15	Farsa			-1.9332
ENSMUSG00000003809	569.803	-0.652487	0.1274	-5.12155	3.03032e-07	1.19133e-06	Gcdh			-1.93072
ENSMUSG00000003810	1429.04	0.163333	0.0775088	2.10728	0.0350936	0.0627774	Mast2			-1.9279
ENSMUSG00000003812	248.774	-0.429442	0.18299	-2.3468	0.0189353	0.0363046	Dnase2a			-1.92342
ENSMUSG00000003813	1012.26	-0.572882	0.0924889	-6.19407	5.86307e-10	2.90341e-09	Rad23a			-1.9183
ENSMUSG00000003814	13813.9	-0.641389	0.0344215	-18.6334	1.72346e-77	7.92882e-76	Calr			-1.91779
ENSMUSG00000059430	605.162	-4.53814	0.18225	-24.9006	7.32513e-137	6.70514e-135	Actg2
ENSMUSG00000003847	1739.57	0.773815	0.0716379	10.8018	3.37682e-27	4.04626e-26	Nfat5			-1.90827
ENSMUSG00000003848	1327.14	-0.647286	0.083165	-7.78315	7.07382e-15	4.80555e-14	Nob1			-1.90425
ENSMUSG00000003849	644.263	0.315577	0.112458	2.80617	0.00501343	0.0109695	Nqo1			-1.90348
ENSMUSG00000003863	179.219	-0.794114	0.229146	-3.46554	0.000529171	0.00138865	Ppfia3			-1.89906
ENSMUSG00000003865	1241.96	-0.837098	0.0865132	-9.67595	3.81539e-22	3.74124e-21	Gys1			-1.89886
ENSMUSG00000003868	4746.27	-0.860656	0.0489526	-17.5814	3.41955e-69	1.35849e-67	Ruvbl2			-1.89483
ENSMUSG00000003872	5.45961	-0.419841	1.18634	-0.353896	0.723417	0.79167	Lin7b			-1.89001
ENSMUSG00000003873	2357.18	-0.742585	0.0702388	-10.5723	4.00567e-26	4.62501e-25	Bax			-1.88839
ENSMUSG00000003923	1289	-0.444475	0.0824846	-5.38858	7.10165e-08	2.95897e-07	Tfam			-1.8876
ENSMUSG00000003929	409.65	0.333954	0.140777	2.37221	0.0176821	0.034134	Zfp81			-1.88101
ENSMUSG00000003934	204.535	0.410395	0.197125	2.0819	0.0373515	0.0663819	Efnb3			-1.87741
ENSMUSG00000035000	108.506	-4.48793	0.419908	-10.6879	1.15964e-26	1.36377e-25	Dpp4
ENSMUSG00000003949	25.1814	-1.32286	0.573333	-2.30731	0.0210376	0.0399044	Hlf			-1.8734
ENSMUSG00000003955	2585.46	-0.100278	0.0644527	-1.55583	0.119747	0.184174	Fam162a			-1.86099
ENSMUSG00000003970	33377.8	-0.626374	0.0297115	-21.0818	1.16778e-98	7.54086e-97	Rpl8			-1.85528
ENSMUSG00000060685	11.7718	-4.46623	1.27369	-3.50654	0.000453967	0.00120089	Fthl17c
ENSMUSG00000004018	223.448	-0.549448	0.192784	-2.85007	0.00437092	0.00965407	Fancl			-1.8538
ENSMUSG00000004031	10.3054	-0.0792631	0.914146	-0.0867072	0.930904	0.952521	Brinp2			-1.85314
ENSMUSG00000110097	28.132	-4.39117	0.809741	-5.42293	5.8629e-08	2.46305e-07	Zscan4a
ENSMUSG00000004035	42.0942	1.17149	0.446207	2.62544	0.00865366	0.0179796	Gstm7			-1.84947
ENSMUSG00000004038	117.087	0.696352	0.273616	2.545	0.0109277	0.022165	Gstm3			-1.84422
ENSMUSG00000004040	2514.32	-0.102072	0.0623262	-1.63771	0.101482	0.159666	Stat3			-1.84221
ENSMUSG00000004043	231.981	0.638362	0.186767	3.41795	0.000630948	0.00163353	Stat5a			-1.84106
ENSMUSG00000004044	5144.26	-0.224027	0.0460504	-4.86482	1.14561e-06	4.23651e-06	Cavin1			-1.84062
ENSMUSG00000004054	846.645	0.861704	0.102324	8.42134	3.72202e-17	2.88124e-16	Map3k11			-1.84047
ENSMUSG00000004056	1837.21	-0.183506	0.0739183	-2.48255	0.0130446	0.0260365	Akt2			-1.83654
ENSMUSG00000004069	1231.92	-0.633247	0.0854757	-7.4085	1.27732e-13	8.06927e-13	Dnaja3			-1.83278
ENSMUSG00000004070	578.561	0.20711	0.11834	1.75014	0.080095	0.130071	Hmox2			-1.83234
ENSMUSG00000004071	832.309	0.301662	0.102593	2.94038	0.00327815	0.00741666	Cdip1			-1.82727
ENSMUSG00000004085	672.928	0.433122	0.111482	3.88514	0.00010227	0.00030168	Map3k20			-1.82566
ENSMUSG00000004096	1150.01	-0.243375	0.0894919	-2.71952	0.00653767	0.0139706	Cwc15			-1.82347
ENSMUSG00000004098	895.104	0.802704	0.0973962	8.24163	1.69873e-16	1.26377e-15	Col5a3			-1.82198
ENSMUSG00000004099	4896.21	-0.272374	0.0485386	-5.61149	2.0059e-08	8.79309e-08	Dnmt1			-1.82156
ENSMUSG00000004100	1759.86	-0.771798	0.0718514	-10.7416	6.49101e-27	7.67426e-26	Ppan			-1.82137
ENSMUSG00000061633	134.603	-4.37495	0.370862	-11.7967	4.05801e-32	5.75576e-31	1700029P11Rik
ENSMUSG00000091779	11.0514	-4.37173	1.28769	-3.39501	0.000686256	0.0017654	Gm21293
ENSMUSG00000004113	151.64	-0.000762633	0.227286	-0.00335539	0.997323	0.998222	Cacna1b			-1.81674
ENSMUSG00000004127	413.066	-0.570059	0.145613	-3.91489	9.04465e-05	0.000268677	Trmt10a			-1.80948
ENSMUSG00000055148	6156.64	-4.31588	0.0597835	-72.1917	0	0	Klf2
ENSMUSG00000004187	247.511	0.517514	0.183585	2.81894	0.00481824	0.010575	Kifc2			-1.80647
ENSMUSG00000004207	14637.3	0.807448	0.0342718	23.5601	9.88118e-123	8.12361e-121	Psap			-1.80644
ENSMUSG00000004221	781.028	0.646184	0.103099	6.26762	3.66614e-10	1.84324e-09	Ikbkg			-1.80512
ENSMUSG00000004231	12.2309	1.69887	0.8873	1.91465	0.0555374	0.0945846	Pax2			-1.80037
ENSMUSG00000004233	166.092	0.393032	0.224734	1.74887	0.0803128	0.130341	Wars2			-1.80033
ENSMUSG00000004263	225.636	0.412904	0.199052	2.07435	0.0380466	0.0675159	Atn1			-1.79922
ENSMUSG00000004264	5233.54	-0.625387	0.0462724	-13.5153	1.2697e-41	2.52206e-40	Phb2			-1.79671
ENSMUSG00000004266	381.643	0.059188	0.146187	0.404878	0.685567	0.760134	Ptpn6			-1.79368
ENSMUSG00000032517	64.7905	-4.31418	0.525032	-8.217	2.08664e-16	1.54523e-15	Mobp
ENSMUSG00000004268	1945.95	-0.591335	0.0697865	-8.47349	2.38157e-17	1.8598e-16	Emg1			-1.7879
ENSMUSG00000004270	802.508	0.00464945	0.102811	0.0452232	0.963929	0.976178	Lpcat3			-1.78232
ENSMUSG00000004285	1301.37	-0.218971	0.0806945	-2.71358	0.00665614	0.0142033	Atp6v1f			-1.78153
ENSMUSG00000085823	10.3585	-4.25426	1.28989	-3.29815	0.000973239	0.00243454	Gm13012
ENSMUSG00000004319	1862.76	0.393787	0.0695193	5.66443	1.47513e-08	6.54231e-08	Clcn3			-1.78041
ENSMUSG00000079110	10.3824	-4.23738	1.29357	-3.27574	0.00105386	0.00261632	Capn3
ENSMUSG00000004341	18.4929	-0.485929	0.655936	-0.740819	0.458803	0.559922	Gpx6			-1.77124
ENSMUSG00000026726	132.82	-4.18485	0.360953	-11.5939	4.42496e-31	6.05381e-30	Cubn
ENSMUSG00000004356	2375.83	-0.771711	0.069581	-11.0908	1.38998e-28	1.74811e-27	Utp20			-1.76485
ENSMUSG00000091345	28.6291	-4.13698	0.769242	-5.378	7.53198e-08	3.12931e-07	Col6a5
ENSMUSG00000004360	5.09397	2.10592	1.31613	1.60009	0.109578	0.170632	9330159F19Rik			-1.7593
ENSMUSG00000004364	2203.64	-0.131992	0.0662685	-1.99177	0.0463961	0.0805615	Cul3			-1.75788
ENSMUSG00000024619	33.7638	-4.13675	0.701528	-5.89677	3.70676e-09	1.71911e-08	Cdx1
ENSMUSG00000064194	198.119	-4.10873	0.289901	-14.1729	1.34818e-45	3.01524e-44	Zfp936
ENSMUSG00000004383	517.686	0.319153	0.128276	2.48803	0.0128455	0.0256793	Large1			-1.74744
ENSMUSG00000004393	1364.92	-0.505255	0.0799668	-6.31831	2.64436e-10	1.34244e-09	Ddx56			-1.74542
ENSMUSG00000004394	1218.61	0.809394	0.0838379	9.65427	4.71492e-22	4.59285e-21	Tmed4			-1.73709
ENSMUSG00000079871	14.2611	-4.09989	1.10015	-3.72665	0.000194039	0.000547118	Gm4984
ENSMUSG00000004446	556.042	-0.477418	0.123392	-3.86913	0.000109224	0.000320594	Bid			-1.73434
ENSMUSG00000004451	1216.51	0.577931	0.0848088	6.81451	9.45831e-12	5.25369e-11	Ralb			-1.73294
ENSMUSG00000004455	6686.98	-0.469923	0.0421245	-11.1556	6.72596e-29	8.58043e-28	Ppp1cc			-1.73192
ENSMUSG00000004460	1090.84	-0.337333	0.0886421	-3.80556	0.000141482	0.000407598	Dnajb11			-1.73125
ENSMUSG00000004462	360.72	-0.0887951	0.150613	-0.589557	0.555488	0.648573	Tbccd1			-1.72981
ENSMUSG00000004473	28.7862	-1.11629	0.536034	-2.08249	0.0372978	0.0662931	Clec11a			-1.72951
ENSMUSG00000022330	97.3996	-4.08082	0.409413	-9.9675	2.11476e-23	2.20128e-22	Osr2
ENSMUSG00000079471	439.185	-4.06609	0.192297	-21.1449	3.07556e-99	1.99328e-97	Mymx
ENSMUSG00000004530	3768.16	-0.112156	0.0520282	-2.15567	0.0311094	0.0564579	Coro1c			-1.72229
ENSMUSG00000004535	2326.67	0.152972	0.0649227	2.35622	0.0184621	0.0354816	Tax1bp1			-1.71755
ENSMUSG00000004558	851.252	-0.358778	0.0985585	-3.64026	0.000272367	0.000748715	Ndrg2			-1.71707
ENSMUSG00000004561	254.237	0.704112	0.179946	3.91291	9.11896e-05	0.000270658	Mettl17			-1.7157
ENSMUSG00000071341	63.8223	-4.06294	0.499949	-8.12672	4.41061e-16	3.21393e-15	Egr4
ENSMUSG00000004565	1086.67	-0.387981	0.0884981	-4.38406	1.16486e-05	3.87079e-05	Pnpla6			-1.70974
ENSMUSG00000004567	591.994	0.330404	0.118023	2.79949	0.00511837	0.0111785	Mcoln1			-1.7004
ENSMUSG00000004568	1622.51	0.511691	0.0750125	6.82141	9.0151e-12	5.0185e-11	Arhgef18			-1.69915
ENSMUSG00000004591	2390.64	0.015742	0.0619972	0.253915	0.799561	0.852206	Pkn2			-1.6927
ENSMUSG00000081766	22.668	-4.04674	0.840629	-4.81394	1.47984e-06	5.40609e-06	2210409E12Rik
ENSMUSG00000004610	152.29	-0.306122	0.228805	-1.33792	0.180924	0.261122	Etfb			-1.67149
ENSMUSG00000004626	1061.84	0.290616	0.0920408	3.15747	0.00159147	0.00382531	Stxbp2			-1.67072
ENSMUSG00000004631	507.592	0.787781	0.127596	6.17402	6.65737e-10	3.27393e-09	Sgce			-1.66411
ENSMUSG00000004633	62.1888	0.0344707	0.353581	0.0974901	0.922337	0.946378	Chn2			-1.66169
ENSMUSG00000004637	182.43	0.137598	0.208349	0.66042	0.508984	0.606573	Wwox			-1.6584
ENSMUSG00000004642	1748.07	-0.758238	0.0725037	-10.4579	1.34781e-25	1.52061e-24	Slbp			-1.65809
ENSMUSG00000004655	138.684	-0.424245	0.242284	-1.75103	0.0799414	0.129893	Aqp1			-1.65767
ENSMUSG00000047420	8.886	-4.04365	1.34713	-3.00169	0.0026849	0.00617916	Fam180a
ENSMUSG00000004665	6509.37	0.365036	0.0450873	8.09621	5.66982e-16	4.1079e-15	Cnn2			-1.65449
ENSMUSG00000004667	2782.25	-0.902503	0.0590335	-15.288	9.19591e-53	2.41213e-51	Polr2e			-1.64949
ENSMUSG00000004677	2257.97	0.169678	0.0643412	2.63716	0.00836031	0.017417	Myo9b			-1.64857
ENSMUSG00000004698	51.8984	0.94415	0.393594	2.39879	0.0164492	0.0319834	Hdac9			-1.64711
ENSMUSG00000004748	173.255	-0.60044	0.213632	-2.81063	0.00494453	0.0108293	Mtfp1			-1.64596
ENSMUSG00000004768	912.113	-0.576103	0.0955692	-6.02813	1.65873e-09	7.8885e-09	Rab23			-1.64227
ENSMUSG00000004771	1246.15	0.576883	0.0840066	6.86711	6.55152e-12	3.69809e-11	Rab11a			-1.64198
ENSMUSG00000004788	974.794	-0.159507	0.0940977	-1.69512	0.0900521	0.143873	Eif2b2			-1.6358
ENSMUSG00000004789	2804.58	0.0224209	0.0584086	0.383863	0.70108	0.773335	Dlst			-1.63216
ENSMUSG00000004791	176.256	0.649536	0.212815	3.05212	0.00227232	0.00531296	Pgf			-1.63139
ENSMUSG00000004798	543.94	0.581152	0.129146	4.49997	6.79626e-06	2.32137e-05	Ulk2			-1.63094
ENSMUSG00000004815	297.351	0.780054	0.164328	4.74693	2.06532e-06	7.43933e-06	Dgkq			-1.63091
ENSMUSG00000004843	906.36	0.565211	0.0973283	5.80726	6.3504e-09	2.89973e-08	Chmp2b			-1.62806
ENSMUSG00000004846	2268.2	-0.104214	0.0643329	-1.61992	0.10525	0.164905	Plod3			-1.62658
ENSMUSG00000004849	1126.89	-0.168672	0.0887372	-1.9008	0.0573282	0.0972334	Ap1s1			-1.62579
ENSMUSG00000004864	484.528	-0.0637305	0.128661	-0.495338	0.620361	0.704823	Mapk13			-1.62399
ENSMUSG00000004865	2005.33	-0.222237	0.0674211	-3.29625	0.000979845	0.00244761	Srpk1			-1.62114
ENSMUSG00000074832	172.688	-4.01819	0.30478	-13.1839	1.08615e-39	2.00914e-38	2410141K09Rik
ENSMUSG00000004880	3308.56	-0.293201	0.0559135	-5.24384	1.57268e-07	6.36308e-07	Lbr			-1.61883
ENSMUSG00000004885	235.573	-0.653822	0.201674	-3.24197	0.00118706	0.00291737	Crabp2			-1.61063
ENSMUSG00000009670	61.6931	-4.0078	0.503354	-7.96219	1.69018e-15	1.19341e-14	Tex11
ENSMUSG00000004892	11.4615	-0.767858	0.912246	-0.841723	0.399943	0.501532	Bcan			-1.60731
ENSMUSG00000004895	1615.06	-0.156815	0.0732732	-2.14014	0.0323431	0.058434	Prcc			-1.60618
ENSMUSG00000004896	290.48	0.625805	0.165355	3.78461	0.000153949	0.000441366	Rrnad1			-1.59803
ENSMUSG00000004897	13409.8	-0.190332	0.035037	-5.43232	5.56276e-08	2.3425e-07	Hdgf			-1.59785
ENSMUSG00000004902	6.12039	-0.994099	1.13485	-0.875974	0.381044	0.482884	Slc25a18			-1.59699
ENSMUSG00000004929	2671.66	-0.662911	0.0608017	-10.9028	1.11709e-27	1.35872e-26	Thop1			-1.59599
ENSMUSG00000004931	722.69	-0.101025	0.108832	-0.928258	0.353274	0.454399	Apba3			-1.59493
ENSMUSG00000004933	27.4686	-1.15543	0.543332	-2.12657	0.0334559	0.0601996	Matk			-1.59487
ENSMUSG00000004934	1288.85	-0.350955	0.0827025	-4.24358	2.1998e-05	7.05509e-05	Pias4			-1.59219
ENSMUSG00000004936	3170.66	-0.354127	0.0565131	-6.26629	3.69755e-10	1.85851e-09	Map2k1			-1.59098
ENSMUSG00000004937	2408.45	-0.202437	0.0616783	-3.28215	0.0010302	0.0025615	Sgta			-1.58559
ENSMUSG00000004945	787.767	0.257745	0.103947	2.47958	0.0131539	0.0262339	Tmem242			-1.58419
ENSMUSG00000004947	560.604	0.0306057	0.131296	0.233105	0.81568	0.864819	Dtx2			-1.58221
ENSMUSG00000004948	18.3629	-1.99507	0.741118	-2.69197	0.00710315	0.0150307	Zp3			-1.58005
ENSMUSG00000069855	8.64472	-4.00232	1.36191	-2.93875	0.00329536	0.00744991	Slc47a2
ENSMUSG00000004952	310.173	-0.325325	0.16042	-2.02796	0.0425644	0.0745583	Rasa4			-1.57646
ENSMUSG00000004961	76.8282	0.71998	0.320979	2.24307	0.0248922	0.0463983	Syt5			-1.57548
ENSMUSG00000004980	21307.7	-0.326095	0.0321902	-10.1302	4.05616e-24	4.32349e-23	Hnrnpa2b1			-1.57195
ENSMUSG00000004988	4.83324	-4.1346	1.83983	-2.24727	0.0246229	0.045954	Fxyd4			-1.56616
ENSMUSG00000004994	174.048	-0.0267189	0.222249	-0.120221	0.904308	0.932886	Ccdc130			-1.56561
ENSMUSG00000004996	664.706	-0.0708596	0.110237	-0.64279	0.52036	0.616407	Mri1			-1.56532
ENSMUSG00000005034	1889.98	0.753431	0.0701393	10.7419	6.46847e-27	7.65271e-26	Prkacb			-1.564
ENSMUSG00000005043	185.358	0.445278	0.20646	2.15673	0.0310271	0.0563258	Sgsh			-1.56139
ENSMUSG00000005045	208.438	-0.816604	0.199506	-4.09314	4.25576e-05	0.000131822	Chd5			-1.55893
ENSMUSG00000005054	1473.1	0.243207	0.0800644	3.03764	0.00238436	0.00555299	Cstb			-1.55811
ENSMUSG00000005057	113.926	0.0914167	0.265236	0.344661	0.730349	0.797586	Sh2b2			-1.55273
ENSMUSG00000005069	1401.52	-0.276053	0.0783173	-3.52481	0.00042379	0.0011271	Pex5			-1.54458
ENSMUSG00000005078	546.827	0.0810969	0.127194	0.637587	0.523743	0.619381	Jkamp			-1.54212
ENSMUSG00000005087	5026.2	-0.643173	0.046879	-13.7198	7.72361e-43	1.59298e-41	Cd44			-1.54174
ENSMUSG00000005089	14.1552	1.43182	0.809369	1.76906	0.0768836	0.125591	Slc1a2			-1.53778
ENSMUSG00000005102	614.967	-0.0417823	0.117017	-0.357062	0.721046	0.789557	Eif2ak4			-1.53609
ENSMUSG00000005103	2904.41	-0.327809	0.0591594	-5.54111	3.00557e-08	1.30115e-07	Wdr1			-1.53461
ENSMUSG00000005107	69.3155	0.721802	0.339781	2.12432	0.0336435	0.0605066	Slc2a9			-1.53422
ENSMUSG00000074006	8.64823	-4.00224	1.34951	-2.9657	0.00301997	0.00687283	Omp
ENSMUSG00000005125	965.482	-0.1504	0.0949818	-1.58346	0.113317	0.175546	Ndrg1			-1.53159
ENSMUSG00000005131	25.3465	0.320995	0.56114	0.57204	0.567295	0.658906	4930550C14Rik			-1.52264
ENSMUSG00000005142	1685.43	0.01667	0.0729536	0.228501	0.819257	0.867523	Man2b1			-1.52218
ENSMUSG00000032093	8.67391	-3.98341	1.33138	-2.99195	0.00277205	0.00635667	Cd3e
ENSMUSG00000005150	308.906	-0.338894	0.161917	-2.09301	0.0363483	0.0647805	Wdr83			-1.51831
ENSMUSG00000005161	5845.84	0.0175348	0.0458786	0.3822	0.702313	0.774389	Prdx2			-1.51648
ENSMUSG00000005198	6357.5	-0.724144	0.0438233	-16.5242	2.45746e-61	7.93447e-60	Polr2a			-1.51555
ENSMUSG00000083714	12.7363	-3.97485	1.11495	-3.56506	0.000363773	0.000979068	Fthl17-ps1
ENSMUSG00000031325	30.1487	-3.96912	0.724748	-5.47655	4.33687e-08	1.84731e-07	4930519F16Rik
ENSMUSG00000005225	747.068	0.151012	0.104937	1.43907	0.150129	0.223564	Plekha8			-1.51324
ENSMUSG00000005233	882.735	-0.379097	0.0981419	-3.86274	0.000112123	0.000328506	Spc25			-1.50988
ENSMUSG00000005237	75.5889	0.101375	0.319758	0.317037	0.751216	0.814861	Dnah2			-1.50884
ENSMUSG00000005251	497.281	0.666285	0.130639	5.1002	3.39293e-07	1.32567e-06	Ripk4			-1.50868
ENSMUSG00000005262	663.519	-0.233308	0.115486	-2.02023	0.0433595	0.0757852	Ufd1			-1.50827
ENSMUSG00000005267	76.3546	0.880353	0.322198	2.73234	0.00628866	0.0134921	Zfp287			-1.5075
ENSMUSG00000005268	28.1079	1.41003	0.552384	2.55263	0.0106913	0.0217369	Prlr			-1.50591
ENSMUSG00000005299	823.662	-0.226467	0.105002	-2.15679	0.0310222	0.0563228	Letm1			-1.50437
ENSMUSG00000005312	4768.05	-0.115234	0.0474619	-2.42792	0.0151857	0.0297877	Ubqln1			-1.5036
ENSMUSG00000003032	7862.71	-3.96823	0.0515359	-76.9994	0	0	Klf4
ENSMUSG00000043760	8.40431	-3.95971	1.37386	-2.88218	0.00394931	0.00878955	Pkhd1
ENSMUSG00000005354	1509.53	-0.551734	0.0830796	-6.64103	3.11488e-11	1.68281e-10	Txn2			-1.49178
ENSMUSG00000020226	21.1929	-3.95283	0.849182	-4.65487	3.24183e-06	1.14655e-05	Slc5a4b
ENSMUSG00000005360	440.076	0.335503	0.141269	2.37493	0.0175524	0.0339021	Slc1a3			-1.48851
ENSMUSG00000005362	567.493	-0.0945595	0.119393	-0.792003	0.428359	0.530053	Crbn			-1.48807
ENSMUSG00000107418	17.164	-3.94211	0.963489	-4.09149	4.2861e-05	0.000132646	Gm4782
ENSMUSG00000005371	1283.6	0.22588	0.0848267	2.66284	0.0077484	0.016272	Fbxo11			-1.48422
ENSMUSG00000005373	62.5972	0.00753671	0.366991	0.0205365	0.983615	0.989746	Mlxipl			-1.48283
ENSMUSG00000005374	1310.86	-0.69642	0.0841657	-8.27439	1.2911e-16	9.69446e-16	Tbl2			-1.48246
ENSMUSG00000005378	839.799	-0.405538	0.0995349	-4.07433	4.61468e-05	0.000142073	Bud23			-1.48136
ENSMUSG00000005397	8943.95	-0.49038	0.0394442	-12.4323	1.74647e-35	2.80161e-34	Nid1			-1.48054
ENSMUSG00000046000	197.725	-3.93292	0.280458	-14.0232	1.12416e-44	2.45847e-43	Naa11
ENSMUSG00000005413	2575.57	-0.541371	0.0656522	-8.24604	1.63732e-16	1.22063e-15	Hmox1			-1.47678
ENSMUSG00000005417	3680.71	0.13008	0.0562915	2.31084	0.0208418	0.0395754	Mprip			-1.47507
ENSMUSG00000005442	3529.09	-0.0759826	0.0526579	-1.44295	0.149035	0.222382	Cic			-1.4747
ENSMUSG00000005447	1007.64	-0.0171166	0.0913768	-0.187319	0.851411	0.891629	Pafah1b3			-1.47372
ENSMUSG00000005465	40.0687	-1.191	0.461263	-2.58204	0.00982189	0.0201683	Il27ra			-1.46847
ENSMUSG00000005469	1778.3	0.0477738	0.0702184	0.680361	0.496276	0.59454	Prkaca			-1.46632
ENSMUSG00000005470	369.823	-0.671809	0.148655	-4.51926	6.20552e-06	2.12573e-05	Asf1b			-1.46476
ENSMUSG00000005481	3486.49	-0.637429	0.0540558	-11.7921	4.2889e-32	6.07354e-31	Ddx39			-1.46458
ENSMUSG00000036912	29.7113	-3.93244	0.729085	-5.39367	6.90345e-08	2.87908e-07	Piwil4
ENSMUSG00000005493	9.81234	-1.28895	0.915829	-1.40741	0.159305	0.234825	Msh4			-1.46068
ENSMUSG00000005501	352.397	0.30505	0.151583	2.01243	0.0441751	0.077044	Usp40			-1.45908
ENSMUSG00000005503	7.04836	2.28968	1.17391	1.95048	0.0511195	0.0878781	Evx1			-1.45822
ENSMUSG00000005505	132.52	0.159032	0.245739	0.647156	0.517531	0.613645	Kbtbd4			-1.45763
ENSMUSG00000005506	4844.31	-0.22209	0.047275	-4.69784	2.62929e-06	9.37759e-06	Celf1			-1.456
ENSMUSG00000005510	935.592	-0.211162	0.100346	-2.10434	0.0353486	0.0632082	Ndufs3			-1.45468
ENSMUSG00000005514	1951.51	0.103233	0.0674964	1.52946	0.126151	0.19239	Por			-1.45212
ENSMUSG00000082740	25.3589	-3.92733	0.784099	-5.00872	5.47938e-07	2.09569e-06	Gm14127
ENSMUSG00000021456	8.17094	-3.91604	1.3681	-2.8624	0.00420443	0.00931109	Fbp2
ENSMUSG00000005553	32.0355	-0.354322	0.499323	-0.709604	0.47795	0.577769	Atp4a			-1.44581
ENSMUSG00000095724	8.16918	-3.91565	1.36583	-2.86686	0.0041456	0.00918956	Gm21319
ENSMUSG00000005575	1913.74	0.200612	0.0693178	2.8941	0.00380253	0.00848734	Ube2m			-1.44392
ENSMUSG00000005580	81.2022	-0.620573	0.312019	-1.98889	0.046713	0.0810642	Adcy9			-1.43826
ENSMUSG00000005583	46.6617	-0.082805	0.414929	-0.199564	0.841821	0.884665	Mef2c			-1.43308
ENSMUSG00000005609	1724.33	0.062335	0.0714114	0.872899	0.382718	0.484551	Ctr9			-1.4318
ENSMUSG00000005610	21219.5	-0.601685	0.034565	-17.4073	7.25777e-68	2.77169e-66	Eif4g2			-1.43118
ENSMUSG00000050122	114.98	-3.9011	0.370541	-10.5281	6.41007e-26	7.33441e-25	Vwa3b
ENSMUSG00000005615	689.374	-0.47049	0.115904	-4.05929	4.92214e-05	0.000151067	Pcyt1a			-1.43108
ENSMUSG00000005621	674.58	0.271026	0.109637	2.47202	0.013435	0.0267256	Zfp592			-1.42948
ENSMUSG00000005625	2623.87	-0.543148	0.0601208	-9.03428	1.65088e-19	1.42313e-18	Psmd4			-1.42925
ENSMUSG00000005656	1504.39	0.319665	0.0760968	4.20076	2.66016e-05	8.44611e-05	Snx6			-1.42892
ENSMUSG00000083246	28.7293	-3.88788	0.727504	-5.34413	9.085e-08	3.74928e-07	Gm11839
ENSMUSG00000005672	927.495	-0.389225	0.0954252	-4.07885	4.52597e-05	0.000139583	Kit			-1.42778
ENSMUSG00000005674	249.347	-0.113483	0.177371	-0.639805	0.5223	0.618209	Tomm40l			-1.42564
ENSMUSG00000032744	55.7085	-3.84727	0.517208	-7.43853	1.01812e-13	6.4686e-13	Heyl
ENSMUSG00000005682	1173.84	-0.145654	0.0895929	-1.62573	0.104008	0.163146	Pan2			-1.41915
ENSMUSG00000005683	4951.36	-0.579939	0.0470538	-12.325	6.64156e-35	1.04096e-33	Cs			-1.41795
ENSMUSG00000025056	862.975	-3.84141	0.136819	-28.0766	1.89011e-173	2.6019e-171	Nr0b1
ENSMUSG00000005687	2413.86	-0.664054	0.0639269	-10.3877	2.82068e-25	3.14042e-24	Bcas2			-1.41541
ENSMUSG00000005698	2659.83	-0.328134	0.0632266	-5.18981	2.10509e-07	8.4037e-07	Ctcf			-1.41138
ENSMUSG00000005699	142.22	-0.124138	0.24235	-0.512228	0.608492	0.694581	Pard6a			-1.41021
ENSMUSG00000005705	5.97373	-0.130199	1.13117	-0.115101	0.908365	0.935821	Agrp			-1.40788
ENSMUSG00000005718	499.628	-0.339601	0.12707	-2.67254	0.00752788	0.0158422	Tfap4			-1.40651
ENSMUSG00000005732	2873.96	-0.60856	0.0585488	-10.3941	2.63886e-25	2.94168e-24	Ranbp1			-1.40181
ENSMUSG00000005763	5.40158	3.35817	1.51256	2.22019	0.0264055	0.0488651	Cd247			-1.40011
ENSMUSG00000005774	321.942	0.292675	0.157118	1.86277	0.0624948	0.104716	Rfx5			-1.39814
ENSMUSG00000005779	4011.93	-0.557993	0.0514586	-10.8435	2.14028e-27	2.58551e-26	Psmb4			-1.39657
ENSMUSG00000005802	801.418	0.787679	0.10198	7.72389	1.12831e-14	7.54674e-14	Slc30a4			-1.39587
ENSMUSG00000092465	11.8199	-3.82694	1.12998	-3.38674	0.000707296	0.00181427	Gm20472
ENSMUSG00000005804	618.36	0.379489	0.1144	3.31719	0.000909265	0.00228902	Bloc1s6			-1.39362
ENSMUSG00000005813	1341.7	-0.366824	0.0835995	-4.38787	1.14465e-05	3.80794e-05	Metap1			-1.39347
ENSMUSG00000005823	471.549	0.199533	0.132919	1.50116	0.133314	0.202082	Gpr108			-1.39327
ENSMUSG00000074830	70.9847	-3.8251	0.464341	-8.23769	1.75565e-16	1.30447e-15	Zfp640
ENSMUSG00000005846	4493.99	-0.723333	0.0484732	-14.9223	2.35933e-50	5.92601e-49	Rsl1d1			-1.38963
ENSMUSG00000005871	2316.43	0.177304	0.0638796	2.77559	0.00551017	0.0119606	Apc			-1.38813
ENSMUSG00000005873	1157.03	0.693711	0.0860278	8.0638	7.3959e-16	5.31941e-15	Reep5			-1.38753
ENSMUSG00000005881	2088.66	0.25473	0.0661232	3.85235	0.000116991	0.000341754	Ergic3			-1.38638
ENSMUSG00000005882	648.297	-0.061379	0.114817	-0.534582	0.592939	0.681168	Uqcc1			-1.38476
ENSMUSG00000005886	971.694	0.165806	0.0945303	1.75399	0.0794315	0.129218	Ncoa2			-1.38103
ENSMUSG00000005892	6187.6	0.958982	0.0445639	21.5193	1.02749e-102	7.07218e-101	Trh			-1.37877
ENSMUSG00000005893	429.456	0.183926	0.137091	1.34163	0.179715	0.259652	Nr2c2			-1.37795
ENSMUSG00000005897	273.618	0.643007	0.171878	3.74107	0.000183236	0.000518799	Nr2c1			-1.37787
ENSMUSG00000005899	1662.63	-0.7343	0.0733578	-10.0098	1.37972e-23	1.44549e-22	Smpd4			-1.37739
ENSMUSG00000005907	232.078	-0.264747	0.185718	-1.42553	0.154004	0.228471	Pex1			-1.37719
ENSMUSG00000006649	694.078	-3.82093	0.150634	-25.3656	6.04825e-142	5.86911e-140	Nphs1
ENSMUSG00000005936	2461.9	-0.0889797	0.0625635	-1.42223	0.15496	0.22964	Kctd20			-1.37155
ENSMUSG00000005947	23.6129	-1.09818	0.588696	-1.86545	0.0621185	0.104214	Itgae			-1.37148
ENSMUSG00000005949	268.319	0.4154	0.17258	2.407	0.0160842	0.0313492	Ctns			-1.37035
ENSMUSG00000005950	21.8648	-0.68244	0.632391	-1.07914	0.280524	0.376819	P2rx5			-1.368
ENSMUSG00000005951	49.572	-1.0403	0.405091	-2.56807	0.0102266	0.0209005	Shpk			-1.36797
ENSMUSG00000005958	976.482	0.642842	0.093913	6.84508	7.64328e-12	4.28574e-11	Ephb3			-1.3676
ENSMUSG00000028996	11.857	-3.81388	1.13153	-3.37055	0.00075017	0.00191566	Rbp7
ENSMUSG00000005973	2896.01	0.508603	0.0580142	8.76688	1.83678e-18	1.51077e-17	Rcn1			-1.36634
ENSMUSG00000005980	20.4157	0.951474	0.660037	1.44155	0.14943	0.222691	Dnase1			-1.36621
ENSMUSG00000005981	2604.65	-0.983134	0.0652454	-15.0682	2.61999e-51	6.69436e-50	Trap1			-1.3654
ENSMUSG00000005982	439.563	-0.0874619	0.137708	-0.635127	0.525346	0.62073	Naa60			-1.36478
ENSMUSG00000005983	25.3679	-0.00888081	0.551808	-0.016094	0.987159	0.992356	1700037C18Rik			-1.36393
ENSMUSG00000005986	250.011	0.570455	0.186663	3.05607	0.00224259	0.0052559	Ankrd13d			-1.36359
ENSMUSG00000006005	4504.88	-0.548466	0.0484691	-11.3158	1.09626e-29	1.43564e-28	Tpr			-1.36353
ENSMUSG00000006010	423.74	0.0577681	0.138683	0.416547	0.67701	0.753279	BC003331			-1.36212
ENSMUSG00000087247	11.5626	-3.80989	1.11868	-3.40571	0.00065992	0.00170209	Alkal1
ENSMUSG00000006019	535.516	0.222697	0.122654	1.81566	0.0694231	0.114905	Dhx34			-1.3606
ENSMUSG00000006021	222.636	-0.244755	0.193129	-1.26731	0.205043	0.290016	Kptn			-1.36042
ENSMUSG00000006024	1944.42	-0.230388	0.0695818	-3.31104	0.000929504	0.00233566	Napa			-1.35917
ENSMUSG00000006050	1457.18	0.113302	0.0779247	1.45399	0.145948	0.218474	Sra1			-1.3569
ENSMUSG00000038745	11.5547	-3.8092	1.13053	-3.36939	0.000753357	0.0019227	Nlrp6
ENSMUSG00000026628	1468.04	-3.80467	0.104523	-36.4003	4.20817e-290	1.24548e-287	Atf3
ENSMUSG00000006058	589.31	-0.332182	0.118742	-2.79751	0.00514984	0.0112389	Snf8			-1.35316
ENSMUSG00000006095	973.371	-0.721978	0.0973848	-7.41367	1.22855e-13	7.76944e-13	Tbcb			-1.3511
ENSMUSG00000006127	361.564	-0.188088	0.155176	-1.21209	0.225478	0.314289	Inpp5k			-1.34943
ENSMUSG00000006134	2103.76	-0.382151	0.0663117	-5.76295	8.26551e-09	3.7434e-08	Crkl			-1.34799
ENSMUSG00000006143	23.0369	-1.20741	0.597819	-2.01969	0.0434153	0.0758754	Upk3bl			-1.3475
ENSMUSG00000069273	15.4316	-3.80303	0.965057	-3.94073	8.12349e-05	0.000242939	Hist1h3e
ENSMUSG00000006169	2670.25	0.104673	0.0590851	1.77157	0.0764658	0.125035	Clint1			-1.34402
ENSMUSG00000006179	53.0998	-0.956744	0.389715	-2.45498	0.0140892	0.0279174	Prss16			-1.34173
ENSMUSG00000006191	227.995	-0.328134	0.186771	-1.75688	0.0789384	0.128451	Cdkal1			-1.34043
ENSMUSG00000006200	80.5786	0.00226994	0.329607	0.00688681	0.994505	0.996188	Rhox6			-1.34019
ENSMUSG00000030830	42.1492	-3.79957	0.589718	-6.44303	1.17112e-10	6.09695e-10	Itgal
ENSMUSG00000006215	592.14	0.277875	0.119648	2.32245	0.0202088	0.0384845	Zbtb17			-1.33483
ENSMUSG00000006216	14.6774	-1.88194	0.801752	-2.34728	0.0189109	0.0362657	Clcnkb			-1.33318
ENSMUSG00000006218	76.5905	-0.280355	0.318444	-0.880392	0.378647	0.480664	Fam131c			-1.33258
ENSMUSG00000093405	15.1859	-3.77824	0.977396	-3.86562	0.000110809	0.000324925	Gm20684
ENSMUSG00000006221	35.9962	-0.918215	0.477675	-1.92226	0.0545732	0.09313	Hspb7			-1.32989
ENSMUSG00000006235	35.1987	-0.22363	0.469906	-0.475904	0.634143	0.71631	Epor			-1.32919
ENSMUSG00000006241	45.8002	0.595072	0.432416	1.37616	0.168773	0.246365	Ccdc159			-1.32852
ENSMUSG00000006262	907.365	0.481705	0.0958291	5.02671	4.98976e-07	1.9142e-06	Mob1b			-1.32628
ENSMUSG00000006273	2618.69	-0.227054	0.0635421	-3.57329	0.000352524	0.000951385	Atp6v1b2			-1.32589
ENSMUSG00000006276	1070.13	-0.165559	0.0904009	-1.83138	0.0670432	0.111464	Eps15l1			-1.32587
ENSMUSG00000006281	619.561	-0.141915	0.115971	-1.22371	0.22106	0.308858	Tep1			-1.32448
ENSMUSG00000006288	947.585	-0.109759	0.0959161	-1.14432	0.252491	0.345861	Ttc5			-1.32377
ENSMUSG00000006289	938.912	-0.607628	0.0980838	-6.19499	5.82889e-10	2.88729e-09	Osgep			-1.32369
ENSMUSG00000006299	2564.72	-0.458283	0.0645439	-7.10033	1.24458e-12	7.3794e-12	Aamp			-1.31962
ENSMUSG00000006301	1465.38	0.305111	0.0820241	3.71977	0.000199405	0.000560824	Tmbim1			-1.31713
ENSMUSG00000006304	3391.71	0.0680813	0.0543268	1.25318	0.21014	0.296046	Arpc2			-1.31635
ENSMUSG00000006307	2565.67	-0.189756	0.0616627	-3.07733	0.00208867	0.00492245	Kmt2b			-1.31386
ENSMUSG00000021322	33.6722	-3.77704	0.670845	-5.63027	1.79926e-08	7.91855e-08	Aoah
ENSMUSG00000116558	18.7649	-3.77627	0.882934	-4.27695	1.8947e-05	6.1275e-05	AC165157.1
ENSMUSG00000006313	19.5905	-0.66851	0.66464	-1.00582	0.314501	0.414034	Upk1a			-1.30977
ENSMUSG00000006315	543.832	-0.208737	0.121609	-1.71646	0.0860781	0.138383	Tmem147			-1.30717
ENSMUSG00000006333	20454.9	-0.512396	0.0315784	-16.2262	3.29318e-59	1.00309e-57	Rps9			-1.3061
ENSMUSG00000006335	297.946	-0.194246	0.172755	-1.1244	0.260844	0.355025	Tfpt			-1.30487
ENSMUSG00000006342	320.057	-0.339003	0.157771	-2.1487	0.0316582	0.0573074	Susd2			-1.30435
ENSMUSG00000006344	8.80582	-0.910622	0.953275	-0.955256	0.339448	0.439801	Ggt5			-1.30149
ENSMUSG00000028341	404.139	-3.77043	0.189626	-19.8834	5.66129e-88	3.09333e-86	Nr4a3
ENSMUSG00000006356	2016.44	0.264178	0.0666983	3.96079	7.47012e-05	0.00022442	Crip2			-1.2973
ENSMUSG00000006360	474.086	0.477019	0.130728	3.64894	0.000263321	0.000725871	Crip1			-1.29627
ENSMUSG00000073716	48.6346	-3.76585	0.551733	-6.8255	8.76191e-12	4.88215e-11	Gm13241
ENSMUSG00000006369	1790.82	0.530863	0.0833135	6.37187	1.86736e-10	9.60898e-10	Fbln1			-1.29319
ENSMUSG00000006373	2755.33	-0.110508	0.0583668	-1.89333	0.0583139	0.098679	Pgrmc1			-1.29244
ENSMUSG00000068154	168.149	-3.76131	0.295726	-12.7189	4.64392e-37	7.78722e-36	Insm1
ENSMUSG00000047686	18.5554	-3.7481	0.872202	-4.29729	1.72898e-05	5.62639e-05	Rtl3
ENSMUSG00000006390	588.807	0.662136	0.118861	5.57065	2.53787e-08	1.10568e-07	Elovl1			-1.28963
ENSMUSG00000006392	627.493	-0.288246	0.11514	-2.50345	0.012299	0.0246953	Med8			-1.2885
ENSMUSG00000006395	237.925	0.395802	0.185977	2.12823	0.0333182	0.0600021	Hyi			-1.2882
ENSMUSG00000006398	5558.79	-0.758538	0.0455605	-16.649	3.0763e-62	1.0211e-60	Cdc20			-1.28403
ENSMUSG00000113135	14.6794	-3.73913	0.991768	-3.77016	0.000163142	0.000465245	Gm48170
ENSMUSG00000006411	46.979	0.0812691	0.422126	0.192523	0.847332	0.888563	Nectin4			-1.28262
ENSMUSG00000006412	1418.1	-0.0961611	0.0782715	-1.22856	0.219238	0.306752	Pfdn2			-1.28227
ENSMUSG00000006418	1801.16	0.181654	0.0776311	2.33996	0.0192858	0.036881	Rnf114			-1.28002
ENSMUSG00000006423	528.094	0.0516029	0.125199	0.412167	0.680217	0.755948	C330007P06Rik			-1.27944
ENSMUSG00000006435	448.027	-0.129147	0.13496	-0.956926	0.338605	0.438991	Neurl1a			-1.27814
ENSMUSG00000025480	40.0386	-3.71034	0.599997	-6.18394	6.25198e-10	3.08482e-09	Syce1
ENSMUSG00000032401	10.8671	-3.69652	1.13035	-3.27025	0.00107452	0.00266166	Lctl
ENSMUSG00000006456	1325.53	-0.398535	0.0857237	-4.64906	3.33444e-06	1.17729e-05	Rbm14			-1.2741
ENSMUSG00000091971	902.449	-3.6951	0.12759	-28.9607	2.05916e-184	3.12534e-182	Hspa1a
ENSMUSG00000006462	5.14761	-1.21604	1.25779	-0.966802	0.333643	0.434213	A530013C23Rik			-1.27073
ENSMUSG00000006463	242.312	0.0930817	0.191193	0.486847	0.626367	0.710039	Zdhhc24			-1.27033
ENSMUSG00000107821	17.6026	-3.66638	0.891292	-4.11356	3.89608e-05	0.000121146	Gm8038
ENSMUSG00000031250	13.9909	-3.65087	0.98636	-3.70135	0.000214451	0.000600288	Tnmd
ENSMUSG00000006471	127.44	0.15688	0.24877	0.630624	0.528287	0.623384	Ndor1			-1.26624
ENSMUSG00000006476	362.49	0.800612	0.149913	5.34052	9.2681e-08	3.82395e-07	Nsmf			-1.26223
ENSMUSG00000037868	527.598	-3.64896	0.163258	-22.3509	1.18302e-110	8.7534e-109	Egr2
ENSMUSG00000006498	10503.1	-0.686384	0.0366875	-18.709	4.18482e-78	1.9505e-76	Ptbp1			-1.25969
ENSMUSG00000006517	1008.01	-0.0365765	0.0911627	-0.401222	0.688257	0.762406	Mvd			-1.25847
ENSMUSG00000006519	1119.42	0.800609	0.0960192	8.33802	7.55472e-17	5.7578e-16	Cyba			-1.25668
ENSMUSG00000006526	470.105	0.44975	0.131868	3.41061	0.000648181	0.00167473	Tmem110			-1.25644
ENSMUSG00000006527	380.484	-0.0230079	0.145627	-0.157992	0.874463	0.909548	Sfmbt1			-1.25507
ENSMUSG00000006538	5.63018	-1.39755	1.20131	-1.16335	0.244686	0.336833	Ihh			-1.25498
ENSMUSG00000057182	24.3816	-3.64036	0.748808	-4.86153	1.1648e-06	4.30391e-06	Scn3a
ENSMUSG00000006574	6.25097	0.225629	1.1027	0.204614	0.837874	0.881403	Slc4a1			-1.25227
ENSMUSG00000006575	158.077	-0.539604	0.228726	-2.35917	0.0183157	0.0352308	Rundc3a			-1.25029
ENSMUSG00000006576	236.515	0.635882	0.183494	3.4654	0.000529434	0.00138914	Slc4a3			-1.24917
ENSMUSG00000059229	13.7292	-3.63535	1.00273	-3.62544	0.000288466	0.000789912	Gm6802
ENSMUSG00000091071	27.4824	-3.62968	0.706571	-5.13704	2.79107e-07	1.1024e-06	1700030C10Rik
ENSMUSG00000006587	92.4095	-0.971245	0.296519	-3.27549	0.00105477	0.00261821	Snai3			-1.24514
ENSMUSG00000006589	2316.92	-0.149329	0.062692	-2.38195	0.0172211	0.0333419	Aprt			-1.24486
ENSMUSG00000006599	1189.49	-0.957581	0.0857732	-11.1641	6.11058e-29	7.82913e-28	Gtf2h1			-1.24448
ENSMUSG00000006611	22.8424	0.842263	0.616378	1.36647	0.171791	0.250055	Hfe			-1.24413
ENSMUSG00000006641	268.088	0.4463	0.172548	2.58653	0.00969472	0.0199327	Slc5a6			-1.24398
ENSMUSG00000078932	20.7751	-3.62581	0.811084	-4.47033	7.80979e-06	2.64972e-05	CN725425
ENSMUSG00000108446	20.533	-3.60745	0.813441	-4.43481	9.21541e-06	3.10055e-05	Gm44997
ENSMUSG00000006673	2125.77	-0.283436	0.0654951	-4.32759	1.50752e-05	4.94377e-05	Qrich1			-1.24212
ENSMUSG00000006675	72.9342	0.559818	0.340169	1.64571	0.099824	0.157291	P4htm			-1.24178
ENSMUSG00000006676	3644.67	0.143832	0.0557086	2.58187	0.00982655	0.0201734	Usp19			-1.24068
ENSMUSG00000039329	612.309	-3.58265	0.149764	-23.922	1.80809e-126	1.52171e-124	Tex19.1
ENSMUSG00000006699	7949.11	-0.028943	0.040541	-0.713919	0.475278	0.575205	Cdc42			-1.23969
ENSMUSG00000006705	509.184	-0.432815	0.131999	-3.27893	0.001042	0.00258831	Pknox1			-1.23491
ENSMUSG00000051176	2210.05	-3.58261	0.0821995	-43.5844	0	0	Zfp42
ENSMUSG00000006715	1197.15	-0.607439	0.0965995	-6.28822	3.2112e-10	1.6214e-09	Gmnn			-1.22969
ENSMUSG00000006717	459.52	0.475798	0.132954	3.57868	0.000345333	0.000933966	Acot13			-1.22827
ENSMUSG00000006720	207.112	-0.219305	0.199759	-1.09785	0.272271	0.367646	Zfp184			-1.22564
ENSMUSG00000006724	15.223	-0.765485	0.753424	-1.01601	0.309625	0.408737	Cyp27b1			-1.22271
ENSMUSG00000006728	8016.22	-0.335768	0.0397184	-8.45371	2.82178e-17	2.19681e-16	Cdk4			-1.22256
ENSMUSG00000006731	449.582	0.455762	0.133508	3.41374	0.000640768	0.00165774	B4galnt1			-1.22159
ENSMUSG00000006732	353.553	-0.801942	0.153367	-5.2289	1.70524e-07	6.86349e-07	Mettl1			-1.21869
ENSMUSG00000006736	1171.1	0.269659	0.0851752	3.16594	0.00154585	0.00372625	Tspan31			-1.21862
ENSMUSG00000006740	4308.72	-0.129542	0.0491081	-2.6379	0.00834206	0.017383	Kif5b			-1.21776
ENSMUSG00000006763	750.988	-0.272651	0.104703	-2.60403	0.00921336	0.0190378	Saal1			-1.21749
ENSMUSG00000006782	375.28	-0.352531	0.148969	-2.36646	0.0179589	0.034612	Cnp			-1.21687
ENSMUSG00000115367	9.85321	-3.58214	1.18304	-3.02791	0.00246251	0.00571401	Gm33301
ENSMUSG00000006800	4323.66	-0.151155	0.0491361	-3.07625	0.00209621	0.0049376	Sulf2			-1.21376
ENSMUSG00000006818	1785.86	-0.907155	0.0746525	-12.1517	5.618e-34	8.56347e-33	Sod2			-1.21141
ENSMUSG00000006850	503.605	0.297223	0.132501	2.24317	0.0248858	0.046396	Tmco6			-1.21124
ENSMUSG00000006906	201.87	0.483263	0.200977	2.40457	0.0161916	0.0315413	Stambp			-1.2108
ENSMUSG00000006920	747.624	0.229601	0.106905	2.14771	0.0317372	0.0574315	Ezh1			-1.21051
ENSMUSG00000006930	582	-0.498384	0.118545	-4.20419	2.62021e-05	8.33119e-05	Hap1			-1.2099
ENSMUSG00000006931	840.575	0.298927	0.102904	2.90491	0.00367361	0.00822959	P3h4			-1.2092
ENSMUSG00000006932	14127.2	0.284771	0.0357637	7.96257	1.68507e-15	1.19028e-14	Ctnnb1			-1.20797
ENSMUSG00000006941	645.065	-0.0971918	0.11467	-0.847576	0.396674	0.498192	Eif1b			-1.20592
ENSMUSG00000114926	26.8028	-3.5764	0.714426	-5.00597	5.55805e-07	2.1244e-06	Gm2379
ENSMUSG00000006998	7977.48	-0.480314	0.0400614	-11.9895	4.03569e-33	5.9326e-32	Psmd2			-1.20459
ENSMUSG00000007021	141.417	-0.208718	0.23623	-0.883535	0.376947	0.478986	Syngr3			-1.2044
ENSMUSG00000007029	6599.79	-0.669141	0.042457	-15.7604	5.82416e-56	1.65746e-54	Vars			-1.2036
ENSMUSG00000051747	125.729	-3.57357	0.731165	-4.8875	1.02126e-06	3.7996e-06	Ttn
ENSMUSG00000007033	8.48259	0.964964	0.979931	0.984726	0.324759	0.424612	Hspa1l			-1.20234
ENSMUSG00000007034	106.02	0.433924	0.272534	1.59218	0.111344	0.173033	Slc44a4			-1.2009
ENSMUSG00000007035	55.2938	0.637323	0.41027	1.55342	0.120322	0.18493	Msh5			-1.20051
ENSMUSG00000007036	403.863	0.140257	0.159216	0.880922	0.37836	0.480334	Abhd16a			-1.20039
ENSMUSG00000007038	674.398	0.980819	0.112666	8.70555	3.16044e-18	2.57091e-17	Neu1			-1.19732
ENSMUSG00000007039	2328.15	0.639486	0.0651209	9.81997	9.23696e-23	9.34643e-22	Ddah2			-1.19646
ENSMUSG00000007041	4607.15	0.558286	0.0523209	10.6704	1.39972e-26	1.64176e-25	Clic1			-1.19421
ENSMUSG00000007050	984.769	-0.381909	0.0986365	-3.87189	0.000107995	0.000317304	Lsm2			-1.1929
ENSMUSG00000007080	1644.38	-0.684308	0.0764025	-8.95662	3.34776e-19	2.84448e-18	Pole			-1.19186
ENSMUSG00000043013	13.2679	-3.56803	1.00374	-3.55474	0.000378353	0.00101569	Onecut1
ENSMUSG00000007122	19.3144	-1.86242	0.71201	-2.61573	0.00890371	0.0184581	Casq1			-1.19124
ENSMUSG00000007207	135.868	0.11212	0.243898	0.4597	0.645732	0.725799	Stx1a			-1.19089
ENSMUSG00000007216	207.315	0.186953	0.195112	0.958182	0.337971	0.43856	Zfp775			-1.19036
ENSMUSG00000007279	11.5828	0.127079	0.84645	0.150132	0.88066	0.914499	Scube2			-1.1899
ENSMUSG00000007338	982.831	-0.839163	0.0932517	-8.99891	2.27979e-19	1.95294e-18	Mrpl49			-1.18899
ENSMUSG00000092627	55.9736	-3.55808	0.486688	-7.3108	2.65548e-13	1.64823e-12	D130058E05Rik
ENSMUSG00000007411	1469.04	-0.255353	0.0799929	-3.1922	0.00141195	0.00341971	Mark3			-1.18545
ENSMUSG00000007415	1597.95	0.00438072	0.0749903	0.0584171	0.953416	0.969099	Gatad1			-1.18519
ENSMUSG00000007458	2641.59	-0.266456	0.0615358	-4.3301	1.49044e-05	4.89228e-05	M6pr			-1.18414
ENSMUSG00000007476	189.533	0.880361	0.207824	4.23609	2.27443e-05	7.27934e-05	Lrrc8a			-1.18056
ENSMUSG00000007564	6027.54	-0.253629	0.051556	-4.91949	8.67705e-07	3.25078e-06	Ppp2r1a			-1.17914
ENSMUSG00000007570	750.738	-0.17391	0.10688	-1.62715	0.103705	0.16273	Fance			-1.17854
ENSMUSG00000007589	811.436	-0.195318	0.100388	-1.94563	0.0516995	0.0887462	Tinf2			-1.17304
ENSMUSG00000007594	107.47	-0.993957	0.276265	-3.59784	0.000320872	0.000872862	Hapln4			-1.17179
ENSMUSG00000007603	710.401	-0.702849	0.108528	-6.47617	9.40799e-11	4.9326e-10	Dus3l			-1.16841
ENSMUSG00000007610	559.556	-0.0937707	0.121716	-0.770407	0.441058	0.542517	Gtpbp3			-1.16696
ENSMUSG00000007613	1023.38	0.790892	0.0908714	8.70342	3.22024e-18	2.61836e-17	Tgfbr1			-1.16509
ENSMUSG00000007617	889.933	-0.115388	0.0982219	-1.17476	0.240089	0.331661	Homer1			-1.16426
ENSMUSG00000007646	277.396	-0.75596	0.171954	-4.39628	1.1012e-05	3.66887e-05	Rad51c			-1.16366
ENSMUSG00000021758	278.144	-3.54911	0.219721	-16.1528	1.08553e-58	3.24525e-57	Ddx4
ENSMUSG00000007656	1853.59	0.0511598	0.0691479	0.73986	0.459385	0.560363	Arpp19			-1.15926
ENSMUSG00000007659	1573.21	0.963139	0.0767908	12.5424	4.37674e-36	7.13047e-35	Bcl2l1			-1.15854
ENSMUSG00000007670	4803.85	-0.189185	0.0489647	-3.86371	0.000111677	0.000327307	Khsrp			-1.15838
ENSMUSG00000030350	144.067	-3.54766	0.303862	-11.6752	1.70601e-31	2.37983e-30	Prmt8
ENSMUSG00000007721	1202.59	-0.413127	0.0839263	-4.92249	8.54497e-07	3.20333e-06	Ccdc124			-1.15512
ENSMUSG00000007739	10327.3	-0.601317	0.0429515	-13.9999	1.5608e-44	3.40081e-43	Cct4			-1.15324
ENSMUSG00000007777	328.407	-0.459883	0.169236	-2.7174	0.00657969	0.014052	0610009B22Rik			-1.15181
ENSMUSG00000007783	846.528	0.524008	0.0992628	5.27899	1.29895e-07	5.29539e-07	Cpt1c			-1.15175
ENSMUSG00000007805	132.93	0.217744	0.257992	0.843995	0.398672	0.500326	Twist2			-1.15168
ENSMUSG00000007812	1204.62	-0.771814	0.088113	-8.75936	1.96356e-18	1.61281e-17	Zfp655			-1.15143
ENSMUSG00000007815	6438.09	-0.318182	0.0423449	-7.51406	5.73221e-14	3.69215e-13	Rhoa			-1.15025
ENSMUSG00000007817	2373.8	0.744852	0.0640342	11.6321	2.83047e-31	3.90548e-30	Zmiz1			-1.14854
ENSMUSG00000007827	389.187	0.252638	0.148104	1.70581	0.088043	0.141065	Ankrd26			-1.14586
ENSMUSG00000007833	688.567	-0.792792	0.116108	-6.82807	8.60668e-12	4.79866e-11	Aldh16a1			-1.14509
ENSMUSG00000007836	12154.2	-0.0112338	0.0356043	-0.315517	0.752369	0.815614	Hnrnpa0			-1.14467
ENSMUSG00000007837	164.64	0.203046	0.220902	0.91917	0.358007	0.459422	Prrg2			-1.14425
ENSMUSG00000007850	6527.33	-0.0835603	0.0472563	-1.76824	0.0770214	0.12578	Hnrnph1			-1.14406
ENSMUSG00000007867	234.19	0.813087	0.193409	4.20398	2.6226e-05	8.33729e-05	Ift43			-1.1439
ENSMUSG00000007872	1837.74	-0.427351	0.0699357	-6.11064	9.92354e-10	4.81482e-09	Id3			-1.14386
ENSMUSG00000007880	6407.58	-0.23113	0.0423851	-5.45309	4.95032e-08	2.09654e-07	Arid1a			-1.14183
ENSMUSG00000007888	545.839	-0.806732	0.129645	-6.22263	4.88885e-10	2.43047e-09	Crlf1			-1.14126
ENSMUSG00000007891	6293.05	0.231159	0.0527062	4.38581	1.15557e-05	3.8421e-05	Ctsd			-1.14016
ENSMUSG00000007892	31611.8	-0.731797	0.0305547	-23.9504	9.14466e-127	7.7699e-125	Rplp1			-1.13956
ENSMUSG00000035686	9.93463	-3.53535	1.17655	-3.00485	0.00265709	0.00612072	Thrsp
ENSMUSG00000007944	10.9638	-2.32	0.952677	-2.43524	0.0148819	0.0292629	Ttc9b			-1.13843
ENSMUSG00000007946	119.766	0.402358	0.258707	1.55527	0.119883	0.18435	Phox2a			-1.13801
ENSMUSG00000007950	726.38	0.468971	0.108917	4.30575	1.6642e-05	5.42752e-05	Abhd8			-1.13795
ENSMUSG00000007987	206.277	0.506671	0.196121	2.58347	0.00978131	0.0200945	Ift22			-1.13754
ENSMUSG00000042256	16.177	-3.52307	0.9097	-3.87278	0.0001076	0.000316193	Ptchd4
ENSMUSG00000008028	16.9676	-0.459545	0.683853	-0.671994	0.501587	0.599488	1700008O03Rik			-1.13395
ENSMUSG00000008035	898.037	0.642749	0.0980637	6.5544	5.58647e-11	2.96931e-10	Mid1ip1			-1.13383
ENSMUSG00000008036	1283.86	-0.0335343	0.0812534	-0.412713	0.679817	0.755656	Ap2s1			-1.13293
ENSMUSG00000115993	48.2633	-3.51812	0.5406	-6.5078	7.62604e-11	4.02088e-10	AC124592.1
ENSMUSG00000008129	55.3642	-0.785376	0.387169	-2.02851	0.0425084	0.0744882	4930432K21Rik			-1.1317
ENSMUSG00000008136	630.615	0.183959	0.115499	1.59273	0.111221	0.172872	Fhl2			-1.13154
ENSMUSG00000008140	2200	-0.123045	0.065185	-1.88763	0.059076	0.099788	Emc10			-1.13151
ENSMUSG00000008153	521.22	-0.711531	0.130158	-5.46666	4.58598e-08	1.94687e-07	Clstn3			-1.13075
ENSMUSG00000008167	535.382	-0.426069	0.123236	-3.45735	0.000545512	0.00142921	Fbxw9			-1.13041
ENSMUSG00000008193	19.647	-0.952586	0.637977	-1.49313	0.135402	0.204845	Spib			-1.12954
ENSMUSG00000008200	1640.52	-0.055269	0.0746354	-0.74052	0.458985	0.560067	Fnbp4			-1.12909
ENSMUSG00000113870	22.1648	-3.50782	0.770301	-4.55384	5.26762e-06	1.81918e-05	Gm48185
ENSMUSG00000008226	363.978	-0.501747	0.149131	-3.36448	0.000766885	0.00195525	Scrn3			-1.12616
ENSMUSG00000008301	899.188	-0.24988	0.0972948	-2.56828	0.0102204	0.0208902	Phax			-1.12608
ENSMUSG00000008305	1000.26	0.267191	0.0940581	2.8407	0.00450145	0.00992633	Tle1			-1.12408
ENSMUSG00000024459	200.362	-3.50147	0.257801	-13.5821	5.11378e-42	1.0296e-40	H2-M5
ENSMUSG00000008318	330.18	0.969249	0.159712	6.06872	1.2893e-09	6.20302e-09	Relt			-1.12155
ENSMUSG00000008333	1350.12	-0.453318	0.0822135	-5.51392	3.50934e-08	1.50857e-07	Snrpb2			-1.12112
ENSMUSG00000098238	12.8464	-3.48591	1.03651	-3.36312	0.000770662	0.00196432	Gm8756
ENSMUSG00000008373	1405.27	-0.641356	0.0798275	-8.03427	9.41367e-16	6.71357e-15	Prpf31			-1.12062
ENSMUSG00000029522	310.794	-3.485	0.210804	-16.5319	2.16085e-61	7.01506e-60	Pla2g1b
ENSMUSG00000008393	4498.68	0.596604	0.0487672	12.2337	2.0531e-34	3.16484e-33	Carhsp1			-1.12022
ENSMUSG00000008398	1072.43	0.797326	0.0975985	8.16945	3.09807e-16	2.27243e-15	Elk3			-1.1198
ENSMUSG00000008429	1072.61	0.0742256	0.0981739	0.756062	0.449612	0.551091	Herpud2			-1.11966
ENSMUSG00000008435	404.239	0.0979957	0.143011	0.68523	0.493199	0.591404	Rdh13			-1.11931
ENSMUSG00000008450	2381.62	-0.349367	0.0634848	-5.50316	3.73049e-08	1.59822e-07	Nutf2			-1.1189
ENSMUSG00000008461	34.8632	0.630581	0.474535	1.32884	0.183901	0.264666	Fut1			-1.11854
ENSMUSG00000008475	2963.49	0.00334313	0.0617957	0.0540996	0.956856	0.971407	Arpc5			-1.11832
ENSMUSG00000008489	579.698	-0.883389	0.122358	-7.21968	5.21102e-13	3.16908e-12	Elavl2			-1.1179
ENSMUSG00000067561	12.5785	-3.46927	1.01708	-3.41103	0.00064719	0.00167282	Dmrtc1c2
ENSMUSG00000092349	161.345	-3.45955	0.28629	-12.0841	1.28217e-33	1.9198e-32	Platr17
ENSMUSG00000008575	320.283	-0.242313	0.159382	-1.52033	0.128428	0.19541	Nfib			-1.11476
ENSMUSG00000030825	594.609	-3.45209	0.150189	-22.9849	6.59744e-117	5.18395e-115	Hsd17b14
ENSMUSG00000008604	3501.75	-0.959361	0.0537212	-17.8582	2.49761e-71	1.02668e-69	Ubqln4			-1.11371
ENSMUSG00000091594	319.62	-3.44809	0.202117	-17.0599	2.94936e-65	1.05382e-63	Gm17067
ENSMUSG00000008668	19365.3	-0.509314	0.0324911	-15.6755	2.22568e-55	6.23401e-54	Rps18			-1.11282
ENSMUSG00000008682	22990.1	-0.399404	0.0305449	-13.076	4.51754e-39	8.16099e-38	Rpl10			-1.11267
ENSMUSG00000008683	10144.2	-0.379957	0.0374084	-10.157	3.08443e-24	3.31157e-23	Rps15a			-1.11264
ENSMUSG00000008690	3958.4	-0.38896	0.0513466	-7.57517	3.58645e-14	2.33804e-13	Ncaph2			-1.11143
ENSMUSG00000008730	2033.71	0.53321	0.0689521	7.73305	1.05003e-14	7.03905e-14	Hipk1			-1.10798
ENSMUSG00000030468	149.659	-3.44616	0.540973	-6.37031	1.88648e-10	9.70177e-10	Siglecg
ENSMUSG00000008763	1418.68	0.186916	0.0780521	2.39476	0.0166312	0.0323055	Man1a2			-1.1053
ENSMUSG00000008822	248.807	0.280053	0.189882	1.47488	0.140244	0.211112	Acyp1			-1.10522
ENSMUSG00000008855	1933.72	0.397971	0.0687011	5.79279	6.92257e-09	3.15612e-08	Hdac5			-1.10477
ENSMUSG00000008859	1254.76	0.483457	0.0862676	5.60416	2.09265e-08	9.1643e-08	Rala			-1.10452
ENSMUSG00000008892	2307.35	-0.3832	0.0632566	-6.05787	1.37934e-09	6.6165e-09	Vdac3			-1.10425
ENSMUSG00000008958	933.762	-0.0125295	0.094806	-0.132159	0.894859	0.925736	Vps72			-1.10362
ENSMUSG00000008976	2213.92	-0.859274	0.0657641	-13.066	5.15014e-39	9.29432e-38	Gabpa			-1.10294
ENSMUSG00000082195	24.6727	-3.43798	0.732325	-4.69461	2.67118e-06	9.52123e-06	Gm13034
ENSMUSG00000009013	4279.68	-0.401406	0.0507296	-7.91267	2.5192e-15	1.75849e-14	Dynll1			-1.09979
ENSMUSG00000009030	1424.25	-0.180953	0.0789676	-2.29148	0.0219357	0.0414706	Pdcl			-1.09904
ENSMUSG00000009035	2018.59	0.398217	0.0688996	5.77966	7.48515e-09	3.40562e-08	Tmem184b			-1.09848
ENSMUSG00000009073	2437.66	-0.724698	0.0623168	-11.6293	2.92639e-31	4.02843e-30	Nf2			-1.09794
ENSMUSG00000009075	72.7185	-0.376446	0.335332	-1.12261	0.261604	0.355792	Cabp7			-1.09443
ENSMUSG00000009076	139.882	0.052881	0.247246	0.21388	0.830641	0.876096	Zmat5			-1.09427
ENSMUSG00000009079	6684.12	-0.327252	0.0441029	-7.42019	1.16952e-13	7.40403e-13	Ewsr1			-1.09388
ENSMUSG00000009090	1585.64	-0.291106	0.077532	-3.75466	0.000173578	0.000493026	Ap1b1			-1.09293
ENSMUSG00000009092	107.926	-0.931463	0.274875	-3.38868	0.000702303	0.00180224	Derl3			-1.09242
ENSMUSG00000085412	129.916	-3.43271	0.325886	-10.5335	6.05632e-26	6.94307e-25	Halr1
ENSMUSG00000009108	49.4044	-0.811251	0.415312	-1.95335	0.0507777	0.087358	Gnat2			-1.09181
ENSMUSG00000009112	1556.04	0.0606813	0.0775291	0.782691	0.433809	0.53533	Bcl2l13			-1.08975
ENSMUSG00000113608	9.18861	-3.43269	1.17657	-2.91753	0.0035282	0.00792986	Gm48715
ENSMUSG00000044681	201.313	-3.4139	0.252682	-13.5106	1.35342e-41	2.68537e-40	Cnpy1
ENSMUSG00000009207	468.603	0.104726	0.132139	0.792545	0.428043	0.52981	Lnpk			-1.08833
ENSMUSG00000041237	11.7803	-3.41355	1.06318	-3.21069	0.00132418	0.00322518	Pklr
ENSMUSG00000009216	36.9274	0.491478	0.459801	1.06889	0.285118	0.381979	Fam163b			-1.08674
ENSMUSG00000009246	19.1325	-0.450542	0.692989	-0.650144	0.515599	0.61252	Trpm5			-1.08673
ENSMUSG00000009248	76.3798	-0.128904	0.342597	-0.376255	0.706727	0.778106	Ascl2			-1.08606
ENSMUSG00000099474	102.143	-3.41222	0.354647	-9.62143	6.49222e-22	6.28278e-21	1700097N02Rik
ENSMUSG00000009291	2600.02	0.0922941	0.0597677	1.54421	0.122537	0.187732	Pttg1ip			-1.08481
ENSMUSG00000009292	5.73039	-0.26279	1.15444	-0.227635	0.81993	0.867925	Trpm2			-1.08306
ENSMUSG00000009293	965.939	-0.121632	0.0944016	-1.28846	0.197587	0.281601	Ube2g2			-1.08298
ENSMUSG00000059891	12.1004	-3.40767	1.0283	-3.31388	0.000920116	0.00231306	Tsks
ENSMUSG00000009378	7.71733	-0.351854	1.00395	-0.350471	0.725985	0.793907	Slc16a12			-1.08078
ENSMUSG00000041523	8.92341	-3.40676	1.19018	-2.86239	0.00420462	0.00931109	Upk2
ENSMUSG00000009406	636.965	-0.0338173	0.113561	-0.297791	0.765863	0.826107	Elk1			-1.07908
ENSMUSG00000009418	1717.88	0.78953	0.0738008	10.6981	1.0385e-26	1.22292e-25	Nav1			-1.07905
ENSMUSG00000009470	8176.88	-0.0753947	0.0411766	-1.83101	0.0670994	0.111516	Tnpo1			-1.07834
ENSMUSG00000009487	6.77157	4.77214	1.77325	2.69118	0.00711997	0.0150555	Otog			-1.07813
ENSMUSG00000009535	1781.28	-0.538221	0.0705137	-7.63285	2.29613e-14	1.51579e-13	Rnmt			-1.07799
ENSMUSG00000009549	1421.75	-0.164625	0.0797334	-2.06469	0.0389526	0.0689858	Srp14			-1.07715
ENSMUSG00000009555	2035.28	-0.0475011	0.0674918	-0.703805	0.481554	0.58094	Cdk9			-1.07696
ENSMUSG00000009563	781.548	0.310109	0.102323	3.03068	0.00244007	0.00566713	Tor2a			-1.07627
ENSMUSG00000009566	995.912	-0.721126	0.0971556	-7.42238	1.15037e-13	7.28541e-13	Fpgs			-1.07485
ENSMUSG00000009569	581.299	0.318338	0.117919	2.69963	0.00694167	0.0147276	Mkl2			-1.0736
ENSMUSG00000009575	8299.29	0.216789	0.0391683	5.53482	3.11556e-08	1.34646e-07	Cbx5			-1.07225
ENSMUSG00000043681	65.1778	-3.39304	0.441442	-7.68626	1.51501e-14	1.00612e-13	Fam25c
ENSMUSG00000009596	20.4907	-3.38479	0.789299	-4.28835	1.80004e-05	5.8437e-05	Taf7l
ENSMUSG00000009614	90.6581	-0.212252	0.336694	-0.630402	0.528432	0.623514	Sardh			-1.07065
ENSMUSG00000009621	748.375	0.363572	0.104583	3.47641	0.000508182	0.00133713	Vav2			-1.07051
ENSMUSG00000060461	18419.6	-3.38215	0.0376593	-89.8091	0	0	Dppa5a
ENSMUSG00000009630	1692.84	0.0641789	0.0732407	0.876275	0.380881	0.48283	Ppp2cb			-1.06902
ENSMUSG00000113901	17.6268	-3.37695	0.840462	-4.01797	5.87014e-05	0.000178344	Gm49381
ENSMUSG00000009640	590.771	-0.0353814	0.116613	-0.303407	0.76158	0.823007	Dmap1			-1.06805
ENSMUSG00000009646	5.35809	-0.202363	1.27192	-0.1591	0.87359	0.908906	Pla2g12b			-1.06758
ENSMUSG00000009647	493.804	-0.0173663	0.132849	-0.130723	0.895995	0.926517	Mcu			-1.06725
ENSMUSG00000009654	9.89466	0.230949	0.899597	0.256725	0.797391	0.850486	Oit3			-1.06713
ENSMUSG00000091490	400.552	-3.35531	0.18055	-18.5838	4.34265e-77	1.98244e-75	Triml2
ENSMUSG00000009681	1250.34	0.680463	0.0882085	7.71426	1.2169e-14	8.11477e-14	Bcr			-1.06577
ENSMUSG00000009687	290.805	-0.0110137	0.170256	-0.064689	0.948422	0.965715	Fxyd5			-1.0641
ENSMUSG00000009731	184.475	0.296742	0.208883	1.42062	0.155428	0.230086	Kcnd1			-1.06402
ENSMUSG00000009733	310.275	0.108251	0.162027	0.668105	0.504067	0.601783	Tfcp2			-1.06264
ENSMUSG00000009734	4.97148	3.23359	1.56834	2.0618	0.039227	0.0693956	Pou6f2			-1.06161
ENSMUSG00000009739	269.616	0.860748	0.173306	4.96664	6.81238e-07	2.58115e-06	Pou6f1			-1.06017
ENSMUSG00000009741	1439.66	-0.18542	0.0796543	-2.32781	0.0199224	0.0380003	Ubp1			-1.06013
ENSMUSG00000023034	5022.84	-3.34433	0.0555069	-60.2506	0	0	Nr4a1
ENSMUSG00000009828	333.39	0.0321262	0.159054	0.201983	0.83993	0.883042	Ick			-1.05943
ENSMUSG00000009863	1262.64	-0.54961	0.173025	-3.17647	0.00149078	0.00360181	Sdhb			-1.05918
ENSMUSG00000009876	46.5644	0.38805	0.410032	0.946391	0.343949	0.444794	Cox4i2			-1.05905
ENSMUSG00000009894	1427.04	-0.331967	0.0778455	-4.26444	2.00406e-05	6.46115e-05	Snap47			-1.05836
ENSMUSG00000009900	6.56262	-1.71597	1.14269	-1.50169	0.133177	0.201926	Wnt3a			-1.05805
ENSMUSG00000009905	755.281	0.413405	0.104994	3.93743	8.23583e-05	0.00024605	Kdsr			-1.05761
ENSMUSG00000009907	1778.31	0.0080012	0.0706102	0.113315	0.909781	0.936627	Vps4b			-1.05576
ENSMUSG00000009927	14400.9	-0.435946	0.0348258	-12.5179	5.9591e-36	9.66407e-35	Rps25			-1.05445
ENSMUSG00000009941	13.731	0.46923	0.752021	0.623959	0.532654	0.627662	Nxf2			-1.05431
ENSMUSG00000009995	312.553	0.951149	0.168054	5.65978	1.51571e-08	6.71558e-08	Taz			-1.05393
ENSMUSG00000010021	20.928	0.790766	0.622588	1.27013	0.204039	0.288804	Kif19a			-1.0538
ENSMUSG00000010025	664.908	0.114507	0.114919	0.996416	0.319048	0.419088	Aldh3a2			-1.05353
ENSMUSG00000026018	14.2378	-3.3338	0.928627	-3.59004	0.00033063	0.000897483	Ica1l
ENSMUSG00000010045	540.247	0.524804	0.124192	4.22576	2.38133e-05	7.60842e-05	Tmem115			-1.05257
ENSMUSG00000010047	899.239	0.870486	0.0967758	8.99488	2.36495e-19	2.02102e-18	Hyal2			-1.05086
ENSMUSG00000010048	1029.68	-0.952133	0.0914601	-10.4104	2.22349e-25	2.48487e-24	Ifrd2			-1.05062
ENSMUSG00000010051	191.975	0.459446	0.210001	2.18783	0.0286819	0.0525953	Hyal1			-1.05055
ENSMUSG00000010054	363.174	0.354311	0.151467	2.33919	0.0193254	0.0369488	Tusc2			-1.0496
ENSMUSG00000010057	254.681	0.0961925	0.176937	0.543655	0.586679	0.675763	Nprl2			-1.04908
ENSMUSG00000061126	20.0595	-3.33299	0.783756	-4.25259	2.11312e-05	6.79306e-05	Cyp4f39
ENSMUSG00000010066	90.563	0.241741	0.295214	0.818867	0.412862	0.514679	Cacna2d2			-1.04807
ENSMUSG00000010067	429.536	-0.31741	0.136605	-2.32356	0.0201489	0.0383911	Rassf1			-1.04758
ENSMUSG00000010080	16.1511	0.848015	0.718853	1.17968	0.238128	0.32928	Epn3			-1.04721
ENSMUSG00000010095	4550.45	-0.810106	0.0503908	-16.0765	3.73114e-58	1.10429e-56	Slc3a2			-1.04714
ENSMUSG00000010097	1890.74	-0.311855	0.0700178	-4.45395	8.43055e-06	2.84457e-05	Nxf1			-1.04464
ENSMUSG00000010110	880.578	0.271373	0.0977252	2.7769	0.00548801	0.0119169	Stx5a			-1.04428
ENSMUSG00000030117	856.149	-3.31562	0.124081	-26.7214	2.65554e-157	2.98463e-155	Gdf3
ENSMUSG00000095909	39.3491	-3.31133	0.558593	-5.92799	3.06662e-09	1.43007e-08	Gm10324
ENSMUSG00000010142	8.40423	0.0899171	0.961534	0.0935143	0.925495	0.948626	Tnfrsf13b			-1.0423
ENSMUSG00000010154	166.315	-0.517335	0.228691	-2.26216	0.0236878	0.0444096	Spire2			-1.04113
ENSMUSG00000113959	58.5802	-3.30916	0.466651	-7.0913	1.32857e-12	7.85378e-12	Gm46339
ENSMUSG00000010277	5972.98	-0.599663	0.0466249	-12.8614	7.41982e-38	1.28422e-36	2610507B11Rik			-1.04096
ENSMUSG00000010290	759.484	0.346842	0.105626	3.28369	0.00102457	0.0025493	AI597479			-1.04066
ENSMUSG00000010307	220.774	0.244898	0.19011	1.2882	0.197678	0.281686	Tmem86a			-1.03997
ENSMUSG00000010311	16.6545	0.301886	0.714573	0.422471	0.672681	0.74959	Optc			-1.03968
ENSMUSG00000073894	1133.2	-3.30303	0.108084	-30.5599	4.1829e-205	7.57959e-203	Rbmxl2
ENSMUSG00000010358	242.01	0.696537	0.185706	3.75076	0.000176299	0.000500195	Ifi35			-1.03649
ENSMUSG00000010362	599.11	-0.537432	0.118338	-4.54149	5.58578e-06	1.92532e-05	Rdm1			-1.03568
ENSMUSG00000010376	2109.89	-0.227089	0.067373	-3.37062	0.000749992	0.00191548	Nedd8			-1.03546
ENSMUSG00000010392	704.669	0.288276	0.107349	2.68541	0.00724419	0.0153	Gosr1			-1.03511
ENSMUSG00000010406	756.407	-0.287954	0.105694	-2.72442	0.00644154	0.0137851	Mrpl52			-1.03504
ENSMUSG00000010453	1427.36	0.000297458	0.0801208	0.00371262	0.997038	0.997993	Kansl3			-1.03482
ENSMUSG00000062252	11.1069	-3.28751	1.0561	-3.11287	0.00185276	0.00441154	Lhfpl5
ENSMUSG00000010476	47.6932	0.331023	0.403712	0.819948	0.412246	0.514055	Ebf3			-1.03271
ENSMUSG00000010517	1547.46	-0.883389	0.0794115	-11.1242	9.56668e-29	1.2152e-27	Faf1			-1.03257
ENSMUSG00000010529	15.7824	1.19065	0.7354	1.61905	0.105437	0.165154	Gm266			-1.03203
ENSMUSG00000010538	26.4699	0.00402418	0.54732	0.00735251	0.994134	0.996017	Tsacc			-1.03197
ENSMUSG00000020709	22.2456	-3.28145	0.745884	-4.39942	1.08542e-05	3.62038e-05	Adap2
ENSMUSG00000113911	44.4868	-3.2808	0.540892	-6.06554	1.31515e-09	6.32055e-09	AC192616.1
ENSMUSG00000010607	395.601	-0.782698	0.147234	-5.31601	1.06068e-07	4.36238e-07	Pigyl			-1.02916
ENSMUSG00000010608	2925.18	-0.286074	0.0577146	-4.95671	7.16986e-07	2.70899e-06	Rbm25			-1.02878
ENSMUSG00000010609	202.833	0.700859	0.198835	3.52483	0.000423748	0.0011271	Psen2			-1.02805
ENSMUSG00000010651	49.8886	0.0793388	0.401871	0.197423	0.843496	0.8859	Acaa1b			-1.02763
ENSMUSG00000010660	701.184	-0.211559	0.108105	-1.95698	0.0503502	0.0866899	Plcd1			-1.02754
ENSMUSG00000010663	2229.22	0.664195	0.0643411	10.323	5.54515e-25	6.09348e-24	Fads1			-1.02731
ENSMUSG00000010721	196.953	0.206036	0.208579	0.98781	0.323246	0.423225	Lmbr1			-1.02579
ENSMUSG00000010751	491.816	0.630987	0.1353	4.6636	3.10726e-06	1.10093e-05	Tnfrsf22			-1.02571
ENSMUSG00000010755	2317.47	-0.600951	0.066782	-8.99871	2.28385e-19	1.95548e-18	Cars			-1.02544
ENSMUSG00000095834	60.8939	-3.27934	0.4512	-7.26804	3.64736e-13	2.24272e-12	Tdgf1-ps1
ENSMUSG00000010797	18.9643	-0.705288	0.643487	-1.09604	0.273061	0.36855	Wnt2			-1.02388
ENSMUSG00000010825	6.26901	-0.218629	1.13163	-0.193199	0.846803	0.888218	Grid2ip			-1.02386
ENSMUSG00000010830	684.051	-0.318639	0.116539	-2.73419	0.00625337	0.013426	Kdelr3			-1.02339
ENSMUSG00000010911	213.49	-0.374223	0.194752	-1.92154	0.054664	0.0932671	Apip			-1.02298
ENSMUSG00000010914	347.09	-0.53409	0.167189	-3.19453	0.00140059	0.00339408	Pdhx			-1.02074
ENSMUSG00000010936	1002.62	-0.746413	0.0921832	-8.09706	5.63037e-16	4.08098e-15	Vac14			-1.02027
ENSMUSG00000056025	481.249	-3.26637	0.160819	-20.3108	1.03155e-91	6.06566e-90	Clca3a1
ENSMUSG00000011034	11.3658	-2.42453	0.932865	-2.59901	0.00934922	0.0192938	Slc5a1			-1.01916
ENSMUSG00000011096	1343.48	-0.534237	0.0807567	-6.6154	3.70559e-11	1.99044e-10	Akt1s1			-1.01897
ENSMUSG00000011114	2780.94	-0.093709	0.0611104	-1.53344	0.125168	0.191153	Tbrg1			-1.01799
ENSMUSG00000098112	109.784	-3.26343	0.344397	-9.47579	2.64751e-21	2.49018e-20	Bin2
ENSMUSG00000011158	365.352	0.132735	0.150419	0.882431	0.377544	0.479503	Brf1			-1.01681
ENSMUSG00000011179	16241.8	-0.916208	0.034535	-26.5298	4.39028e-155	4.8424e-153	Odc1			-1.01614
ENSMUSG00000011254	454.876	-0.715673	0.137664	-5.19868	2.0071e-07	8.0293e-07	Thg1l			-1.01592
ENSMUSG00000011256	2371.31	-0.623449	0.0624438	-9.98417	1.78787e-23	1.86321e-22	Adam19			-1.01545
ENSMUSG00000011257	7548.26	-0.792412	0.0420392	-18.8494	2.97326e-79	1.41553e-77	Pabpc4			-1.01526
ENSMUSG00000011263	82.2254	0.206727	0.328458	0.629387	0.529096	0.624257	Exoc3l2			-1.01341
ENSMUSG00000077714	16.1286	-3.25921	0.889857	-3.66262	0.000249648	0.0006914	Snord17
ENSMUSG00000011305	33.3348	-0.312581	0.488702	-0.639613	0.522424	0.618316	Plin5			-1.01258
ENSMUSG00000011306	811.421	-0.0666387	0.102677	-0.64901	0.516332	0.612907	Sugp1			-1.01244
ENSMUSG00000011349	20.0684	-0.784037	0.649068	-1.20794	0.227069	0.316159	Dmrtc2			-1.01183
ENSMUSG00000011382	303.32	-0.170088	0.16489	-1.03153	0.302294	0.400637	Dhdh			-1.01176
ENSMUSG00000011427	162.07	0.143654	0.223041	0.644071	0.51953	0.615505	Zfp790			-1.01133
ENSMUSG00000011463	23.2603	0.950574	0.603656	1.57469	0.115327	0.178193	Cpb1			-1.00968
ENSMUSG00000011486	6.06389	-3.3952	1.46202	-2.32227	0.0202184	0.0384944	Slc25a41			-1.0084
ENSMUSG00000011589	381.525	-0.375359	0.150371	-2.49622	0.0125523	0.0251414	Fsd1			-1.00832
ENSMUSG00000011658	161.37	0.30463	0.222057	1.37185	0.170109	0.247849	Fuz			-1.007
ENSMUSG00000107344	13.8127	-3.25893	0.949517	-3.4322	0.000598701	0.00155639	Gm2559
ENSMUSG00000011752	17980.4	-0.660159	0.036387	-18.1427	1.46567e-73	6.30204e-72	Pgam1			-1.00583
ENSMUSG00000011831	1270.78	-0.271313	0.0816571	-3.32259	0.000891869	0.00224969	Evi5			-1.00502
ENSMUSG00000011832	215.991	0.128701	0.190823	0.674452	0.500024	0.598102	Evi5l			-1.00399
ENSMUSG00000011837	512.37	-0.149387	0.126484	-1.18107	0.237574	0.328646	Snapc2			-1.00374
ENSMUSG00000011877	2440.37	0.0210696	0.0615019	0.342584	0.731911	0.798838	Git1			-1.00367
ENSMUSG00000011884	927.883	-0.416527	0.0970632	-4.29129	1.77635e-05	5.7689e-05	Gltp			-1.00172
ENSMUSG00000011958	1208.7	0.206909	0.0837696	2.46998	0.013512	0.0268546	Bnip2			1.00018
ENSMUSG00000011960	1680.68	0.0351021	0.0727902	0.482237	0.629638	0.712764	Ccnt1			1.00027
ENSMUSG00000012017	610.584	0.586217	0.11689	5.01511	5.30022e-07	2.03023e-06	Scarf2			1.00079
ENSMUSG00000012076	400.203	-0.288753	0.141435	-2.0416	0.0411916	0.0724597	Brms1l			1.00325
ENSMUSG00000012114	1163.11	-0.0929973	0.0865662	-1.07429	0.282693	0.379273	Med15			1.0034
ENSMUSG00000012117	589.751	0.332539	0.117584	2.82809	0.00468273	0.0102979	Dhdds			1.00382
ENSMUSG00000012123	176.55	-0.961998	0.21576	-4.45866	8.24746e-06	2.78619e-05	Crybg2			1.00388
ENSMUSG00000012126	80.5242	0.0824734	0.317622	0.259659	0.795127	0.848649	Ubxn11			1.00394
ENSMUSG00000012282	58.4256	-0.606927	0.366698	-1.65511	0.0979016	0.154605	Wnt8a			1.00466
ENSMUSG00000012296	1248.7	0.119989	0.0892451	1.34449	0.17879	0.258673	Tjap1			1.00481
ENSMUSG00000012350	15.6119	2.14798	0.773962	2.7753	0.00551512	0.0119669	Ehf			1.00519
ENSMUSG00000029205	48.5141	-3.24736	0.499433	-6.50209	7.92103e-11	4.1727e-10	Chrna9
ENSMUSG00000012405	16583.7	-0.303749	0.0388561	-7.81728	5.39748e-15	3.6879e-14	Rpl15			1.00606
ENSMUSG00000012422	1362.64	0.294271	0.0808457	3.6399	0.000272739	0.000749622	Tmem167			1.00616
ENSMUSG00000036915	257.087	-3.24669	0.220566	-14.7198	4.81089e-49	1.1671e-47	Kirrel2
ENSMUSG00000012429	610.473	0.138206	0.116272	1.18865	0.234579	0.325111	Mplkip			1.00672
ENSMUSG00000012443	2765.22	-0.401907	0.059586	-6.74499	1.53034e-11	8.39276e-11	Kif11			1.0079
ENSMUSG00000012483	600.223	-0.26573	0.120298	-2.20894	0.027179	0.0501137	Rpa3			1.0081
ENSMUSG00000012519	139.99	0.693809	0.24128	2.87553	0.00403343	0.00895882	Mlkl			1.00934
ENSMUSG00000012535	2874.79	-0.500919	0.0593876	-8.43475	3.3192e-17	2.57728e-16	Tnpo3			1.00971
ENSMUSG00000012609	371.726	-0.00870005	0.146968	-0.0591971	0.952795	0.968724	Ttll5			1.0115
ENSMUSG00000012640	406.695	0.0527661	0.139929	0.377091	0.706106	0.777518	Zfp715			1.01151
ENSMUSG00000012819	23.4207	0.225039	0.572827	0.392858	0.694425	0.767511	Cdh23			1.01152
ENSMUSG00000012848	16971	-0.461777	0.0344808	-13.3923	6.7066e-41	1.29311e-39	Rps5			1.01231
ENSMUSG00000012889	20.7316	-0.813022	0.619705	-1.31195	0.189537	0.271786	Podnl1			1.01238
ENSMUSG00000013033	2513.31	0.0539383	0.0604625	0.892094	0.372342	0.474323	Adgrl1			1.01273
ENSMUSG00000013076	2475.91	0.83657	0.0655312	12.766	2.53928e-37	4.28991e-36	Amotl1			1.01504
ENSMUSG00000025557	37.6344	-3.24544	0.569366	-5.70008	1.19751e-08	5.34842e-08	Slc15a1
ENSMUSG00000013150	341.986	0.830406	0.15849	5.23948	1.61027e-07	6.51076e-07	Gfod2			1.01632
ENSMUSG00000013155	299.791	0.38864	0.168473	2.30685	0.0210634	0.0399449	Enkd1			1.01649
ENSMUSG00000013158	5.77704	-0.490533	1.23864	-0.396027	0.692085	0.765449	4933405L10Rik			1.01662
ENSMUSG00000013160	1430.25	-0.18708	0.077317	-2.41965	0.0155355	0.0303798	Atp6v0d1			1.01678
ENSMUSG00000013236	4096.41	0.559427	0.0528639	10.5824	3.59609e-26	4.16022e-25	Ptprs			1.01691
ENSMUSG00000013275	994.746	0.302594	0.094501	3.20202	0.00136467	0.00331652	Slc41a1			1.01722
ENSMUSG00000072419	657.344	-3.24003	0.137781	-23.5158	2.80928e-122	2.27796e-120	Dppa2
ENSMUSG00000013415	6980.92	-0.332624	0.0420665	-7.90709	2.6347e-15	1.83767e-14	Igf2bp1			1.01913
ENSMUSG00000013418	50.6071	-1.07661	0.400009	-2.69147	0.00711379	0.0150502	B4galnt2			1.02016
ENSMUSG00000013419	480.683	0.824631	0.139308	5.9195	3.22929e-09	1.50238e-08	Zfp651			1.02032
ENSMUSG00000013465	1552.85	0.0920448	0.0754605	1.21977	0.22255	0.310647	Nelfb			1.0209
ENSMUSG00000013483	19.6107	0.206586	0.688727	0.299954	0.764213	0.824775	Card14			1.02253
ENSMUSG00000013495	194.45	0.570199	0.21608	2.63884	0.00831913	0.0173414	Tmem175			1.0238
ENSMUSG00000013523	59.5045	0.471688	0.368326	1.28063	0.200325	0.284729	Bcas1			1.02447
ENSMUSG00000013539	186.439	-0.00566679	0.217432	-0.0260623	0.979208	0.986933	Tango2			1.0247
ENSMUSG00000013562	9.06602	-1.32836	0.958647	-1.38566	0.165851	0.242842	4833413E03Rik			1.02508
ENSMUSG00000013584	74.5933	-0.610986	0.332286	-1.83873	0.0659544	0.109821	Aldh1a2			1.02697
ENSMUSG00000013593	3299.85	-0.418701	0.0551756	-7.58852	3.23569e-14	2.11093e-13	Ndufs2			1.02721
ENSMUSG00000013611	14.063	-0.36209	0.7548	-0.479717	0.631429	0.714107	Snx31			1.02868
ENSMUSG00000013622	524.697	0.319094	0.136686	2.33451	0.0195689	0.0373901	Atraid			1.02877
ENSMUSG00000013629	9321.55	-0.659642	0.0383641	-17.1943	2.93131e-66	1.07107e-64	Cad			1.03013
ENSMUSG00000013646	673.967	0.00745319	0.111066	0.0671058	0.946497	0.964143	Sh3bp5l			1.03026
ENSMUSG00000013662	2106.44	0.0468007	0.0655461	0.714012	0.47522	0.575174	Atad1			1.03046
ENSMUSG00000013663	2392.51	0.293929	0.0625919	4.69597	2.65348e-06	9.46004e-06	Pten			1.0308
ENSMUSG00000013698	2007.62	0.746971	0.0675162	11.0636	1.88404e-28	2.35445e-27	Pea15a			1.0309
ENSMUSG00000013701	2081	-0.905028	0.15952	-5.67344	1.39957e-08	6.2165e-08	Timm23			1.03111
ENSMUSG00000013707	4.8824	-1.13226	1.27952	-0.884914	0.376203	0.478246	Tnfaip8l2			1.03209
ENSMUSG00000013736	980.318	-0.552218	0.0925805	-5.96474	2.45031e-09	1.15113e-08	Trnt1			1.03248
ENSMUSG00000013766	108.26	-0.750194	0.274893	-2.72904	0.00635194	0.013613	Ly6g6e			1.03264
ENSMUSG00000013787	3720.01	-0.330694	0.0519636	-6.36396	1.96623e-10	1.00885e-09	Ehmt2			1.03288
ENSMUSG00000013822	772.777	-0.209406	0.103818	-2.01705	0.0436899	0.0763026	Elof1			1.03288
ENSMUSG00000013833	744.261	-0.282389	0.104687	-2.69747	0.00698695	0.014806	Med16			1.03335
ENSMUSG00000013846	827.125	0.816889	0.103317	7.90662	2.64474e-15	1.84395e-14	St3gal1			1.03361
ENSMUSG00000013858	1758.38	0.111298	0.0735661	1.5129	0.130304	0.19797	Tmem259			1.037
ENSMUSG00000013878	334.118	0.529403	0.155318	3.40851	0.000653199	0.00168597	Rnf170			1.03796
ENSMUSG00000013921	1467.19	0.703465	0.0798799	8.80654	1.29073e-18	1.06757e-17	Clip3			1.03913
ENSMUSG00000013973	112.044	0.178987	0.263864	0.678332	0.497561	0.595558	Dedd			1.04044
ENSMUSG00000013997	508.94	0.113161	0.125582	0.901093	0.367539	0.469078	Nit1			1.04134
ENSMUSG00000014030	12.8344	-0.129594	0.825192	-0.157047	0.875208	0.910109	Pax5			1.04317
ENSMUSG00000014039	332.772	0.280825	0.157332	1.78492	0.0742747	0.121912	Prdm15			1.04396
ENSMUSG00000014074	994.488	-0.296118	0.101127	-2.92819	0.00340943	0.00768432	Rnf168			1.04407
ENSMUSG00000014075	218.955	-0.201434	0.21068	-0.956115	0.339014	0.439367	Tctex1d2			1.04486
ENSMUSG00000014077	1967.76	0.657936	0.0676499	9.7256	2.34524e-22	2.31887e-21	Chp1			1.04524
ENSMUSG00000014158	62.7767	0.238736	0.357436	0.667913	0.504189	0.601868	Trpv4			1.04554
ENSMUSG00000014164	65.8683	0.62207	0.35144	1.77006	0.0767167	0.125388	Klhl3			1.04569
ENSMUSG00000014177	678.483	0.235621	0.113698	2.07234	0.0382333	0.0678134	Tvp23b			1.04589
ENSMUSG00000014195	1954.67	-0.495253	0.0679065	-7.29315	3.02786e-13	1.87152e-12	Dnajc7			1.04596
ENSMUSG00000014198	17.3661	-0.556842	0.691916	-0.804782	0.420945	0.522445	Zfp385c			1.04658
ENSMUSG00000014226	4206.16	-0.771012	0.0502445	-15.3452	3.81297e-53	1.01363e-51	Cacybp			1.04686
ENSMUSG00000014232	109.467	-0.317402	0.275844	-1.15066	0.249874	0.342857	Cluap1			1.04699
ENSMUSG00000021953	2921.24	-3.23597	0.0733297	-44.129	0	0	Tdh
ENSMUSG00000002190	93.4243	-3.23125	0.36064	-8.95978	3.25334e-19	2.76822e-18	Clgn
ENSMUSG00000014294	906.562	-0.394257	0.0980818	-4.01967	5.82787e-05	0.000177238	Ndufa2			1.04923
ENSMUSG00000014301	461.401	-0.425291	0.131969	-3.22267	0.00127001	0.00310217	Pam16			1.04977
ENSMUSG00000014303	782.409	-0.0328231	0.102505	-0.32021	0.748809	0.813095	Glis2			1.05048
ENSMUSG00000014313	1636.19	-0.564914	0.0870164	-6.49204	8.46806e-11	4.45256e-10	Cox6c			1.05065
ENSMUSG00000014329	509.134	0.23904	0.127275	1.87814	0.0603619	0.101631	Bicc1			1.0507
ENSMUSG00000014349	3785.35	-0.346167	0.0525046	-6.59307	4.30817e-11	2.30227e-10	Ube2z			1.05157
ENSMUSG00000023935	29.5312	-3.22368	0.659348	-4.8892	1.01246e-06	3.77004e-06	Spats1
ENSMUSG00000014353	829.543	0.696129	0.102181	6.81269	9.57915e-12	5.31749e-11	Tmem87b			1.05183
ENSMUSG00000014355	3385.74	-0.0552061	0.0576469	-0.95766	0.338234	0.438783	Anapc1			1.0537
ENSMUSG00000014361	124.314	0.836644	0.257367	3.25078	0.00115089	0.00283893	Mertk			1.05427
ENSMUSG00000014402	1147.18	0.288542	0.0913107	3.16	0.00157769	0.00379371	Tsg101			1.05573
ENSMUSG00000014418	394.752	-0.0368804	0.141611	-0.260435	0.794528	0.848216	Hps5			1.05606
ENSMUSG00000014426	1760.14	0.502597	0.0718903	6.99116	2.72618e-12	1.57949e-11	Map3k4			1.05679
ENSMUSG00000014444	4528.1	-0.17318	0.0510886	-3.3898	0.000699447	0.00179543	Piezo1			1.05774
ENSMUSG00000014470	382.664	0.280319	0.146638	1.91164	0.0559224	0.0951491	Rnf166			1.0582
ENSMUSG00000014496	2545.74	-0.0341632	0.0606607	-0.563185	0.573309	0.664154	Ankrd28			1.05927
ENSMUSG00000014498	1120.94	-0.0292235	0.0917576	-0.318486	0.750116	0.813966	Ankrd52			1.06116
ENSMUSG00000014503	95.7236	-0.267604	0.286829	-0.932974	0.350834	0.451751	Pkd2l2			1.06225
ENSMUSG00000014504	927.63	-0.316318	0.0984736	-3.21221	0.00131718	0.00320989	Srp19			1.06266
ENSMUSG00000014547	636.82	0.633596	0.114518	5.5327	3.15346e-08	1.36185e-07	Wdfy2			1.06364
ENSMUSG00000014550	752.02	-0.112164	0.106017	-1.05798	0.290064	0.387494	Rbsn			1.06386
ENSMUSG00000014551	663.162	-0.514798	0.112642	-4.57021	4.87242e-06	1.69059e-05	Mrps25			1.06403
ENSMUSG00000014554	367.36	0.242429	0.153624	1.57806	0.114551	0.177148	Dguok			1.06479
ENSMUSG00000014592	708.35	0.847177	0.111854	7.57397	3.61994e-14	2.35814e-13	Camta1			1.06541
ENSMUSG00000014599	4224.07	0.0872537	0.0505097	1.72747	0.0840842	0.135656	Csf1			1.06645
ENSMUSG00000014601	1020.15	0.153026	0.0904673	1.6915	0.0907409	0.144817	Strip1			1.06677
ENSMUSG00000047797	34.8739	-3.2183	0.609702	-5.27849	1.30256e-07	5.30889e-07	Gjb1
ENSMUSG00000014603	11.9343	0.697689	0.820364	0.850462	0.395068	0.496576	Alx3			1.06911
ENSMUSG00000014606	1246.33	-0.0286693	0.082838	-0.346089	0.729276	0.796867	Slc25a11			1.07132
ENSMUSG00000014633	189.775	-0.387589	0.206774	-1.87445	0.0608678	0.102376	Cmc2			1.07192
ENSMUSG00000014668	939.912	-0.182545	0.0945643	-1.93038	0.0535595	0.0915321	Chfr			1.07249
ENSMUSG00000014704	14.3335	-0.40129	0.731643	-0.548477	0.583364	0.672643	Hoxa2			1.07371
ENSMUSG00000014747	9.3111	1.9412	1.06013	1.8311	0.0670851	0.111503	Ankrd53			1.07435
ENSMUSG00000014748	941.019	-0.0829113	0.0936311	-0.88551	0.375882	0.477905	Tex261			1.07713
ENSMUSG00000014763	450.431	0.37563	0.13336	2.81667	0.0048524	0.0106434	Fam120b			1.07716
ENSMUSG00000014767	698.442	-0.289979	0.108105	-2.68238	0.00730995	0.0154242	Tbp			1.07721
ENSMUSG00000014769	2506.38	-0.344217	0.145821	-2.36054	0.0182484	0.0351127	Psmb1			1.07759
ENSMUSG00000083576	15.9519	-3.21805	0.865399	-3.71858	0.000200348	0.000563208	Gm16411
ENSMUSG00000014776	61.6996	-0.0558082	0.36041	-0.154847	0.876942	0.91138	Nol3			1.07821
ENSMUSG00000014778	542.19	0.646576	0.125893	5.1359	2.80798e-07	1.10834e-06	Fhod1			1.07829
ENSMUSG00000014782	28.2592	-0.755007	0.529934	-1.42472	0.154239	0.228724	Plekhg4			1.07939
ENSMUSG00000014786	398.813	0.502574	0.145804	3.44692	0.000567007	0.00148094	Slc9a5			1.08015
ENSMUSG00000014791	184.716	0.964395	0.214529	4.49542	6.94342e-06	2.36809e-05	Elmo3			1.08118
ENSMUSG00000014813	244.796	0.242628	0.184635	1.3141	0.188813	0.270836	Stc1			1.08119
ENSMUSG00000014837	151.97	-0.087054	0.231786	-0.375579	0.70723	0.778466	4931428F04Rik			1.08196
ENSMUSG00000014846	390.553	-0.432927	0.143244	-3.02231	0.00250851	0.00581087	Tppp3			1.08295
ENSMUSG00000014850	464.998	-0.658313	0.133347	-4.93685	7.93944e-07	2.98705e-06	Msh3			1.0834
ENSMUSG00000014856	248.954	-0.161508	0.187658	-0.86065	0.389431	0.491193	Tmem208			1.08491
ENSMUSG00000014859	2589.44	-0.652277	0.0619017	-10.5373	5.81382e-26	6.67368e-25	E2f4			1.08519
ENSMUSG00000014867	4465.67	0.259585	0.0505273	5.13751	2.78396e-07	1.09983e-06	Surf4			1.08555
ENSMUSG00000014873	507.307	-0.388633	0.130778	-2.97169	0.00296161	0.00675125	Surf2			1.08588
ENSMUSG00000038354	264.303	-3.21071	0.214621	-14.9599	1.34177e-50	3.39418e-49	Ankrd35
ENSMUSG00000014907	1289.5	-0.129073	0.0819166	-1.57567	0.115103	0.177909	Naf1			1.08672
ENSMUSG00000014932	1166.25	-0.466016	0.0851761	-5.4712	4.46992e-08	1.90033e-07	Yes1			1.08722
ENSMUSG00000014956	5234.8	-0.31431	0.0521404	-6.02814	1.65857e-09	7.8885e-09	Ppp1cb			1.08724
ENSMUSG00000014959	2296.6	0.0895424	0.0632345	1.41604	0.156765	0.231773	Gorasp2			1.08754
ENSMUSG00000014980	329.185	0.0839501	0.157604	0.532665	0.594265	0.682289	Tsen15			1.08756
ENSMUSG00000015002	1780.43	0.0862504	0.0763113	1.13024	0.258373	0.352125	Efr3a			1.08844
ENSMUSG00000015013	311.216	-0.064423	0.160835	-0.400552	0.68875	0.76271	Trappc2l			1.0886
ENSMUSG00000015016	246.529	0.399261	0.180226	2.21533	0.0267373	0.0493967	Acsf3			1.08861
ENSMUSG00000015023	1205.77	-0.00554762	0.0891901	-0.0622	0.950404	0.967111	Ddx19a			1.08876
ENSMUSG00000026532	221.064	-3.20425	0.237005	-13.5198	1.19546e-41	2.37726e-40	Spta1
ENSMUSG00000015053	70.8231	-0.603053	0.348315	-1.73134	0.0833903	0.134598	Gata2			1.09014
ENSMUSG00000015083	69.9107	0.333594	0.337248	0.989167	0.322581	0.422573	C8g			1.09214
ENSMUSG00000015085	24.8668	-0.123114	0.562503	-0.218867	0.826753	0.87343	Entpd2			1.09316
ENSMUSG00000015087	2052.92	0.278766	0.066865	4.16909	3.05816e-05	9.63724e-05	Rabl6			1.09722
ENSMUSG00000015090	12.5267	0.230403	0.806022	0.285852	0.774992	0.832319	Ptgds			1.09755
ENSMUSG00000015092	1991.71	-0.147927	0.0674213	-2.19406	0.0282309	0.0518701	Edf1			1.09919
ENSMUSG00000015093	11.7598	1.96889	0.890505	2.21098	0.0270374	0.0498836	Clic3			1.0995
ENSMUSG00000015094	863.013	0.428373	0.0980873	4.36726	1.25814e-05	4.1675e-05	Npdc1			1.1
ENSMUSG00000015095	682.227	0.267786	0.110475	2.42395	0.0153525	0.030075	Fbxw5			1.10075
ENSMUSG00000015112	1431.4	-0.54649	0.0892688	-6.12185	9.24961e-10	4.50259e-09	Slc25a13			1.10162
ENSMUSG00000015120	5312.95	0.127128	0.0455429	2.79139	0.0052483	0.0114383	Ube2i			1.10218
ENSMUSG00000015126	433.918	-0.11209	0.136465	-0.821378	0.411431	0.513255	Tsr3			1.10226
ENSMUSG00000015127	306.972	-0.18613	0.162187	-1.14763	0.251122	0.344251	Unkl			1.10277
ENSMUSG00000015133	511.823	0.503975	0.128242	3.92987	8.49911e-05	0.00025315	Lrrk1			1.1028
ENSMUSG00000006056	146.205	-3.20063	0.294691	-10.861	1.76834e-27	2.14057e-26	Calcoco2
ENSMUSG00000015143	8433.42	-0.051406	0.0406563	-1.2644	0.206085	0.291119	Actn1			1.10421
ENSMUSG00000015149	687.009	0.31042	0.110503	2.80916	0.00496716	0.0108763	Sirt2			1.10497
ENSMUSG00000015165	11341	-0.642128	0.0376856	-17.0391	4.21418e-65	1.50272e-63	Hnrnpl			1.10623
ENSMUSG00000081998	18.3518	-3.20057	0.802064	-3.99042	6.59567e-05	0.000199363	Gm13245
ENSMUSG00000015189	368.162	0.956302	0.155332	6.15652	7.43628e-10	3.64789e-09	Casd1			1.10928
ENSMUSG00000015202	503.991	0.122965	0.135644	0.906529	0.364656	0.466102	Cnksr3			1.10979
ENSMUSG00000015214	195.543	0.317682	0.207236	1.53294	0.12529	0.191249	Mtmr1			1.11131
ENSMUSG00000024190	5395.92	-3.18934	0.0529404	-60.2439	0	0	Dusp1
ENSMUSG00000015222	294.96	0.208684	0.166227	1.25541	0.209328	0.29509	Map2			1.11229
ENSMUSG00000015224	18.0327	1.56501	0.745141	2.10029	0.0357031	0.063765	Cyp2j9			1.1124
ENSMUSG00000015243	651.605	0.768864	0.113748	6.75934	1.38617e-11	7.62329e-11	Abca1			1.11255
ENSMUSG00000015247	629.215	-0.232316	0.122146	-1.90195	0.0571779	0.0970342	Nipsnap3b			1.1142
ENSMUSG00000015289	508.878	-0.491258	0.12826	-3.83019	0.000128045	0.000371479	Lage3			1.11516
ENSMUSG00000015290	785.825	-0.231751	0.105988	-2.18658	0.0287732	0.052741	Ubl4a			1.11558
ENSMUSG00000015291	2702.97	0.385448	0.0615586	6.26148	3.81349e-10	1.91462e-09	Gdi1			1.11588
ENSMUSG00000015305	1630.89	0.367175	0.0732654	5.01157	5.39873e-07	2.06662e-06	Sash1			1.11679
ENSMUSG00000015312	880.33	-0.198139	0.0969216	-2.04432	0.0409219	0.0720352	Gadd45b			1.1179
ENSMUSG00000015335	512.216	-0.0204382	0.125874	-0.162371	0.871014	0.906917	Zdhhc12			1.12032
ENSMUSG00000015337	129.047	-0.781996	0.248696	-3.14439	0.00166433	0.00398479	Endog			1.12038
ENSMUSG00000114816	46.3425	-3.17451	0.510692	-6.21609	5.09712e-10	2.53117e-09	Gm10323
ENSMUSG00000015341	1565.9	-0.19845	0.0745386	-2.66238	0.00775901	0.0162904	Golga7			1.12118
ENSMUSG00000015342	138.101	-0.175922	0.248828	-0.707003	0.479565	0.57917	Xk			1.12124
ENSMUSG00000032015	35.9983	-3.16958	0.583434	-5.43263	5.55286e-08	2.33889e-07	Pou2f3
ENSMUSG00000015357	742.473	-0.225768	0.105015	-2.14986	0.0315663	0.0571645	Clpx			1.12167
ENSMUSG00000015363	804.752	0.411059	0.105458	3.89784	9.70531e-05	0.000287101	Trabd			1.12167
ENSMUSG00000016626	15.4631	-3.16834	0.877309	-3.61143	0.000304513	0.0008318	Nlrp14
ENSMUSG00000015377	147	0.80508	0.23219	3.46733	0.000525653	0.00138013	Dennd6b			1.12332
ENSMUSG00000015396	9.69128	1.80067	0.951339	1.89278	0.0583876	0.0987944	Cd83			1.1244
ENSMUSG00000015451	10.2027	-0.103327	0.865381	-0.119401	0.904958	0.93334	C4a			1.12521
ENSMUSG00000015452	22.2764	1.60163	0.619467	2.5855	0.00972392	0.0199858	Ager			1.12648
ENSMUSG00000015461	949.755	-0.394374	0.0974871	-4.0454	5.22342e-05	0.000159825	Atf6b			1.12704
ENSMUSG00000015467	5.87124	1.61935	1.20105	1.34828	0.177568	0.257219	Egfl8			1.12736
ENSMUSG00000114348	12.798	-3.16414	0.954547	-3.31481	0.000917048	0.00230632	Gm41031
ENSMUSG00000015474	275.954	0.944633	0.180287	5.2396	1.60928e-07	6.50823e-07	Ppt2			1.13119
ENSMUSG00000110350	28.3177	-3.15697	0.647434	-4.87613	1.08186e-06	4.01289e-06	Gm10252
ENSMUSG00000015478	617.495	-0.0159126	0.115432	-0.137853	0.890357	0.922149	Rnf5			1.13184
ENSMUSG00000079009	104.366	-3.15267	0.33783	-9.33211	1.0378e-20	9.46543e-20	Gm14139
ENSMUSG00000015488	587.262	0.837278	0.119442	7.0099	2.38483e-12	1.38716e-11	Cacfd1			1.13228
ENSMUSG00000015501	689.132	0.908373	0.111189	8.16962	3.09373e-16	2.27018e-15	Hivep2			1.13345
ENSMUSG00000015522	1717.09	-0.440232	0.0720242	-6.11227	9.82213e-10	4.77213e-09	Arnt			1.13402
ENSMUSG00000086228	50.4158	-3.14711	0.489532	-6.42883	1.28591e-10	6.67891e-10	Ubap1l
ENSMUSG00000015536	296.192	-0.144981	0.164131	-0.883326	0.37706	0.479059	Mocs2			1.13498
ENSMUSG00000015542	309.936	0.550365	0.160356	3.43215	0.000598813	0.00155646	Nat9			1.13548
ENSMUSG00000114226	10.1558	-3.14418	1.07412	-2.9272	0.00342027	0.00770385	Gm48412
ENSMUSG00000015575	977.25	0.184209	0.103357	1.78227	0.0747053	0.122528	Atp6v0e			1.13741
ENSMUSG00000015579	9.00646	-1.54703	0.972695	-1.59046	0.111732	0.173453	Nkx2-5			1.13778
ENSMUSG00000015597	928.201	-0.29556	0.0957391	-3.08714	0.00202089	0.00477856	Zfp318			1.13786
ENSMUSG00000051457	68.0888	-3.14273	0.423705	-7.41725	1.19574e-13	7.56461e-13	Spn
ENSMUSG00000015605	2406.39	-0.273065	0.0643778	-4.24159	2.21939e-05	7.11664e-05	Srf			1.1383
ENSMUSG00000021255	5564.42	-3.14047	0.0534205	-58.7877	0	0	Esrrb
ENSMUSG00000015647	8788.13	0.529534	0.0419614	12.6196	1.64718e-36	2.72352e-35	Lama5			1.1406
ENSMUSG00000015652	235.7	-0.287058	0.184943	-1.55215	0.120627	0.185322	Steap1			1.14082
ENSMUSG00000015653	1670.09	0.00291433	0.0740079	0.0393786	0.968589	0.979554	Steap2			1.14125
ENSMUSG00000114625	10.1806	-3.13052	1.07607	-2.90922	0.00362328	0.00812504	Gm48218
ENSMUSG00000015659	267.463	-0.148203	0.17232	-0.860046	0.389763	0.491491	Serac1			1.14217
ENSMUSG00000015668	499.95	-0.0910547	0.13025	-0.699077	0.484504	0.583508	Pdzd11			1.14251
ENSMUSG00000015671	2675.13	-0.405089	0.0661906	-6.12004	9.35533e-10	4.55156e-09	Psma2			1.14317
ENSMUSG00000015672	415.046	-0.282921	0.140793	-2.00948	0.0444865	0.0775642	Mrpl32			1.14383
ENSMUSG00000015697	1791.14	-0.2243	0.0744905	-3.01112	0.00260288	0.00600441	Setdb1			1.14394
ENSMUSG00000015702	23.4651	1.54219	0.602181	2.561	0.0104371	0.021294	Anxa9			1.14497
ENSMUSG00000026398	495.929	-3.12456	0.156354	-19.9838	7.61652e-89	4.22669e-87	Nr5a2
ENSMUSG00000015711	999.592	-0.536612	0.0919808	-5.83396	5.41264e-09	2.48366e-08	Prune1			1.14511
ENSMUSG00000015714	1492.79	0.529796	0.0777794	6.81152	9.65746e-12	5.35928e-11	Cers2			1.14666
ENSMUSG00000015733	2524.94	-0.114153	0.0627012	-1.82059	0.0686687	0.113794	Capza2			1.14707
ENSMUSG00000039224	181.41	-3.11515	0.254738	-12.2288	2.18028e-34	3.35796e-33	D1Pas1
ENSMUSG00000015747	220.663	-0.0455739	0.189282	-0.240772	0.809732	0.860052	Vps45			1.14864
ENSMUSG00000015748	991.724	-0.794111	0.0981247	-8.09287	5.82729e-16	4.21855e-15	Prpf3			1.14875
ENSMUSG00000015749	5675.87	-0.393975	0.0490099	-8.0387	9.07984e-16	6.49114e-15	Anp32e			1.14881
ENSMUSG00000015750	1251.78	0.0198476	0.083499	0.237699	0.812115	0.862171	Aph1a			1.14976
ENSMUSG00000015755	2265.62	0.306799	0.063773	4.8108	1.50325e-06	5.48597e-06	Tab2			1.15065
ENSMUSG00000015757	745.337	-0.325048	0.105113	-3.09236	0.00198575	0.00470047	Ppil4			1.15096
ENSMUSG00000015759	1571.89	0.215393	0.0785956	2.74052	0.00613421	0.0131894	Cnih1			1.15136
ENSMUSG00000015766	681.05	-0.410374	0.111783	-3.67117	0.000241438	0.000669916	Eps8			1.15138
ENSMUSG00000015776	741.68	-0.18603	0.111188	-1.67311	0.0943047	0.149657	Med22			1.15272
ENSMUSG00000015790	472.705	0.129995	0.134543	0.966201	0.333944	0.434477	Surf1			1.15498
ENSMUSG00000015804	777.89	-0.31758	0.107131	-2.96442	0.00303254	0.00689877	Med28			1.15632
ENSMUSG00000015806	1099.42	-0.720648	0.0927044	-7.77361	7.62781e-15	5.15625e-14	Qdpr			1.1566
ENSMUSG00000015829	9.06918	1.68	0.964209	1.74237	0.0814446	0.131925	Tnr			1.15828
ENSMUSG00000015837	7919.8	-0.033199	0.0398934	-0.832193	0.4053	0.507032	Sqstm1			1.15907
ENSMUSG00000015839	1992	0.116365	0.0675924	1.72158	0.0851464	0.137133	Nfe2l2			1.16037
ENSMUSG00000015843	12.7848	1.7859	0.835249	2.13817	0.0325032	0.0586874	Rxrg			1.16045
ENSMUSG00000015846	990.066	0.887933	0.0958815	9.26073	2.03035e-20	1.82649e-19	Rxra			1.16113
ENSMUSG00000015850	340.742	0.00766993	0.160054	0.047921	0.961779	0.974997	Adamtsl4			1.16162
ENSMUSG00000015869	1545.82	-0.292343	0.0823588	-3.54963	0.000385773	0.0010342	Prpsap1			1.16163
ENSMUSG00000015879	17.2603	-2.05536	0.728068	-2.82303	0.00475719	0.0104532	Fam184b			1.1639
ENSMUSG00000015880	1289.8	-0.565142	0.0841235	-6.718	1.8424e-11	1.00731e-10	Ncapg			1.16522
ENSMUSG00000015882	434.493	0.499614	0.137174	3.64219	0.000270332	0.000743466	Lcorl			1.16575
ENSMUSG00000015889	1139.39	-0.0649018	0.0879791	-0.737696	0.460699	0.561618	Lta4h			1.16579
ENSMUSG00000015890	4.93302	0.082155	1.29346	0.0635158	0.949356	0.966445	Amdhd1			1.16632
ENSMUSG00000015932	10849.9	0.00241138	0.0377958	0.0638002	0.949129	0.966295	Dstn			1.16729
ENSMUSG00000015937	2698.85	-0.168347	0.0600396	-2.80394	0.00504825	0.0110402	H2afy			1.16807
ENSMUSG00000015942	93.5324	0.55338	0.292887	1.8894	0.0588387	0.0994723	Gtf2ird2			1.16879
ENSMUSG00000015943	421.96	-0.45185	0.144369	-3.12983	0.00174908	0.00417444	Bola1			1.16908
ENSMUSG00000100141	17.1029	-3.10901	0.842218	-3.69145	0.000222977	0.000622386	Gm6445
ENSMUSG00000015957	135.966	0.763774	0.24139	3.16406	0.00155584	0.0037483	Wnt11			1.1731
ENSMUSG00000015961	2204.31	-0.270342	0.0640217	-4.22266	2.41439e-05	7.70851e-05	Adss			1.17587
ENSMUSG00000015966	5.23329	0.511658	1.20348	0.425149	0.670728	0.747977	Il17rb			1.1762
ENSMUSG00000036743	201.672	-3.09937	0.245928	-12.6028	2.03893e-36	3.36499e-35	Psma8
ENSMUSG00000015970	18.7744	1.35752	0.67091	2.0234	0.0430322	0.0752872	Chdh			1.1772
ENSMUSG00000015971	801.795	0.0926222	0.10179	0.909937	0.362856	0.464203	Actr8			1.17741
ENSMUSG00000015980	76.9644	-0.0450301	0.330801	-0.136125	0.891723	0.923228	Lrrc27			1.17802
ENSMUSG00000015981	22.402	0.0420541	0.600598	0.0700203	0.944177	0.9624	Stk32c			1.17872
ENSMUSG00000015994	1383.86	-0.588239	0.0812003	-7.2443	4.34684e-13	2.6581e-12	Fnta			1.17967
ENSMUSG00000016018	1902.19	-0.416888	0.0747496	-5.57713	2.44526e-08	1.06611e-07	Skiv2l2			1.18
ENSMUSG00000034336	915.1	-3.0825	0.119056	-25.8912	8.37709e-148	8.69943e-146	Ina
ENSMUSG00000016028	718.13	0.249271	0.114965	2.16823	0.030141	0.0548912	Celsr1			1.18031
ENSMUSG00000016087	34.6389	0.702815	0.487146	1.44272	0.149099	0.222432	Fli1			1.18121
ENSMUSG00000016128	317.849	0.712106	0.166692	4.27199	1.93732e-05	6.2585e-05	Stard13			1.18203
ENSMUSG00000016150	7.73112	0.0154056	1.01095	0.0152388	0.987842	0.992649	Tenm1			1.18608
ENSMUSG00000112261	28.9304	-3.07975	0.646025	-4.76723	1.86773e-06	6.76065e-06	Gm47599
ENSMUSG00000016181	669.412	-0.331388	0.111092	-2.98302	0.00285423	0.00653247	Diexf			1.18675
ENSMUSG00000032246	120.996	-3.07579	0.313945	-9.79723	1.15714e-22	1.16046e-21	Calml4
ENSMUSG00000016200	268.217	0.163291	0.175286	0.931568	0.35156	0.452588	Syt14			1.1876
ENSMUSG00000016206	159.77	0.913524	0.227781	4.01054	6.05796e-05	0.000183767	H2-M3			1.18792
ENSMUSG00000016239	29.5151	-0.541739	0.520479	-1.04085	0.297946	0.396058	Lonrf3			1.19262
ENSMUSG00000016252	1321.49	-0.235757	0.0954698	-2.46944	0.0135324	0.0268921	Atp5e			1.19264
ENSMUSG00000016253	1446.57	-0.151951	0.0773783	-1.96374	0.0495603	0.0854624	Nelfcd			1.19334
ENSMUSG00000016256	2934.8	0.541063	0.0610814	8.85806	8.14212e-19	6.80734e-18	Ctsz			1.19459
ENSMUSG00000016257	1078.84	-0.617578	0.0891344	-6.92862	4.24963e-12	2.43084e-11	Prelid3b			1.19468
ENSMUSG00000016262	390.883	0.937099	0.154353	6.07115	1.27001e-09	6.11355e-09	Sertad4			1.19624
ENSMUSG00000016308	731.981	-0.696253	0.10714	-6.49853	8.11071e-11	4.27135e-10	Ube2a			1.19624
ENSMUSG00000056413	292.416	-3.06163	0.207528	-14.7529	2.94797e-49	7.19095e-48	Adap1
ENSMUSG00000016344	770.362	-0.448124	0.108353	-4.1358	3.53727e-05	0.000110609	Ppdpf			1.19682
ENSMUSG00000067919	378.259	-3.05855	0.176562	-17.3228	3.16692e-67	1.18396e-65	Rex2
ENSMUSG00000016349	15.1954	-1.53419	0.750455	-2.04435	0.0409188	0.0720352	Eef1a2			1.19745
ENSMUSG00000016356	18.2073	-0.46131	0.666776	-0.691851	0.489031	0.587445	Col20a1			1.19786
ENSMUSG00000016382	3764.86	0.207285	0.0516368	4.01428	5.96268e-05	0.000180939	Pls3			1.19819
ENSMUSG00000016386	68.7984	0.900817	0.340377	2.64652	0.00813235	0.0169859	Mpped2			1.19839
ENSMUSG00000016409	603.328	0.183012	0.124045	1.47537	0.140114	0.210985	Nkap			1.1984
ENSMUSG00000016427	312.376	-0.459449	0.163471	-2.81059	0.00494507	0.0108293	Ndufa1			1.19864
ENSMUSG00000016458	45.8046	-1.12773	0.425785	-2.64859	0.0080829	0.0168886	Wt1			1.19962
ENSMUSG00000016477	1055.06	0.150773	0.0931521	1.61857	0.105541	0.165273	E2f3			1.19963
ENSMUSG00000016481	451.138	0.45851	0.134419	3.41104	0.000647154	0.00167282	Cr1l			1.19967
ENSMUSG00000016487	2485.02	0.739036	0.061411	12.0343	2.34723e-33	3.4735e-32	Ppfibp1			1.20004
ENSMUSG00000016493	5.30695	1.77683	1.26093	1.40914	0.158793	0.234206	Cd46			1.20046
ENSMUSG00000054362	23.9379	-3.04938	0.688831	-4.42688	9.56051e-06	3.20997e-05	Lexm
ENSMUSG00000016495	172.864	0.444452	0.224244	1.982	0.047479	0.0822488	Plgrkt			1.20132
ENSMUSG00000112935	35.4585	-3.04662	0.576396	-5.28563	1.25272e-07	5.11751e-07	Gm40983
ENSMUSG00000016503	496.433	-0.318038	0.139315	-2.28287	0.022438	0.0423212	Gtf3a			1.20221
ENSMUSG00000016510	159.167	0.0389209	0.22422	0.173583	0.862193	0.900213	Mtif3			1.20222
ENSMUSG00000016520	316.435	-0.0166222	0.160743	-0.103409	0.917639	0.943077	Lnx2			1.20284
ENSMUSG00000037411	9455.1	-3.04653	0.0433513	-70.2754	0	0	Serpine1
ENSMUSG00000087006	28.5132	-3.04341	0.631008	-4.82309	1.41353e-06	5.18089e-06	Gm13889
ENSMUSG00000016534	3669.16	0.444192	0.0524114	8.4751	2.34877e-17	1.83823e-16	Lamp2			1.20734
ENSMUSG00000016541	3992.84	-0.32331	0.0560126	-5.7721	7.82917e-09	3.55304e-08	Atxn10			1.20804
ENSMUSG00000016552	355.808	-0.41638	0.153972	-2.70425	0.00684579	0.0145555	Foxred2			1.2086
ENSMUSG00000016554	3858.99	-0.677627	0.0560317	-12.0936	1.14118e-33	1.71302e-32	Eif3d			1.20876
ENSMUSG00000016559	12869	-0.115328	0.0391943	-2.94246	0.00325619	0.00737167	H3f3b			1.20917
ENSMUSG00000016619	2459.65	-0.44781	0.063235	-7.08169	1.4241e-12	8.4045e-12	Nup50			1.21105
ENSMUSG00000016624	136.016	0.976902	0.25246	3.86954	0.000109043	0.000320116	Phf21b			1.21175
ENSMUSG00000109991	31.0008	-3.03448	0.611755	-4.96029	7.0389e-07	2.66177e-06	Gm6284
ENSMUSG00000016637	318.833	0.0189992	0.157198	0.120861	0.903801	0.932587	Ift27			1.21288
ENSMUSG00000016664	1773.95	-0.00304179	0.0732307	-0.0415371	0.966868	0.978271	Pacsin2			1.21333
ENSMUSG00000016756	11.0941	-2.65422	0.980748	-2.70633	0.0068032	0.0144754	Cmah			1.21379
ENSMUSG00000016757	1477.68	-0.189898	0.0785086	-2.41881	0.0155712	0.0304395	Ttll12			1.21463
ENSMUSG00000087207	341.019	-3.03188	0.184648	-16.4198	1.3811e-60	4.37178e-59	Gm13147
ENSMUSG00000037731	18.8578	-3.02446	0.783023	-3.86254	0.000112213	0.000328716	Themis2
ENSMUSG00000016831	1869.3	-0.218209	0.0688046	-3.17142	0.00151694	0.00366002	Tox4			1.21693
ENSMUSG00000016833	271.114	-0.0914354	0.177412	-0.515383	0.606285	0.692686	Mrps18c			1.21882
ENSMUSG00000016918	2532.33	0.497719	0.061044	8.15344	3.53712e-16	2.58699e-15	Sulf1			1.21883
ENSMUSG00000016921	4081.66	-0.83953	0.0517953	-16.2086	4.38304e-59	1.32596e-57	Srsf6			1.21961
ENSMUSG00000016933	2491.97	0.328973	0.0612757	5.36874	7.92902e-08	3.28957e-07	Plcg1			1.22046
ENSMUSG00000016940	617.758	0.22815	0.11708	1.94866	0.0513361	0.0881852	Kctd2			1.2213
ENSMUSG00000016942	8.45221	0.778613	0.968495	0.803941	0.421431	0.522865	Tmprss6			1.22275
ENSMUSG00000016946	1837.12	-0.472163	0.0698771	-6.75705	1.40828e-11	7.74009e-11	Kctd5			1.22335
ENSMUSG00000016984	758.569	-0.881847	0.105235	-8.37981	5.30144e-17	4.06665e-16	Etaa1			1.22357
ENSMUSG00000029212	28.2853	-3.02435	0.648452	-4.66395	3.10202e-06	1.09929e-05	Gabrb1
ENSMUSG00000010122	25.8588	-3.02343	0.666217	-4.5382	5.67358e-06	1.9552e-05	Slc47a1
ENSMUSG00000017009	2632.34	-0.226243	0.0598692	-3.77895	0.000157491	0.000450428	Sdc4			1.22675
ENSMUSG00000017057	496.971	0.835131	0.128516	6.49824	8.12633e-11	4.27831e-10	Il13ra1			1.22678
ENSMUSG00000017119	3487.29	0.0714344	0.0547717	1.30422	0.192158	0.274945	Nbr1			1.22786
ENSMUSG00000017132	223.936	0.421509	0.18862	2.23469	0.0254374	0.047279	Cyth1			1.22851
ENSMUSG00000017144	1909.37	0.780535	0.0722502	10.8032	3.3233e-27	3.9902e-26	Rnd3			1.2292
ENSMUSG00000017146	1598.5	-0.904448	0.0751503	-12.0352	2.32099e-33	3.43754e-32	Brca1			1.22927
ENSMUSG00000038418	11972.8	-3.02084	0.0394972	-76.4824	0	0	Egr1
ENSMUSG00000017176	468.431	0.183897	0.134741	1.36482	0.172311	0.250626	Nt5c3b			1.23115
ENSMUSG00000017188	788.269	-0.0446434	0.102882	-0.43393	0.664339	0.742181	Coa3			1.23332
ENSMUSG00000017204	5.20717	-0.873735	1.24377	-0.702491	0.482373	0.581612	Gsdma			1.23343
ENSMUSG00000017210	1493.53	-0.0424849	0.0788252	-0.538977	0.589903	0.678597	Med24			1.23377
ENSMUSG00000017221	4053.44	-0.696339	0.0529536	-13.15	1.70184e-39	3.12527e-38	Psmd3			1.23425
ENSMUSG00000017264	1511.59	-0.484411	0.0770403	-6.28775	3.22092e-10	1.62584e-09	Exosc10			1.23443
ENSMUSG00000017286	1204.91	-0.202805	0.0858728	-2.36169	0.0181916	0.0350148	Glod4			1.23538
ENSMUSG00000017288	428.581	-0.378537	0.144631	-2.61726	0.00886382	0.0183861	Vps53			1.23688
ENSMUSG00000017291	2114.79	0.117784	0.0669645	1.7589	0.0785938	0.127996	Taok1			1.23947
ENSMUSG00000017299	389.291	0.311461	0.14321	2.17485	0.0296411	0.054124	Dnttip1			1.23958
ENSMUSG00000017307	179.482	-0.508384	0.218447	-2.32726	0.0199513	0.0380513	Acot8			1.23986
ENSMUSG00000097398	16.4622	-3.01533	0.827264	-3.64495	0.000267444	0.000736207	Platr5
ENSMUSG00000017314	306.193	0.382875	0.162976	2.34927	0.0188103	0.0360999	Mpp2			1.24059
ENSMUSG00000060499	155.757	-3.01501	0.285326	-10.5669	4.242e-26	4.88835e-25	Rpl10l
ENSMUSG00000017376	903.606	-0.15917	0.0974704	-1.63301	0.102467	0.16104	Nlk			1.24369
ENSMUSG00000017386	2185.52	0.0139866	0.0732266	0.191005	0.848522	0.889443	Traf4			1.24432
ENSMUSG00000017390	849.34	0.233358	0.100463	2.32284	0.0201879	0.0384529	Aldoc			1.24525
ENSMUSG00000030672	594.464	-3.00681	0.141136	-21.3043	1.03463e-100	6.88129e-99	Mylpf
ENSMUSG00000017404	18254.4	-0.52215	0.033157	-15.7478	7.10937e-56	2.00713e-54	Rpl19			1.24617
ENSMUSG00000017405	210.354	-0.0511627	0.202438	-0.252733	0.800474	0.853026	Nek8			1.24645
ENSMUSG00000017412	7.05011	2.28877	1.15208	1.98665	0.0469612	0.081463	Cacnb4			1.24687
ENSMUSG00000017417	173.517	0.131059	0.214221	0.611795	0.540673	0.634669	Plxdc1			1.24838
ENSMUSG00000017418	1696.14	0.103399	0.079385	1.3025	0.192745	0.275696	Arl5b			1.24998
ENSMUSG00000017421	3902.37	-0.657953	0.0519833	-12.657	1.02335e-36	1.70476e-35	Zfp207			1.2501
ENSMUSG00000017428	2736.86	-0.540619	0.0594074	-9.10021	9.01614e-20	7.88712e-19	Psmd11			1.25073
ENSMUSG00000017446	80.7273	-0.219118	0.310139	-0.706516	0.479867	0.57941	C1qtnf1			1.25111
ENSMUSG00000017453	458.805	-0.958959	0.138527	-6.92252	4.43689e-12	2.53345e-11	Pipox			1.25167
ENSMUSG00000017466	9244.51	0.848922	0.0394773	21.504	1.42723e-102	9.74795e-101	Timp2			1.25398
ENSMUSG00000017478	2193.98	-0.174087	0.0725474	-2.39962	0.0164119	0.0319144	Zc3h18			1.25449
ENSMUSG00000017485	2178.81	0.608837	0.065199	9.33814	9.80385e-21	8.96021e-20	Top2b			1.25453
ENSMUSG00000113411	18.6553	-2.99743	0.781045	-3.83771	0.000124186	0.000361051	Gm48643
ENSMUSG00000034486	145.163	-2.99678	0.286787	-10.4495	1.47311e-25	1.65776e-24	Gbx2
ENSMUSG00000017499	1115.01	-0.664946	0.0890815	-7.46447	8.36375e-14	5.33681e-13	Cdc6			1.25753
ENSMUSG00000017548	3461.79	-0.501837	0.0548115	-9.15569	5.40109e-20	4.76466e-19	Suz12			1.25804
ENSMUSG00000017550	806.336	-0.526706	0.102938	-5.11671	3.10915e-07	1.22016e-06	Atad5			1.25812
ENSMUSG00000084050	13.7678	-2.99336	0.914218	-3.27423	0.0010595	0.00262848	Gm14439
ENSMUSG00000017607	31.245	0.22903	0.520217	0.440259	0.65975	0.73816	Tns4			1.25916
ENSMUSG00000017615	1734.08	0.0444703	0.0718241	0.619156	0.535814	0.630177	Tnfaip1			1.2593
ENSMUSG00000017631	1867.68	0.910359	0.0712792	12.7717	2.35855e-37	3.99267e-36	Abr			1.25951
ENSMUSG00000017639	1745.72	0.769709	0.0775717	9.92255	3.32175e-23	3.42752e-22	Rab11fip4			1.26004
ENSMUSG00000078497	290.297	-2.98592	0.204046	-14.6336	1.71429e-48	4.10273e-47	Zfp978
ENSMUSG00000017664	525.903	0.234125	0.125099	1.87152	0.0612727	0.10297	Slc35c2			1.26108
ENSMUSG00000031165	20.5471	-2.97666	0.735643	-4.04633	5.20261e-05	0.000159262	Was
ENSMUSG00000017670	1361.53	0.292218	0.0816393	3.57938	0.000344413	0.000931904	Elmo2			1.2628
ENSMUSG00000017677	1862.6	-0.0107145	0.070872	-0.151181	0.879833	0.913902	Wsb1			1.26403
ENSMUSG00000017679	325.329	0.0496473	0.157458	0.315305	0.75253	0.815688	Ttpal			1.26535
ENSMUSG00000017686	1017	-0.625788	0.0935174	-6.69167	2.20635e-11	1.19964e-10	Rhot1			1.26554
ENSMUSG00000017692	31.5268	0.746687	0.508024	1.46979	0.141619	0.212891	Rhbdl3			1.26853
ENSMUSG00000092335	54.955	-2.97071	0.461304	-6.43981	1.19625e-10	6.22234e-10	Zfp977
ENSMUSG00000017707	4106.97	0.233673	0.054713	4.27088	1.94705e-05	6.28877e-05	Serinc3			1.27076
ENSMUSG00000017713	30.6005	0.875552	0.507093	1.72661	0.0842375	0.135854	Tha1			1.2725
ENSMUSG00000017715	1141.19	-0.212303	0.0879675	-2.41343	0.0158033	0.0308696	Pgs1			1.27259
ENSMUSG00000017716	1261	-0.75767	0.0875764	-8.65154	5.08106e-18	4.08833e-17	Birc5			1.27372
ENSMUSG00000017718	29.4406	0.635015	0.520275	1.22054	0.222262	0.310317	Afmid			1.27388
ENSMUSG00000017721	1769.4	-0.0411931	0.0772629	-0.533154	0.593927	0.682077	Pigt			1.27413
ENSMUSG00000017723	807.168	0.959393	0.108575	8.83623	9.90044e-19	8.22673e-18	Wfdc2			1.27485
ENSMUSG00000074887	223.425	-2.95713	0.224329	-13.1821	1.11197e-39	2.05478e-38	EU599041
ENSMUSG00000017734	13.9147	1.03415	0.758455	1.36349	0.172728	0.251151	Dbndd2			1.27715
ENSMUSG00000086130	38.7995	-2.95559	0.549942	-5.37437	7.68517e-08	3.19086e-07	Gm16211
ENSMUSG00000017740	59.0112	0.819691	0.373982	2.1918	0.0283943	0.0521325	Slc12a5			1.27888
ENSMUSG00000017747	428.208	0.159761	0.138358	1.15469	0.248217	0.341006	Ghdc			1.2791
ENSMUSG00000017754	1085.04	0.325762	0.0890673	3.65748	0.000254703	0.000704189	Pltp			1.2798
ENSMUSG00000017756	1958.6	0.331952	0.0700673	4.73761	2.16252e-06	7.77527e-06	Slc12a7			1.2813
ENSMUSG00000017760	2859.47	0.250296	0.0606475	4.12705	3.67444e-05	0.000114696	Ctsa			1.28162
ENSMUSG00000045954	649.904	-2.95479	0.136614	-21.6288	9.61984e-104	6.72555e-102	Cavin2
ENSMUSG00000017765	1772.99	0.126616	0.0782459	1.61818	0.105625	0.165375	Slc12a4			1.28297
ENSMUSG00000017774	3727.83	-0.256564	0.0546741	-4.6926	2.69753e-06	9.61131e-06	Myo1c			1.28349
ENSMUSG00000017776	3244.8	0.0953465	0.0550937	1.73062	0.0835187	0.134793	Crk			1.28411
ENSMUSG00000017778	5294.87	-0.733716	0.0531938	-13.7933	2.79757e-43	5.82406e-42	Cox7c			1.28431
ENSMUSG00000017781	1871.13	-0.146777	0.0688166	-2.13287	0.0329353	0.0593711	Pitpna			1.28459
ENSMUSG00000017801	464.802	-0.295173	0.131868	-2.2384	0.0251953	0.0468844	Mlx			1.28511
ENSMUSG00000017802	1145.07	0.629987	0.0862805	7.30162	2.8433e-13	1.76174e-12	Retreg3			1.28593
ENSMUSG00000017817	647.392	-0.0421622	0.113602	-0.371141	0.710533	0.780794	Jph2			1.28817
ENSMUSG00000090744	182.611	-2.95428	0.248088	-11.9082	1.07242e-32	1.55972e-31	Gm6871
ENSMUSG00000017831	1910.66	-0.356607	0.0691551	-5.15663	2.51436e-07	9.97544e-07	Rab5a			1.28963
ENSMUSG00000017837	940.491	0.251087	0.0962989	2.60738	0.0091239	0.0188749	Nkiras2			1.29047
ENSMUSG00000017843	2862.57	-0.294198	0.064455	-4.56439	5.00939e-06	1.7354e-05	Ppp2r5c			1.29072
ENSMUSG00000017858	659.467	-0.1499	0.119911	-1.25009	0.211268	0.297281	Ift52			1.29102
ENSMUSG00000014773	403.367	-2.95401	0.168476	-17.5338	7.91656e-69	3.10336e-67	Dll1
ENSMUSG00000017868	10.7068	-2.06528	0.918465	-2.24862	0.0245367	0.0458174	Sgk2			1.2922
ENSMUSG00000078868	21.6794	-2.92188	0.752028	-3.88533	0.00010219	0.000301494	Gm14412
ENSMUSG00000017929	1414.56	0.507017	0.080263	6.31694	2.66799e-10	1.35366e-09	B4galt5			1.29353
ENSMUSG00000017943	61.0324	-0.0903561	0.370452	-0.243908	0.807302	0.85817	Gdap1l1			1.29465
ENSMUSG00000042414	141.884	-2.92081	0.281979	-10.3582	3.83942e-25	4.24271e-24	Prdm14
ENSMUSG00000017969	521.163	0.391239	0.129645	3.01778	0.00254634	0.00588851	Ptgis			1.29507
ENSMUSG00000097229	22.0552	-2.90801	0.717241	-4.05444	5.02545e-05	0.000154105	Platr23
ENSMUSG00000017999	2001.4	-0.954985	0.070988	-13.4528	2.96584e-41	5.81318e-40	Ddx27			1.29608
ENSMUSG00000018001	1273.16	0.203045	0.0827282	2.45436	0.0141137	0.0279629	Cyth3			1.29712
ENSMUSG00000018008	21.9338	0.826445	0.618018	1.33725	0.181141	0.26135	Cyth4			1.29724
ENSMUSG00000018012	289.697	-0.251773	0.177075	-1.42185	0.15507	0.229746	Rac3			1.29847
ENSMUSG00000018040	1563.31	-0.279598	0.0743963	-3.75822	0.000171126	0.000486371	Rrp7a			1.2993
ENSMUSG00000018042	3293.12	-0.301453	0.0556907	-5.41298	6.19857e-08	2.59609e-07	Cyb5r3			1.30061
ENSMUSG00000018068	1050.53	-0.293881	0.0891119	-3.29788	0.000974163	0.00243582	Ints2			1.30067
ENSMUSG00000018076	2117.94	-0.311637	0.0655829	-4.75179	2.01619e-06	7.27124e-06	Med13l			1.30067
ENSMUSG00000018102	573.407	-0.041352	0.119155	-0.347044	0.728559	0.796365	Hist1h2bc			1.30102
ENSMUSG00000018126	22.1905	-0.616905	0.607256	-1.01589	0.309682	0.408781	Baiap2l2			1.30557
ENSMUSG00000112400	19.5606	-2.90523	0.750992	-3.86852	0.000109498	0.000321345	Gm47725
ENSMUSG00000018160	1273.16	-0.231401	0.0816399	-2.83441	0.00459103	0.0101126	Med1			1.30729
ENSMUSG00000072919	28.9238	-2.89999	0.665791	-4.35572	1.32633e-05	4.37869e-05	Noxred1
ENSMUSG00000018167	368.347	0.366198	0.153826	2.3806	0.0172843	0.0334534	Stard3			1.30894
ENSMUSG00000018169	109.338	-0.683012	0.284286	-2.40255	0.0162811	0.0316947	Mfng			1.3091
ENSMUSG00000018171	1335.81	0.408568	0.0817704	4.99653	5.83717e-07	2.2263e-06	Vmp1			1.30912
ENSMUSG00000018189	822.46	-0.788304	0.109379	-7.20712	5.71493e-13	3.46368e-12	Uchl5			1.31034
ENSMUSG00000018196	303.058	0.106667	0.161733	0.659528	0.509557	0.607004	Glrx2			1.31059
ENSMUSG00000018199	1199.42	0.848454	0.094195	9.00742	2.10958e-19	1.81063e-18	Trove2			1.31228
ENSMUSG00000018209	1540.99	-0.500185	0.0775302	-6.45148	1.10764e-10	5.77663e-10	Stk4			1.31339
ENSMUSG00000018217	534.756	-0.0853503	0.122987	-0.69398	0.487695	0.586237	Pmp22			1.31507
ENSMUSG00000018238	9.28183	-0.260318	0.95916	-0.271402	0.786082	0.841273	Gdf9			1.31773
ENSMUSG00000018239	406.736	-0.797115	0.14214	-5.60796	2.04725e-08	8.96768e-08	Zcchc10			1.31832
ENSMUSG00000018263	17.0908	-0.110175	0.676808	-0.162786	0.870687	0.906768	Tbx5			1.31947
ENSMUSG00000018286	3664.75	-0.446916	0.0521774	-8.56531	1.07784e-17	8.54474e-17	Psmb6			1.31977
ENSMUSG00000018287	1325.9	-0.284052	0.0806524	-3.52194	0.000428407	0.00113802	Spag7			1.32137
ENSMUSG00000018293	12600.5	-0.386349	0.0355883	-10.8561	1.86601e-27	2.25572e-26	Pfn1			1.32202
ENSMUSG00000018322	1106.02	-0.331779	0.0909025	-3.64983	0.000262416	0.000723488	Tomm34			1.32356
ENSMUSG00000018326	4298.62	0.0542879	0.0489862	1.10823	0.267763	0.362502	Ywhab			1.3244
ENSMUSG00000018334	324.407	-0.235129	0.158059	-1.4876	0.136856	0.206833	Ksr1			1.32506
ENSMUSG00000018339	2108.78	0.673796	0.0655159	10.2845	8.28018e-25	9.05973e-24	Gpx3			1.32511
ENSMUSG00000018340	3296.77	-0.319411	0.0655965	-4.86934	1.11971e-06	4.14939e-06	Anxa6			1.326
ENSMUSG00000018347	187.482	0.204907	0.204587	1.00157	0.316553	0.416211	Zkscan6			1.3266
ENSMUSG00000018362	6114.84	-0.499644	0.0433114	-11.5361	8.67797e-31	1.17546e-29	Kpna2			1.32695
ENSMUSG00000018363	1591.82	0.334554	0.0737766	4.5347	5.76858e-06	1.98563e-05	Smurf2			1.32746
ENSMUSG00000018372	228.65	0.478595	0.19437	2.46229	0.0138052	0.0273944	Cep95			1.32825
ENSMUSG00000018377	1452.94	0.844255	0.0774653	10.8985	1.17187e-27	1.42437e-26	Vezf1			1.32905
ENSMUSG00000018378	535.268	0.527537	0.131623	4.00793	6.12522e-05	0.000185649	Cuedc1			1.32951
ENSMUSG00000018379	7106.45	-0.70407	0.0461232	-15.265	1.30835e-52	3.41672e-51	Srsf1			1.33208
ENSMUSG00000018381	7.13412	-0.0167396	1.07975	-0.0155031	0.987631	0.992611	Abi3			1.33242
ENSMUSG00000018387	35.6707	0.359457	0.486727	0.738519	0.460199	0.561163	Shroom1			1.33384
ENSMUSG00000018395	532.157	0.536905	0.123984	4.33044	1.48812e-05	4.88557e-05	Kif3a			1.33404
ENSMUSG00000018398	1852.88	0.857506	0.0711181	12.0575	1.77115e-33	2.63418e-32	2019-09-08			1.33758
ENSMUSG00000018401	1173.65	0.210045	0.0855503	2.45522	0.0140797	0.0279027	Mtmr4			1.33794
ENSMUSG00000018405	336.273	-0.596104	0.158209	-3.76783	0.000164671	0.000469378	Mrm1			1.33873
ENSMUSG00000040629	141.788	-2.89987	0.279419	-10.3782	3.11599e-25	3.45836e-24	Mael
ENSMUSG00000018412	1586.81	0.0143042	0.0763971	0.187235	0.851477	0.891645	Kansl1			1.34061
ENSMUSG00000018415	1416.35	-0.376775	0.0792892	-4.75191	2.01501e-06	7.26844e-06	Gid4			1.3432
ENSMUSG00000066007	287.72	-2.89742	0.196351	-14.7563	2.8017e-49	6.84355e-48	Zfp600
ENSMUSG00000018425	1185.22	-0.454969	0.0847181	-5.37039	7.85652e-08	3.26048e-07	Dhx40			1.34609
ENSMUSG00000018427	309.169	0.427934	0.168471	2.54011	0.0110819	0.0224521	Ypel2			1.34683
ENSMUSG00000010342	219.064	-2.89464	0.226044	-12.8056	1.52459e-37	2.60574e-36	Tex14
ENSMUSG00000018433	1376.27	-0.890823	0.080494	-11.0669	1.81485e-28	2.27119e-27	Nol11			1.35027
ENSMUSG00000018442	619.624	0.226132	0.116774	1.93648	0.0528084	0.0904398	Derl2			1.35258
ENSMUSG00000018446	4559.39	-0.848028	0.0491128	-17.2669	8.34457e-67	3.07433e-65	C1qbp			1.35431
ENSMUSG00000018449	198.845	-0.0342228	0.202669	-0.16886	0.865907	0.903202	Rpain			1.35567
ENSMUSG00000087244	14.9471	-2.89304	0.890946	-3.24716	0.00116563	0.0028709	Gm7284
ENSMUSG00000032313	10.9013	-2.88951	1.00094	-2.88679	0.00389198	0.00867173	Tmem266
ENSMUSG00000018474	1544.35	-0.174328	0.0752826	-2.31565	0.0205777	0.0391366	Chd3			1.35908
ENSMUSG00000018476	2141.16	-0.10431	0.066017	-1.58005	0.114096	0.176521	Kdm6b			1.36132
ENSMUSG00000018481	2161.16	-0.122491	0.0720056	-1.70113	0.0889181	0.142304	Appbp2			1.36219
ENSMUSG00000018500	149.038	0.190791	0.228573	0.834703	0.403885	0.505511	Adora2b			1.36275
ENSMUSG00000018501	3304.86	0.0186005	0.0578859	0.32133	0.747961	0.812422	Ncor1			1.36331
ENSMUSG00000018507	71.6198	-0.152849	0.334014	-0.457613	0.64723	0.727161	Trpv2			1.36369
ENSMUSG00000087283	14.9622	-2.8821	0.864097	-3.33539	0.00085179	0.00215533	Gm13580
ENSMUSG00000018537	1059.71	-0.413763	0.0909575	-4.54897	5.391e-06	1.8589e-05	Pcgf2			1.36577
ENSMUSG00000018541	507.878	-0.0880401	0.131501	-0.669504	0.503174	0.60098	Cwc25			1.36618
ENSMUSG00000018543	6.0972	-2.26915	1.25986	-1.80111	0.0716863	0.118199	1700001P01Rik			1.36697
ENSMUSG00000018547	1802.36	-0.186445	0.0707838	-2.63401	0.00843828	0.017565	Pip4k2b			1.36967
ENSMUSG00000018548	1650.96	-0.345494	0.0772968	-4.4697	7.83284e-06	2.65602e-05	Trim37			1.37016
ENSMUSG00000018554	265.546	0.175133	0.20142	0.869491	0.384578	0.486115	Ybx2			1.37076
ENSMUSG00000018559	996.571	0.294762	0.0913645	3.22622	0.00125438	0.00306738	Ctdnep1			1.37134
ENSMUSG00000018565	845.4	-0.239103	0.0986463	-2.42384	0.0153575	0.0300815	Elp5			1.37181
ENSMUSG00000018566	42.6607	0.973979	0.43199	2.25463	0.0241563	0.0451829	Slc2a4			1.37271
ENSMUSG00000018567	2488.9	0.294885	0.0645161	4.57072	4.86061e-06	1.68682e-05	Gabarap			1.37337
ENSMUSG00000018569	998.411	0.766616	0.093162	8.22885	1.89026e-16	1.40273e-15	Cldn7			1.37358
ENSMUSG00000018570	155.911	0.79085	0.236946	3.33769	0.000844794	0.00213885	2810408A11Rik			1.37362
ENSMUSG00000018572	1615.28	-0.421163	0.0748632	-5.62576	1.84692e-08	8.11852e-08	Phf23			1.37385
ENSMUSG00000018574	626.273	-0.0726613	0.114394	-0.635184	0.525309	0.62073	Acadvl			1.37438
ENSMUSG00000069310	34.6247	-2.87992	0.575147	-5.00728	5.52043e-07	2.11094e-06	Hist1h3c
ENSMUSG00000018583	10324.3	-0.542607	0.0421218	-12.8818	5.69608e-38	9.90705e-37	G3bp1			1.37624
ENSMUSG00000018585	738.48	-0.477747	0.113457	-4.21083	2.54433e-05	8.10298e-05	Atox1			1.37772
ENSMUSG00000018593	16645.6	-0.559669	0.0333	-16.8069	2.17264e-63	7.47707e-62	Sparc			1.3798
ENSMUSG00000018599	222.738	-0.0807265	0.193476	-0.417244	0.6765	0.752901	Mief2			1.3817
ENSMUSG00000070291	40.6242	-2.8715	0.516594	-5.55852	2.72068e-08	1.18242e-07	Ddx43
ENSMUSG00000018648	149.14	-0.946825	0.235619	-4.01845	5.85815e-05	0.000178071	Dusp14			1.3824
ENSMUSG00000018651	728.936	-0.983596	0.10926	-9.00232	2.20994e-19	1.89494e-18	Tada2a			1.38266
ENSMUSG00000020173	1544.8	-2.87141	0.0874614	-32.8306	2.15206e-236	4.89953e-234	Cobl
ENSMUSG00000018659	520.772	-0.403788	0.12453	-3.24249	0.00118489	0.00291364	Pnpo			1.3852
ENSMUSG00000018661	555.318	-0.176474	0.121201	-1.45605	0.145378	0.217749	Cog1			1.38594
ENSMUSG00000018666	4119.07	-0.69454	0.0537069	-12.9321	2.9679e-38	5.22338e-37	Cbx1			1.38652
ENSMUSG00000018669	1752.04	-0.5712	0.0722528	-7.90558	2.66684e-15	1.8579e-14	Cdk5rap3			1.38823
ENSMUSG00000018672	437.869	-0.144368	0.136076	-1.06094	0.288719	0.385842	Copz2			1.38833
ENSMUSG00000018677	3438.4	-0.972213	0.0558989	-17.3923	9.42952e-68	3.57035e-66	Slc25a39			1.38939
ENSMUSG00000018678	619.889	-0.925742	0.122331	-7.56754	3.80354e-14	2.47502e-13	Sp2			1.38949
ENSMUSG00000018697	629.425	-0.706542	0.116462	-6.06672	1.30548e-09	6.27747e-09	Aatf			1.38987
ENSMUSG00000032346	661.821	-2.86982	0.134997	-21.2584	2.75642e-100	1.81291e-98	Ooep
ENSMUSG00000018707	13275.3	-0.0497901	0.035674	-1.3957	0.162806	0.239152	Dync1h1			1.39143
ENSMUSG00000045699	170.538	-2.86433	0.25325	-11.3103	1.16665e-29	1.52671e-28	Gm21411
ENSMUSG00000018733	221.565	-0.00267386	0.188186	-0.0142086	0.988664	0.993199	Pex12			1.39169
ENSMUSG00000018736	968.158	-0.0194675	0.0934634	-0.20829	0.835003	0.87906	Ndel1			1.39238
ENSMUSG00000018740	32.6771	-0.867571	0.492665	-1.76097	0.0782427	0.127506	Slc25a35			1.39272
ENSMUSG00000018750	872.699	0.770478	0.0983948	7.83048	4.86028e-15	3.33239e-14	Zbtb4			1.39382
ENSMUSG00000018752	14.3377	0.776942	0.742422	1.0465	0.295332	0.393267	Tnfsfm13			1.39516
ENSMUSG00000018761	990.443	-0.945039	0.0950853	-9.93885	2.82063e-23	2.91892e-22	Mpdu1			1.39549
ENSMUSG00000018765	4301.84	-0.377482	0.052191	-7.23271	4.73439e-13	2.88912e-12	Fxr2			1.39902
ENSMUSG00000018770	3374.35	-0.519229	0.0551783	-9.41001	4.96079e-21	4.59779e-20	Atp5g3			1.39908
ENSMUSG00000042002	70.1916	-2.85789	0.393861	-7.25608	3.98478e-13	2.44343e-12	Foxn4
ENSMUSG00000018796	432.018	-0.676984	0.141478	-4.78509	1.70914e-06	6.20418e-06	Acsl1			1.40076
ENSMUSG00000078952	2547.48	-2.83555	0.0700291	-40.491	0	0	Lncenc1
ENSMUSG00000018809	260.295	-0.579019	0.176872	-3.27366	0.00106163	0.00263302	Smyd4			1.40503
ENSMUSG00000018819	272.943	-0.25206	0.173242	-1.45496	0.14568	0.218127	Lsp1			1.40599
ENSMUSG00000018820	586.727	0.159927	0.120291	1.3295	0.183682	0.264416	Zfyve27			1.406
ENSMUSG00000079008	131.628	-2.83052	0.286973	-9.86336	6.00044e-23	6.12038e-22	Gm14124
ENSMUSG00000005681	122.936	-2.82624	0.298435	-9.47021	2.79282e-21	2.62129e-20	Apoa2
ENSMUSG00000000365	747.309	-2.82578	0.125017	-22.6031	4.04377e-113	3.08194e-111	Rnf17
ENSMUSG00000018841	496.454	0.176868	0.12864	1.37491	0.169161	0.246772	Rad51d			1.4102
ENSMUSG00000096966	22.6936	-2.82517	0.695509	-4.06202	4.86506e-05	0.000149398	Gm18336
ENSMUSG00000018846	1700.89	0.016154	0.0746183	0.216488	0.828607	0.874876	Pank3			1.411
ENSMUSG00000018848	2522.61	-0.683232	0.0623796	-10.9528	6.442e-28	7.89489e-27	Rars			1.41398
ENSMUSG00000018849	1166.13	0.154558	0.0859724	1.79776	0.0722145	0.118902	Wwc1			1.41418
ENSMUSG00000018858	708.945	-0.397935	0.109074	-3.64832	0.000263964	0.000727304	Mrpl58			1.41438
ENSMUSG00000018861	289.322	-0.530721	0.174927	-3.03396	0.00241365	0.00561309	Fdxr			1.41481
ENSMUSG00000018865	512.027	-0.989195	0.12819	-7.71665	1.19423e-14	7.97561e-14	Sult4a1			1.41525
ENSMUSG00000018882	1597.28	-0.57415	0.0787865	-7.28741	3.15973e-13	1.94963e-12	Mrpl45			1.41574
ENSMUSG00000018893	10.3733	-0.595027	0.861742	-0.690493	0.489884	0.588073	Mb			1.41725
ENSMUSG00000105044	77.0021	-2.81974	0.373572	-7.54804	4.41849e-14	2.86782e-13	Gm10416
ENSMUSG00000018900	152.58	0.30079	0.243342	1.23608	0.21643	0.303535	Slc22a5			1.41882
ENSMUSG00000018906	1315.65	-0.316252	0.0827592	-3.82135	0.000132721	0.000384167	P4ha2			1.41907
ENSMUSG00000018909	1051.04	0.68603	0.0900533	7.61804	2.57549e-14	1.69391e-13	Arrb1			1.42029
ENSMUSG00000002500	12.6472	-2.81332	0.955826	-2.94334	0.00324697	0.00735361	Rpl3l
ENSMUSG00000084762	51.5433	-2.81025	0.460386	-6.10412	1.0337e-09	5.0113e-09	Platr3
ENSMUSG00000030491	705.457	-2.80971	0.128767	-21.8201	1.4966e-105	1.06306e-103	Tdrd12
ENSMUSG00000018921	2754.07	-0.708224	0.0613249	-11.5487	7.4923e-31	1.01719e-29	Pelp1			1.42377
ENSMUSG00000018923	288.498	-0.363054	0.170307	-2.13176	0.033027	0.0595183	Med11			1.42805
ENSMUSG00000031651	225.454	-2.80165	0.220489	-12.7065	5.4429e-37	9.1098e-36	Triml1
ENSMUSG00000018931	687.813	-0.315335	0.111288	-2.8335	0.00460409	0.0101388	Natd1			1.42989
ENSMUSG00000018932	1054.61	-0.197009	0.0902822	-2.18215	0.0290985	0.0532483	Map2k3			1.43025
ENSMUSG00000018965	5595.46	-0.27287	0.0445113	-6.13036	8.76813e-10	4.27877e-09	Ywhah			1.43027
ENSMUSG00000018974	1923.36	-0.268466	0.0720682	-3.72516	0.000195191	0.000550016	Sart3			1.43278
ENSMUSG00000018983	150.172	-0.213653	0.251296	-0.850204	0.395212	0.496686	E2f2			1.43285
ENSMUSG00000018986	12.0186	0.834924	0.807097	1.03448	0.300913	0.399313	Slfn3			1.43327
ENSMUSG00000018995	222.886	-0.257762	0.190097	-1.35595	0.175116	0.254082	Nars2			1.43397
ENSMUSG00000018999	558.348	0.290137	0.122034	2.37752	0.0174297	0.0336908	Slc35b4			1.43443
ENSMUSG00000019027	96.4834	0.825517	0.286698	2.8794	0.00398432	0.0088586	Dnah1			1.43468
ENSMUSG00000019039	356.647	0.0676723	0.152567	0.443558	0.657362	0.736191	Dalrd3			1.4347
ENSMUSG00000019054	980.166	-0.0225051	0.0990492	-0.227211	0.82026	0.868223	Fis1			1.43576
ENSMUSG00000019055	1793.77	0.0783646	0.070163	1.11689	0.264039	0.358417	Plod1			1.436
ENSMUSG00000019066	328.888	-0.447593	0.157434	-2.84304	0.0044685	0.00985856	Rab3d			1.43646
ENSMUSG00000019080	90.8269	-0.289256	0.301123	-0.960589	0.336759	0.437338	Mfsd3			1.43745
ENSMUSG00000019082	581.28	0.486066	0.120556	4.03188	5.53317e-05	0.000168683	Slc25a22			1.43791
ENSMUSG00000019087	2064.59	0.27657	0.0722873	3.82598	0.000130251	0.000377572	Atp6ap1			1.43868
ENSMUSG00000019088	98.8529	0.537611	0.283161	1.89861	0.0576163	0.0976475	Dnase1l1			1.43923
ENSMUSG00000019102	9.16706	-2.63727	1.07843	-2.44547	0.0144664	0.0285515	Aldh3a1			1.44014
ENSMUSG00000030798	30.7441	-2.79831	0.590562	-4.73839	2.1542e-06	7.74692e-06	Cd37
ENSMUSG00000019132	3012.84	-0.361651	0.0568919	-6.35681	2.05988e-10	1.05416e-09	BC005537			1.44122
ENSMUSG00000019139	2425.47	-0.644659	0.0622219	-10.3606	3.74428e-25	4.14532e-24	Isyna1			1.44204
ENSMUSG00000019143	467.278	0.192344	0.131645	1.46107	0.143996	0.216049	Hars2			1.44269
ENSMUSG00000019158	568.686	-0.671304	0.127387	-5.26979	1.36582e-07	5.55524e-07	Tmem160			1.444
ENSMUSG00000019173	2448.3	0.0978621	0.0628169	1.55789	0.119258	0.183549	Rab5c			1.44438
ENSMUSG00000019179	4171.63	-0.641597	0.0530366	-12.0972	1.09225e-33	1.64097e-32	Mdh2			1.44479
ENSMUSG00000019188	1586.64	0.0880396	0.0767396	1.14725	0.251277	0.344384	H13			1.44675
ENSMUSG00000019189	2440.77	0.314608	0.0676714	4.64905	3.33469e-06	1.17729e-05	Rnf145			1.45026
ENSMUSG00000019194	824.157	0.274213	0.102794	2.66761	0.00763928	0.0160561	Scn1b			1.45089
ENSMUSG00000019210	1279.63	-0.0379324	0.0844232	-0.449312	0.653206	0.732485	Atp6v1e1			1.45191
ENSMUSG00000053654	199.045	-2.78926	0.237604	-11.7391	8.03445e-32	1.12787e-30	Krt42
ENSMUSG00000019230	19.5042	0.11241	0.636382	0.176639	0.859792	0.898182	Lhx9			1.45233
ENSMUSG00000019235	120.355	-0.503121	0.255798	-1.96687	0.0491987	0.0849049	Rps6kl1			1.4531
ENSMUSG00000019254	1026.66	-0.114603	0.0911455	-1.25736	0.208624	0.294284	Ppp1r12c			1.45325
ENSMUSG00000095661	113.795	-2.78287	0.306196	-9.08853	1.00387e-19	8.74719e-19	Gm8935
ENSMUSG00000019261	1327.78	0.232214	0.082963	2.79901	0.00512597	0.0111923	Map1s			1.45461
ENSMUSG00000019278	15.1654	0.703791	0.73409	0.958726	0.337697	0.438268	Dpep1			1.4558
ENSMUSG00000019295	299.954	0.240101	0.165938	1.44694	0.147915	0.220972	Tmem129			1.45819
ENSMUSG00000019297	1573.23	-0.663076	0.0750411	-8.83618	9.90469e-19	8.22673e-18	Nop9			1.46014
ENSMUSG00000019301	17.3569	-0.991623	0.748058	-1.3256	0.184973	0.26595	Hsd17b1			1.46424
ENSMUSG00000019302	893.723	0.543723	0.0984259	5.52419	3.31009e-08	1.42706e-07	Atp6v0a1			1.46537
ENSMUSG00000019303	442.505	-0.624345	0.139528	-4.47469	7.65224e-06	2.60074e-05	Psmc3ip			1.46583
ENSMUSG00000019312	1142.84	-0.0118037	0.085933	-0.13736	0.890746	0.922379	Grb7			1.46653
ENSMUSG00000019320	21.1228	-0.266064	0.616629	-0.431481	0.666118	0.743771	Noxo1			1.46757
ENSMUSG00000097639	94.7262	-2.78159	0.345527	-8.05028	8.26038e-16	5.91483e-15	Platr4
ENSMUSG00000019338	1239.52	0.38309	0.0829044	4.62086	3.82158e-06	1.34144e-05	Zfp687			1.46852
ENSMUSG00000019359	9.22087	1.31106	0.986076	1.32957	0.183659	0.264403	Gdpd2			1.47196
ENSMUSG00000019362	823.65	-0.195368	0.105472	-1.85232	0.0639794	0.106904	D8Ertd738e			1.47247
ENSMUSG00000019368	96.3569	0.30032	0.292726	1.02594	0.304918	0.403633	Sec14l4			1.47366
ENSMUSG00000019370	6775.37	-0.139549	0.042408	-3.29062	0.000999652	0.00249218	Calm3			1.47393
ENSMUSG00000019373	1034.02	-0.627808	0.099421	-6.31464	2.70792e-10	1.37314e-09	Cops3			1.47473
ENSMUSG00000019428	2696.78	-0.549732	0.0598026	-9.19245	3.84009e-20	3.42159e-19	Fkbp8			1.47494
ENSMUSG00000019432	4607.52	-0.355833	0.0508395	-6.99914	2.5754e-12	1.49506e-11	Ddx39b			1.47563
ENSMUSG00000019433	1600.3	-0.181146	0.0747676	-2.42279	0.0154019	0.0301618	Gipc1			1.47645
ENSMUSG00000019437	209.115	0.331169	0.197897	1.67344	0.0942408	0.149569	Tlcd1			1.47721
ENSMUSG00000019461	891.286	0.452372	0.103959	4.35146	1.35233e-05	4.46122e-05	Plscr3			1.47953
ENSMUSG00000019464	12.4782	1.03731	0.831972	1.24681	0.212466	0.298707	Ptger1			1.47989
ENSMUSG00000019467	1307.72	0.197716	0.0814105	2.42862	0.0151562	0.0297364	Arhgef25			1.48087
ENSMUSG00000019470	1696.13	-0.653999	0.0749091	-8.73058	2.53381e-18	2.07352e-17	Xab2			1.48248
ENSMUSG00000019471	4681.1	-0.281303	0.0481852	-5.83795	5.28459e-09	2.42804e-08	Cdc37			1.48347
ENSMUSG00000019478	488.777	0.191298	0.127831	1.4965	0.134524	0.203712	Rab4a			1.48395
ENSMUSG00000019487	1466.27	-0.0552966	0.0807027	-0.685189	0.493225	0.591404	Trip10			1.48433
ENSMUSG00000019494	3002.28	-0.453237	0.0565368	-8.01666	1.08658e-15	7.7368e-15	Cops6			1.48473
ENSMUSG00000019505	25959.6	-0.468778	0.0330754	-14.173	1.3456e-45	3.01325e-44	Ubb			1.48555
ENSMUSG00000019518	252.419	-0.158674	0.180532	-0.878921	0.379444	0.481435	Ap4m1			1.48629
ENSMUSG00000019528	583.611	0.609185	0.118818	5.12706	2.94304e-07	1.1583e-06	Gyg			1.48703
ENSMUSG00000019539	2564.68	0.207227	0.0665806	3.11242	0.00185561	0.00441714	Rcn3			1.48795
ENSMUSG00000019558	1907.56	0.140373	0.069284	2.02606	0.042759	0.0748535	Slc6a8			1.48866
ENSMUSG00000023403	62.6993	-2.77767	0.422698	-6.5713	4.98764e-11	2.65818e-10	Stk31
ENSMUSG00000019577	313.761	-0.745303	0.16016	-4.6535	3.26352e-06	1.15353e-05	Pdk4			1.49092
ENSMUSG00000019578	1021.84	-0.219064	0.0917102	-2.38865	0.0169102	0.0328116	Ubxn6			1.49102
ENSMUSG00000019579	769.219	0.462663	0.103408	4.47414	7.67198e-06	2.60695e-05	Mydgf			1.49104
ENSMUSG00000019590	530.038	0.603643	0.130659	4.61998	3.8378e-06	1.34607e-05	Cyb561			1.49286
ENSMUSG00000034353	16.2565	-2.77088	0.816192	-3.39488	0.000686581	0.00176598	Ramp1
ENSMUSG00000019659	453.183	-0.480614	0.134716	-3.56762	0.000360241	0.000970736	Ccdc12			1.49385
ENSMUSG00000019689	138.226	-0.704977	0.240824	-2.92735	0.00341865	0.00770118	Fmc1			1.49538
ENSMUSG00000109904	20.3928	-2.7705	0.73132	-3.78836	0.000151646	0.000435044	Gm45819
ENSMUSG00000019710	1332.35	-0.414802	0.0818809	-5.06592	4.06432e-07	1.57242e-06	Mrpl24			1.49797
ENSMUSG00000019715	933.314	-0.570345	0.0946615	-6.0251	1.69003e-09	8.03092e-09	Gle1			1.49878
ENSMUSG00000019718	122.249	-0.0807316	0.272836	-0.295898	0.767308	0.826927	L3hypdh			1.50052
ENSMUSG00000019726	381.921	0.32392	0.145918	2.21988	0.0264267	0.0488992	Lyst			1.50257
ENSMUSG00000019731	1018.3	-0.435415	0.0942398	-4.62028	3.8322e-06	1.34464e-05	Slc35e1			1.50355
ENSMUSG00000019732	44.4799	-0.0095492	0.420065	-0.0227327	0.981864	0.988499	Calr3			1.50428
ENSMUSG00000033644	251.774	-2.76913	0.205987	-13.4432	3.37457e-41	6.59248e-40	Piwil2
ENSMUSG00000019737	227.71	0.0514949	0.187789	0.274217	0.783918	0.839362	Syne4			1.50544
ENSMUSG00000019738	537.77	-0.705682	0.126132	-5.59481	2.2086e-08	9.66017e-08	Polr2i			1.50838
ENSMUSG00000019761	61.1179	-0.0411181	0.367613	-0.111852	0.910941	0.937605	Krt10			1.50874
ENSMUSG00000019763	253.288	0.0554692	0.190584	0.291048	0.771014	0.829446	Rmnd1			1.50946
ENSMUSG00000019767	35.3313	0.662331	0.471077	1.40599	0.159726	0.235387	Ccdc170			1.51079
ENSMUSG00000019768	13.0516	1.13003	0.826944	1.36651	0.171779	0.250055	Esr1			1.51094
ENSMUSG00000019773	1270.45	-0.587468	0.084973	-6.91358	4.7258e-12	2.69495e-11	Fbxo5			1.51104
ENSMUSG00000019774	123.289	0.685848	0.26546	2.58362	0.00977694	0.0200878	Mtrf1l			1.5113
ENSMUSG00000046093	15.9577	-2.7611	0.811898	-3.40079	0.000671911	0.00173125	Hpcal4
ENSMUSG00000019777	2546.82	0.0513737	0.0626069	0.820577	0.411887	0.513716	Hdac2			1.5118
ENSMUSG00000019779	52.8214	1.06927	0.403552	2.64965	0.00805749	0.0168454	Frk			1.5126
ENSMUSG00000019782	767.96	-0.0561399	0.105236	-0.533465	0.593712	0.681874	Rwdd1			1.51321
ENSMUSG00000019785	13.8042	0.376049	0.75065	0.500965	0.616396	0.701423	Clvs2			1.51495
ENSMUSG00000019789	20.1157	-0.00543527	0.61636	-0.00881833	0.992964	0.995485	Hey2			1.5167
ENSMUSG00000078498	515.133	-2.74964	0.145882	-18.8483	3.03427e-79	1.44071e-77	Zfp988
ENSMUSG00000019791	124.944	-0.0410549	0.255388	-0.160755	0.872286	0.907922	Hint3			1.51741
ENSMUSG00000019792	259.042	-0.636401	0.176282	-3.61012	0.000306058	0.000835763	Trmt11			1.51761
ENSMUSG00000019794	629.675	-0.319792	0.114526	-2.79231	0.00523325	0.0114097	Katna1			1.52009
ENSMUSG00000019795	1370.46	0.25042	0.086208	2.90483	0.00367452	0.0082306	Pcmt1			1.52032
ENSMUSG00000019796	1242.01	-0.364543	0.0884682	-4.12061	3.77879e-05	0.000117767	Lrp11			1.52095
ENSMUSG00000019797	475.886	-0.459421	0.130175	-3.52925	0.000416743	0.00111019	1700021F05Rik			1.52229
ENSMUSG00000019802	1647.94	0.252682	0.0749904	3.36953	0.000752967	0.00192225	Sec63			1.52458
ENSMUSG00000019804	2439.35	-0.334689	0.0630403	-5.30913	1.10147e-07	4.51834e-07	Snx3			1.52472
ENSMUSG00000019806	315.483	0.779775	0.162021	4.81279	1.48839e-06	5.43396e-06	Aig1			1.52535
ENSMUSG00000019808	210.668	-0.191035	0.193534	-0.987088	0.3236	0.423532	Adat2			1.5257
ENSMUSG00000019809	204.938	-0.167614	0.202611	-0.827271	0.408083	0.509903	Pex3			1.52659
ENSMUSG00000019810	503.964	0.576332	0.126595	4.55258	5.29926e-06	1.82869e-05	Fuca2			1.5267
ENSMUSG00000019813	304.365	-0.574025	0.166309	-3.45156	0.000557361	0.0014566	Cep57l1			1.52693
ENSMUSG00000069300	24.0375	-2.7432	0.67754	-4.04876	5.14897e-05	0.000157702	Hist1h2bj
ENSMUSG00000019817	306.827	0.497945	0.164752	3.02239	0.00250789	0.00581019	Plagl1			1.52792
ENSMUSG00000019818	6147.47	0.387909	0.0461244	8.41005	4.09826e-17	3.15735e-16	Cd164			1.5284
ENSMUSG00000019820	3310.37	-0.0634258	0.056764	-1.11736	0.263841	0.358218	Utrn			1.52944
ENSMUSG00000019822	326.936	0.24265	0.155904	1.55641	0.119611	0.183996	Smpd2			1.52971
ENSMUSG00000019823	541.102	0.163609	0.128854	1.26972	0.204184	0.288986	Mical1			1.53112
ENSMUSG00000019826	323.389	0.335274	0.157014	2.13532	0.032735	0.059052	Zbtb24			1.53218
ENSMUSG00000019831	663.81	-0.0796624	0.112374	-0.708904	0.478384	0.578215	Wasf1			1.53554
ENSMUSG00000058550	953.776	-2.74102	0.109199	-25.1012	4.82863e-139	4.51299e-137	Dppa4
ENSMUSG00000019836	46.0818	-1.05788	0.460467	-2.2974	0.0215957	0.0408671	Amd-ps4			1.536
ENSMUSG00000019837	562.163	-0.539204	0.124551	-4.32919	1.49658e-05	4.9088e-05	Gtf3c6			1.53609
ENSMUSG00000019838	202.703	-0.141823	0.204834	-0.692379	0.488699	0.587207	Slc16a10			1.53617
ENSMUSG00000019841	869.723	0.242798	0.0972488	2.49667	0.0125367	0.0251158	Rev3l			1.5366
ENSMUSG00000019842	212.349	0.153015	0.193976	0.788836	0.430208	0.53189	Traf3ip2			1.53808
ENSMUSG00000019843	971.393	0.609498	0.0966749	6.30461	2.88914e-10	1.46294e-09	Fyn			1.53998
ENSMUSG00000019845	342.51	0.559226	0.158392	3.53065	0.000414537	0.00110481	Tube1			1.54309
ENSMUSG00000019846	1436.84	-0.126418	0.0783257	-1.61401	0.106525	0.166565	Lama4			1.54321
ENSMUSG00000019848	5.10608	-2.46884	1.3881	-1.77858	0.0753082	0.123438	Popdc3			1.54464
ENSMUSG00000019849	1805.54	-0.274975	0.0741849	-3.70662	0.000210043	0.000589249	Prep			1.54557
ENSMUSG00000019850	377.855	0.330032	0.15274	2.16075	0.0307148	0.0558216	Tnfaip3			1.5461
ENSMUSG00000019851	910.752	0.473425	0.0953512	4.96507	6.86771e-07	2.60036e-06	Perp			1.54745
ENSMUSG00000019852	170.146	0.788688	0.221691	3.55759	0.00037427	0.0010061	Arfgef3			1.54806
ENSMUSG00000019853	253.741	0.49027	0.185687	2.6403	0.00828329	0.0172707	Hebp2			1.55136
ENSMUSG00000019854	1070.91	-0.110817	0.0966902	-1.14611	0.251751	0.344927	Reps1			1.5515
ENSMUSG00000027168	50.9849	-2.73912	0.466493	-5.87172	4.31294e-09	1.9914e-08	Pax6
ENSMUSG00000019857	465.578	-0.427071	0.134672	-3.1712	0.0015181	0.00366232	Asf1a			1.55366
ENSMUSG00000019861	746.47	0.525328	0.112958	4.65065	3.30886e-06	1.16863e-05	Gopc			1.55654
ENSMUSG00000019863	265.294	-0.5326	0.178886	-2.97731	0.00290792	0.00664592	Qrsl1			1.55666
ENSMUSG00000019864	422.948	-0.477305	0.153348	-3.11257	0.00185467	0.00441551	Rtn4ip1			1.55967
ENSMUSG00000049073	11.8685	-2.73684	0.935169	-2.92657	0.00342718	0.00771746	Olfr985
ENSMUSG00000019868	483.07	-0.0319037	0.138203	-0.230847	0.817433	0.86616	Vta1			1.56155
ENSMUSG00000019872	85.2921	0.919896	0.320075	2.874	0.00405305	0.00900126	Smpdl3a			1.56175
ENSMUSG00000019873	1241.32	0.916325	0.0860376	10.6503	1.73826e-26	2.03481e-25	Reep3			1.56434
ENSMUSG00000019874	19.8164	1.64333	0.688733	2.38602	0.0170316	0.0330218	Fabp7			1.56627
ENSMUSG00000019877	3459.17	0.494248	0.0534769	9.24226	2.41344e-20	2.16563e-19	Serinc1			1.5665
ENSMUSG00000019878	964.079	-0.347384	0.097336	-3.56891	0.000358464	0.00096639	Hsf2			1.56673
ENSMUSG00000001827	258.151	-2.73149	0.206137	-13.2508	4.46323e-40	8.41381e-39	Folr1
ENSMUSG00000019883	75.8426	0.384889	0.324428	1.18636	0.235479	0.32617	Echdc1			1.56885
ENSMUSG00000019889	1345.34	-0.197668	0.0865216	-2.28461	0.0223359	0.0421555	Ptprk			1.56976
ENSMUSG00000019891	392.75	0.0827992	0.143623	0.576503	0.564275	0.656473	Dcbld1			1.57332
ENSMUSG00000026288	895.092	-2.73115	0.116115	-23.5211	2.48042e-122	2.02052e-120	Inpp5d
ENSMUSG00000018919	17.984	-2.72914	0.793218	-3.4406	0.000580437	0.00151135	Tm4sf5
ENSMUSG00000019897	612.471	-0.0645676	0.118104	-0.546699	0.584586	0.673877	Ccdc59			1.57487
ENSMUSG00000000730	2422.68	-2.72785	0.0722108	-37.7762	0	0	Dnmt3l
ENSMUSG00000113346	183.591	-2.726	0.248383	-10.975	5.04127e-28	6.20394e-27	Eprn
ENSMUSG00000019907	2444.45	0.0312445	0.0644903	0.484484	0.628042	0.711457	Ppp1r12a			1.5769
ENSMUSG00000019913	11.7636	2.15846	0.929683	2.32171	0.0202484	0.0385434	Sim1			1.57702
ENSMUSG00000019916	3802.04	-0.183219	0.053781	-3.40676	0.000657385	0.00169579	P4ha1			1.57724
ENSMUSG00000019917	567.791	0.115707	0.125031	0.925428	0.354743	0.455992	2019-09-10			1.58008
ENSMUSG00000019920	2049.55	-0.170245	0.0680846	-2.50049	0.0124022	0.0248772	Lims1			1.58012
ENSMUSG00000019923	2772.28	0.632376	0.0587881	10.7569	5.50072e-27	6.5339e-26	Zwint			1.58116
ENSMUSG00000019927	659.79	0.834671	0.11434	7.29987	2.88038e-13	1.78347e-12	Ube2d1			1.58415
ENSMUSG00000026480	32.803	-2.72513	0.596522	-4.56837	4.91533e-06	1.70448e-05	Ncf2
ENSMUSG00000019942	2371.13	-0.17005	0.0660716	-2.57373	0.010061	0.0205975	Cdk1			1.58587
ENSMUSG00000019943	2206.2	0.665594	0.0642588	10.358	3.84846e-25	4.25006e-24	Atp2b1			1.58657
ENSMUSG00000021390	141.872	-2.72294	0.280518	-9.70682	2.8199e-22	2.77735e-21	Ogn
ENSMUSG00000060275	17.1131	-2.70657	0.817074	-3.31252	0.000924595	0.00232366	Nrg2
ENSMUSG00000019948	320.201	-0.382197	0.159615	-2.39449	0.0166434	0.0323257	Actr6			1.58879
ENSMUSG00000019951	1441.98	0.229547	0.0779344	2.94539	0.0032255	0.00730779	Uhrf1bp1l			1.58975
ENSMUSG00000019952	343.856	0.304899	0.151987	2.00609	0.0448469	0.0781388	Poc1b			1.5905
ENSMUSG00000019960	3226.34	0.944504	0.057191	16.5149	2.86659e-61	9.1886e-60	Dusp6			1.59185
ENSMUSG00000019961	4594.97	-0.336425	0.0489443	-6.87363	6.25906e-12	3.53729e-11	Tmpo			1.59283
ENSMUSG00000019966	471.932	0.301205	0.132838	2.26746	0.0233623	0.0438966	Kitl			1.59432
ENSMUSG00000019969	1180.31	0.28496	0.0896938	3.17703	0.00148791	0.00359585	Psen1			1.59462
ENSMUSG00000096001	11.6307	-2.70313	0.942446	-2.86821	0.00412806	0.00915297	2610528A11Rik
ENSMUSG00000019971	247.435	0.341986	0.185061	1.84797	0.0646073	0.107849	Cep290			1.59569
ENSMUSG00000019975	683.584	0.271543	0.11053	2.45673	0.0140208	0.0277974	Ikbip			1.59606
ENSMUSG00000019977	1450.01	-0.0579211	0.0775185	-0.747191	0.454948	0.55625	Hbs1l			1.59682
ENSMUSG00000019978	3306.71	-0.466875	0.0562366	-8.30198	1.02394e-16	7.72765e-16	Epb41l2			1.59705
ENSMUSG00000019979	1453.51	0.151577	0.0790187	1.91825	0.0550797	0.093886	Apaf1			1.59922
ENSMUSG00000019982	208.955	-0.148026	0.205422	-0.720596	0.471158	0.57129	Myb			1.59931
ENSMUSG00000019984	814.576	0.33222	0.104644	3.17477	0.00149953	0.00362147	Med23			1.60057
ENSMUSG00000019986	487.971	-0.176272	0.129034	-1.36608	0.171913	0.250191	Ahi1			1.60167
ENSMUSG00000019987	11.2892	2.77965	1.00595	2.76321	0.00572366	0.0123681	Arg1			1.60182
ENSMUSG00000019988	631.485	0.346896	0.115612	3.00053	0.00269508	0.00620019	Nedd1			1.60194
ENSMUSG00000040152	31184.8	-2.69707	0.031606	-85.3342	0	0	Thbs1
ENSMUSG00000019990	74.1047	0.516862	0.324923	1.59072	0.111673	0.173403	Pde7b			1.6075
ENSMUSG00000030513	432.741	-2.69332	0.15672	-17.1856	3.4043e-66	1.24134e-64	Pcsk6
ENSMUSG00000010760	865.007	-2.69265	0.117305	-22.9542	1.33731e-116	1.04617e-114	Phlda2
ENSMUSG00000097172	42.7527	-2.69084	0.512572	-5.24969	1.52357e-07	6.16721e-07	4930444M15Rik
ENSMUSG00000019998	1210.78	0.845034	0.0886077	9.53681	1.47296e-21	1.40026e-20	Stx7			1.61403
ENSMUSG00000078865	22.9865	-2.69057	0.674879	-3.98674	6.69862e-05	0.000202269	Gm14406
ENSMUSG00000020003	312.181	0.104548	0.160056	0.653195	0.513631	0.610717	Pex7			1.61675
ENSMUSG00000020007	6.63158	-0.899993	1.08339	-0.830723	0.40613	0.507847	Il20ra			1.61765
ENSMUSG00000020009	319.303	0.663847	0.160333	4.14042	3.46672e-05	0.000108556	Ifngr1			1.61883
ENSMUSG00000110457	37.9401	-2.68479	0.533618	-5.03129	4.87203e-07	1.87227e-06	Gm45752
ENSMUSG00000020015	879.014	0.254778	0.0972532	2.61974	0.0087998	0.0182661	Cdk17			1.6223
ENSMUSG00000063672	17.191	-2.68335	0.773354	-3.46975	0.000520937	0.00136887	Nkx6-3
ENSMUSG00000020018	1316.7	-0.54397	0.0879331	-6.18618	6.16393e-10	3.04306e-09	Snrpf			1.62546
ENSMUSG00000020019	233.935	-0.801774	0.198665	-4.03582	5.44123e-05	0.000166137	Ntn4			1.63023
ENSMUSG00000020020	368.33	-0.286566	0.15689	-1.82654	0.0677693	0.112535	Usp44			1.63132
ENSMUSG00000020021	293.201	0.466597	0.165292	2.82287	0.00475965	0.0104554	Fgd6			1.63157
ENSMUSG00000020022	750.582	-0.0294247	0.114707	-0.25652	0.797549	0.850521	Ndufa12			1.63229
ENSMUSG00000020023	577.278	0.213798	0.118536	1.80365	0.0712856	0.11767	Tmcc3			1.63441
ENSMUSG00000020024	574.4	0.010491	0.125303	0.0837246	0.933275	0.954012	Cep83			1.63481
ENSMUSG00000020027	1439.32	-0.167306	0.0803722	-2.08164	0.0373751	0.0664173	Socs2			1.63957
ENSMUSG00000020029	2898.4	-0.58382	0.0597797	-9.7662	1.57241e-22	1.5687e-21	Nudt4			1.63997
ENSMUSG00000020032	1070.84	0.763382	0.0948692	8.04668	8.50683e-16	6.08885e-15	Nuak1			1.64112
ENSMUSG00000020034	195.526	0.0518204	0.205341	0.252363	0.800761	0.853228	Tcp11l2			1.6413
ENSMUSG00000020037	13.2458	1.84481	0.895345	2.06045	0.0393558	0.069575	Rfx4			1.64172
ENSMUSG00000020038	728.466	-0.185563	0.106793	-1.73759	0.0822824	0.133112	Cry1			1.64349
ENSMUSG00000020042	246.071	-0.474894	0.184758	-2.57035	0.0101596	0.0207738	Btbd11			1.64403
ENSMUSG00000020044	2070.38	-0.808471	0.0673881	-11.9972	3.67312e-33	5.41755e-32	Timp3			1.64421
ENSMUSG00000020048	12990.3	-0.263713	0.0371477	-7.09903	1.25633e-12	7.44655e-12	Hsp90b1			1.64677
ENSMUSG00000020052	15.6617	0.787128	0.726155	1.08397	0.278379	0.374419	Ascl1			1.64726
ENSMUSG00000020053	48.1501	0.0106895	0.401022	0.0266557	0.978734	0.986624	Igf1			1.64865
ENSMUSG00000020056	309.307	-0.113716	0.161414	-0.704501	0.481121	0.580598	Washc3			1.64994
ENSMUSG00000116715	57.1025	-2.6814	0.427973	-6.26536	3.71976e-10	1.86861e-09	AC242683.1
ENSMUSG00000028581	511.355	-2.67932	0.152337	-17.5881	3.0415e-69	1.21101e-67	Laptm5
ENSMUSG00000116883	36.0387	-2.67831	0.538442	-4.97419	6.55216e-07	2.48671e-06	AC164424.1
ENSMUSG00000020064	1545.83	-0.59923	0.0763287	-7.85065	4.13886e-15	2.85096e-14	Herc4			1.65689
ENSMUSG00000020067	11.7557	-1.80472	0.877386	-2.05693	0.0396929	0.0701081	Mypn			1.65753
ENSMUSG00000020069	1523.67	0.355571	0.0772661	4.6019	4.18648e-06	1.46259e-05	Hnrnph3			1.65949
ENSMUSG00000020070	431.951	0.35383	0.13745	2.57425	0.0100458	0.020576	Rufy2			1.66022
ENSMUSG00000020072	11.7929	-0.0594188	0.845425	-0.0702828	0.943969	0.96234	Pbld2			1.66157
ENSMUSG00000020074	1550.52	-0.125839	0.0765834	-1.64316	0.100349	0.158049	Ccar1			1.66293
ENSMUSG00000092622	50.9914	-2.67804	0.466721	-5.73798	9.58124e-09	4.31837e-08	Khdc3
ENSMUSG00000020076	1276.8	-0.0909831	0.0845147	-1.07654	0.281688	0.378039	Ddx50			1.66565
ENSMUSG00000020077	55.5462	-1.07888	0.384096	-2.80889	0.00497126	0.0108826	Srgn			1.66819
ENSMUSG00000020078	1424.97	-0.441166	0.0789195	-5.59007	2.26974e-08	9.91782e-08	Vps26a			1.66981
ENSMUSG00000020079	743.069	-0.632451	0.110939	-5.70087	1.19198e-08	5.32507e-08	Supv3l1			1.67123
ENSMUSG00000042345	72.0977	-2.67658	0.382841	-6.99137	2.72216e-12	1.57768e-11	Ubash3a
ENSMUSG00000020083	236.211	-0.228069	0.18354	-1.24261	0.21401	0.300615	Fam241b			1.67321
[truncated: 15,759 more rows]
