# Supplementary material for: Elevated retrotransposon activity and genomic instability in primed pluripotent stem cells
Source: Genome Biol. 2021 Jul 9;22:201. doi: 10.1186/s13059-021-02417-9 (PMC8268579; doi:10.1186/s13059-021-02417-9)
Supplement: Supplementary file 3 — Additional file 3: Table S2. Differential gene transcriptome at passage 15. [file 13059_2021_2417_MOESM3_ESM.xlsx]

## Sheet: OG2_2_24_Primed_Ensembl_gene_ex
	baseMean	log2FoldChange	lfcSE	stat	pvalue	padj	gene_name
ENSMUSG00000000001	3305.38	0.116213	0.068836	1.68825	0.0913624	0.151281	Gnai3
ENSMUSG00000000028	566.285	-0.385405	0.130247	-2.95904	0.00308597	0.00757328	Cdc45
ENSMUSG00000000031	20526.8	0.614372	0.0497809	12.3415	5.41251e-35	1.29724e-33	H19
ENSMUSG00000000037	26.7728	-0.303674	0.567082	-0.535502	0.592303	0.685758	Scml2
ENSMUSG00000000056	514.431	0.245654	0.131773	1.86422	0.0622912	0.108944	Narf
ENSMUSG00000000058	445.462	0.454624	0.145904	3.11591	0.0018338	0.0047323	Cav2
ENSMUSG00000073894	898.455	-13.3957	1.446	-9.26395	1.96997e-20	2.5253e-19	Rbmxl2
ENSMUSG00000000085	428.781	0.168309	0.14384	1.17011	0.241956	0.339764	Scmh1				-11.4513
ENSMUSG00000000088	1164.3	-0.54656	0.386768	-1.41314	0.157613	0.238805	Cox5a				-10.9776
ENSMUSG00000000093	40.1807	-0.0552998	0.438625	-0.126075	0.899672	0.930409	Tbx2				-10.7723
ENSMUSG00000000094	49.3448	0.219185	0.431393	0.508087	0.611393	0.703623	Tbx4				-10.7178
ENSMUSG00000000120	133.563	-0.232613	0.243658	-0.954671	0.339744	0.444347	Ngfr				-10.7012
ENSMUSG00000112819	233.597	-11.4513	1.45391	-7.87616	3.3759e-15	3.21099e-14	Gm46332
ENSMUSG00000000126	197.032	-0.471438	0.217103	-2.17149	0.0298939	0.0577766	Wnt9a				-10.5486
ENSMUSG00000000127	375.878	-0.652212	0.150277	-4.34006	1.42445e-05	5.2421e-05	Fer				-10.4513
ENSMUSG00000000131	2084.69	0.040573	0.0880258	0.460922	0.644855	0.731144	Xpo6				-10.443
ENSMUSG00000000134	1518.26	-0.366518	0.0853296	-4.29532	1.74438e-05	6.35137e-05	Tfe3				-10.3669
ENSMUSG00000000142	259.58	-0.156718	0.179971	-0.870795	0.383866	0.489747	Axin2				-10.2466
ENSMUSG00000000148	294.3	0.239249	0.168965	1.41597	0.156783	0.237824	Brat1				-10.1181
ENSMUSG00000000149	1245.14	0.0825758	0.0927283	0.890514	0.37319	0.47884	Gna12				-9.98909
ENSMUSG00000000154	50.2929	0.00547426	0.418704	0.0130743	0.989569	0.993561	Slc22a18				-9.90052
ENSMUSG00000031651	168.05	-10.9776	1.45714	-7.53372	4.93151e-14	4.26398e-13	Triml1
ENSMUSG00000000168	1939.37	0.0304743	0.0796574	0.382567	0.702041	0.778966	Dlat				-9.76884
ENSMUSG00000000171	1867.18	-0.0529035	0.0784176	-0.674638	0.499906	0.603202	Sdhd				-9.72891
ENSMUSG00000000184	4010.06	-0.941229	0.0654551	-14.3798	6.93195e-47	2.36007e-45	Ccnd2				-9.61007
ENSMUSG00000000194	1372	0.238024	0.0881059	2.70157	0.00690127	0.0156584	Gpr107				-9.5695
ENSMUSG00000000197	8.84985	-0.685243	0.934521	-0.733256	0.463402	0.567629	Nalcn				-9.49538
ENSMUSG00000074832	145.867	-10.7723	1.45929	-7.38189	1.56055e-13	1.30723e-12	2410141K09Rik
ENSMUSG00000000223	18.3424	0.47137	0.650676	0.724431	0.468801	0.573122	Drp2				-9.30583
ENSMUSG00000090744	140.375	-10.7178	1.45971	-7.34241	2.09782e-13	1.74605e-12	Gm6871
ENSMUSG00000000247	14.1888	-0.978915	0.758785	-1.29011	0.197013	0.287186	Lhx2				-9.29093
ENSMUSG00000000253	146.107	-0.314539	0.242063	-1.29941	0.193804	0.28329	Gmpr				-9.2217
ENSMUSG00000000266	124.644	-0.661963	0.256117	-2.58461	0.0097489	0.0214124	Mid2				-9.21681
ENSMUSG00000046000	138.955	-10.7012	1.46159	-7.3216	2.45026e-13	2.02445e-12	Naa11
ENSMUSG00000056436	137.411	-10.687	1.46005	-7.31959	2.48725e-13	2.05302e-12	Cyct
ENSMUSG00000000278	2267.94	-0.153952	0.0824117	-1.86808	0.0617509	0.108133	Scpep1				-9.04547
ENSMUSG00000039224	124.982	-10.5486	1.46287	-7.21088	5.55923e-13	4.4603e-12	D1Pas1
ENSMUSG00000000290	13.8949	1.11472	0.773707	1.44076	0.149654	0.228835	Itgb2				-8.98936
ENSMUSG00000000295	331.404	0.381348	0.16888	2.2581	0.0239394	0.0476451	Hddc2				-8.98206
ENSMUSG00000000296	193.28	0.383253	0.207981	1.84273	0.0653684	0.113574	Tpd52l1				-8.97852
ENSMUSG00000000301	46.519	0.375595	0.412957	0.909526	0.363072	0.468544	Pemt				-8.93475
ENSMUSG00000091490	317.27	-10.4513	1.44816	-7.21691	5.31813e-13	4.27497e-12	Triml2
ENSMUSG00000060461	10416.5	-10.443	0.25677	-40.6708	0	0	Dppa5a
ENSMUSG00000073568	110.165	-10.3669	1.4647	-7.07781	1.46446e-12	1.13514e-11	Arl14epl
ENSMUSG00000000317	99.314	0.123318	0.298701	0.412847	0.679719	0.760331	Bcl6b				-8.87989
ENSMUSG00000061633	101.2	-10.2466	1.46653	-6.98694	2.80943e-12	2.1433e-11	1700029P11Rik
ENSMUSG00000000325	782.024	0.257672	0.110271	2.33671	0.0194542	0.0396322	Arvcf				-8.8539
ENSMUSG00000000326	621.025	0.346434	0.134286	2.57982	0.00988522	0.0216865	Comt				-8.81642
ENSMUSG00000000339	557.458	0.529701	0.132807	3.9885	6.64938e-05	0.000221223	Rtca				-8.81107
ENSMUSG00000000340	532.633	-0.685643	0.129877	-5.27918	1.29764e-07	6.32593e-07	Dbt				-8.79943
ENSMUSG00000000346	1559.56	0.0630946	0.0834908	0.755707	0.449825	0.554571	Dazap2				-8.74576
ENSMUSG00000000355	425.443	-0.156232	0.142855	-1.09364	0.274113	0.375537	Mcts1				-8.73638
ENSMUSG00000000359	36.8417	0.133172	0.459584	0.289766	0.771995	0.835546	Rem1				-8.68889
ENSMUSG00000073000	92.7356	-10.1181	1.46902	-6.88763	5.6728e-12	4.21561e-11	Gm10451
ENSMUSG00000000374	543.514	0.0304963	0.130994	0.232807	0.815911	0.87011	Trappc10				-8.59457
ENSMUSG00000000378	802.226	0.203348	0.118331	1.71846	0.0857121	0.143144	Ccm2				-8.54625
ENSMUSG00000000384	1650.66	-0.569768	0.0824799	-6.90796	4.91682e-12	3.68456e-11	Tbrg4				-8.54037
ENSMUSG00000051176	1844.27	-9.98909	0.515782	-19.3669	1.46864e-83	1.19475e-81	Zfp42
ENSMUSG00000116295	79.6482	-9.90052	1.4721	-6.72546	1.7504e-11	1.26036e-10	AC158554.1
ENSMUSG00000098112	76.9004	-9.84993	1.47314	-6.68636	2.28792e-11	1.63281e-10	Bin2
ENSMUSG00000000399	1161.61	0.157927	0.0974303	1.62092	0.105034	0.170328	Ndufa9				-8.51482
ENSMUSG00000000402	29.6126	0.998045	0.522973	1.90841	0.0563385	0.0998015	Egfl6				-8.50857
ENSMUSG00000000409	215.621	-0.570854	0.196906	-2.89912	0.00374212	0.00899437	Lck				-8.4932
ENSMUSG00000000416	27.6997	1.66661	0.587501	2.83678	0.00455716	0.0107249	Cttnbp2				-8.45053
ENSMUSG00000000420	2028.57	0.865815	0.0781075	11.0849	1.4848e-28	2.78849e-27	Galnt1				-8.41338
ENSMUSG00000000439	409.195	-0.480381	0.147645	-3.25361	0.00113949	0.00305713	Mkrn2				-8.39817
ENSMUSG00000000441	633.432	-0.172231	0.127258	-1.3534	0.175928	0.26152	Raf1				-8.35326
ENSMUSG00000056300	396.064	-9.76884	1.03051	-9.47966	2.55107e-21	3.42865e-20	Zfp981
ENSMUSG00000079471	384.877	-9.72891	1.02984	-9.447	3.48664e-21	4.63767e-20	Mymx
ENSMUSG00000000530	306.124	0.164611	0.17904	0.919409	0.357882	0.463578	Acvrl1				-8.34424
ENSMUSG00000000531	293.568	-0.0822174	0.182195	-0.45126	0.651802	0.7367	Grasp				-8.32043
ENSMUSG00000000532	810.765	0.486166	0.111305	4.36787	1.25464e-05	4.66279e-05	Acvr1b				-8.21678
ENSMUSG00000000538	443.638	0.194028	0.153716	1.26225	0.206858	0.298733	Tom1l2				-8.21306
ENSMUSG00000029848	65.1619	-9.61007	1.4783	-6.50074	7.99256e-11	5.47982e-10	Stra8
ENSMUSG00000000552	736.655	0.272248	0.113643	2.39564	0.0165914	0.0343711	Zfp385a				-8.1812
ENSMUSG00000000555	4273.15	-0.305403	0.0680562	-4.48751	7.20591e-06	2.77621e-05	Itga5				-8.1716
ENSMUSG00000000561	1372.91	-0.322615	0.095079	-3.39312	0.000691006	0.00193392	Wdr77				-8.15471
ENSMUSG00000000563	3770.97	-0.244255	0.0649757	-3.75917	0.000170476	0.000531042	Atp5f1				-8.15158
ENSMUSG00000000567	448.917	0.51936	0.139007	3.73622	0.000186805	0.000577867	Sox9				-8.15143
ENSMUSG00000000568	5953.69	0.0611033	0.060774	1.00542	0.314695	0.418892	Hnrnpd				-8.14957
ENSMUSG00000000579	615.435	0.120593	0.120793	0.998342	0.318113	0.422644	Dynlt1c				-8.14881
ENSMUSG00000000581	793.405	0.297389	0.125428	2.37099	0.0177405	0.0364693	C1d				-8.10781
ENSMUSG00000000594	448.266	-0.475312	0.141056	-3.36967	0.000752572	0.00209033	Gm2a				-8.10053
ENSMUSG00000000600	593.709	-0.136976	0.122292	-1.12007	0.262683	0.362816	Krit1				-8.09571
ENSMUSG00000000605	474.473	0.857143	0.143349	5.97943	2.23925e-09	1.32902e-08	Clcn4				-8.03721
ENSMUSG00000000617	9.72171	2.97614	1.08166	2.75145	0.00593313	0.0136387	Grm6				-8.02919
ENSMUSG00000050424	63.3752	-9.5695	1.47953	-6.46795	9.93421e-11	6.75902e-10	Pnma5
ENSMUSG00000000628	4418.55	-0.583134	0.0664317	-8.77796	1.66466e-18	1.91748e-17	Hk2				-7.9945
ENSMUSG00000000631	1018.76	-0.520115	0.0979389	-5.31061	1.0926e-07	5.37593e-07	Myo18a				-7.99092
ENSMUSG00000000632	23.0549	0.707937	0.596108	1.1876	0.234992	0.331413	Sez6				-7.96807
ENSMUSG00000000686	6.25337	0.915422	1.15295	0.79398	0.427207	0.532506	Abhd15				-7.95841
ENSMUSG00000000690	90.3521	0.935676	0.303305	3.08493	0.00203597	0.00519853	Hoxb6				-7.95423
ENSMUSG00000000693	2323.53	0.00243589	0.0734548	0.0331618	0.973546	0.982628	Loxl3				-7.90826
ENSMUSG00000087207	327.47	-9.49538	1.03121	-9.20797	3.32346e-20	4.19988e-19	Gm13147
ENSMUSG00000000711	1414.95	0.498656	0.0898417	5.55038	2.85051e-08	1.50494e-07	Rab5b				-7.87504
ENSMUSG00000099474	53.5405	-9.32497	1.48791	-6.26716	3.67687e-10	2.38926e-09	1700097N02Rik
ENSMUSG00000074830	52.8529	-9.30583	1.48982	-6.24627	4.20372e-10	2.70976e-09	Zfp640
ENSMUSG00000000732	171.521	-0.539063	0.226651	-2.37838	0.0173888	0.0358343	Icosl				-7.81219
ENSMUSG00000000738	1032.51	0.0305058	0.102227	0.298413	0.765388	0.829509	Spg7				-7.80002
ENSMUSG00000000739	9.39946	-1.14875	1.05616	-1.08767	0.276741	0.378281	Sult5a1				-7.77586
ENSMUSG00000000740	24880.5	-0.210397	0.053043	-3.96653	7.29266e-05	0.000241485	Rpl13				-7.76664
ENSMUSG00000000743	1646.91	0.228432	0.0822994	2.77563	0.00550956	0.012736	Chmp1a				-7.76402
ENSMUSG00000032346	426.681	-9.29156	0.843584	-11.0144	3.25722e-28	5.99733e-27	Ooep
ENSMUSG00000000753	3751.65	0.333964	0.0672974	4.9625	6.95908e-07	3.08258e-06	Serpinf1				-7.72233
ENSMUSG00000000759	442.398	0.181524	0.140752	1.28967	0.197166	0.287384	Tubgcp3				-7.71962
ENSMUSG00000000776	855.803	-0.414124	0.104923	-3.94694	7.91564e-05	0.000260484	Polr3d				-7.70303
ENSMUSG00000000782	938.312	-0.17162	0.108874	-1.57631	0.114953	0.183916	Tcf7				-7.70052
ENSMUSG00000000787	11787.8	-0.551747	0.0581696	-9.48515	2.4203e-21	3.26325e-20	Ddx3x				-7.69001
ENSMUSG00000060499	142.263	-9.29093	1.45705	-6.37654	1.8113e-10	1.21046e-09	Rpl10l
ENSMUSG00000054272	49.7745	-9.2217	1.48889	-6.19368	5.87741e-10	3.73037e-09	Zscan4c
ENSMUSG00000115993	49.7118	-9.21681	1.49488	-6.16557	7.02308e-10	4.40629e-09	AC124592.1
ENSMUSG00000000804	627.367	-0.00133193	0.124262	-0.0107187	0.991448	0.994681	Usp32				-7.58001
ENSMUSG00000114816	49.2041	-9.20394	1.49013	-6.1766	6.54968e-10	4.12918e-09	Gm10323
ENSMUSG00000000811	155.67	-0.150732	0.236021	-0.63864	0.523057	0.623988	Txnrd3				-7.54252
ENSMUSG00000000823	500.922	0.0177473	0.132383	0.134061	0.893355	0.926026	Zfp512b				-7.53877
ENSMUSG00000000826	2170.5	0.34041	0.0744981	4.56937	4.89192e-06	1.93538e-05	Dnajc5				-7.51455
ENSMUSG00000000827	1508.79	0.188518	0.0845544	2.22955	0.0257776	0.0508951	Tpd52l2				-7.50571
ENSMUSG00000000838	1917.52	-0.385466	0.0786267	-4.90249	9.46296e-07	4.10046e-06	Fmr1				-7.49625
ENSMUSG00000045010	47.4229	-9.15494	1.49629	-6.11841	9.45107e-10	5.83868e-09	Gm4779
ENSMUSG00000000869	19.7286	0.766925	0.643944	1.19098	0.233661	0.330087	Il4				-7.45245
ENSMUSG00000000876	225.354	0.24223	0.203412	1.19083	0.233719	0.330094	Pxmp4				-7.44984
ENSMUSG00000000881	683.477	0.11026	0.115203	0.95709	0.338522	0.443079	Dlg3				-7.44263
ENSMUSG00000000884	170.041	-0.469201	0.22151	-2.11819	0.0341587	0.0648061	Gnb1l				-7.43276
ENSMUSG00000000901	645.286	-0.134648	0.124832	-1.07864	0.28075	0.382648	Mmp11				-7.42609
ENSMUSG00000000902	1694.19	0.328311	0.0863504	3.80207	0.00014349	0.000453577	Smarcb1				-7.41588
ENSMUSG00000000903	19.9283	1.10473	0.640066	1.72596	0.084354	0.141168	Vpreb3				-7.41339
ENSMUSG00000000915	348.771	0.369532	0.191531	1.92936	0.0536862	0.0957345	Hip1r				-7.40581
ENSMUSG00000000916	320.003	-0.453296	0.162679	-2.78645	0.00532893	0.0123589	Nsun5				-7.39375
ENSMUSG00000000934	161.719	0.0329071	0.224917	0.146308	0.883679	0.918915	Top1mt				-7.39035
ENSMUSG00000000938	65.3287	0.218211	0.349221	0.62485	0.53207	0.632377	Hoxa10				-7.38022
ENSMUSG00000000942	8.90543	0.633834	0.948308	0.668384	0.503889	0.606811	Hoxa4				-7.36348
ENSMUSG00000000948	136.492	-0.0624482	0.255227	-0.244677	0.806706	0.862904	Gm38393				-7.34056
ENSMUSG00000000957	5817.44	0.674204	0.0623408	10.8148	2.92898e-27	5.20601e-26	Mmp14				-7.30751
ENSMUSG00000000958	1121.97	0.102563	0.10008	1.02481	0.305454	0.409243	Slc7a7				-7.30549
ENSMUSG00000000959	1286.86	-0.0281457	0.0906979	-0.310323	0.756315	0.822151	Oxa1l				-7.28714
ENSMUSG00000000976	444.936	0.428195	0.140446	3.04883	0.00229737	0.00580444	Heatr6				-7.28208
ENSMUSG00000000982	5.91885	2.0578	1.34873	1.52573	0.127076	0.199523	Ccl3				-7.28155
ENSMUSG00000001016	2615.63	-0.310205	0.0707739	-4.38304	1.17034e-05	4.37644e-05	Ilf2				-7.25976
ENSMUSG00000001017	3236.86	-0.0017763	0.0686918	-0.025859	0.97937	0.986423	Chtop				-7.2513
ENSMUSG00000001018	723.024	-0.406716	0.119335	-3.40818	0.000653985	0.00183669	Snapin				-7.23276
ENSMUSG00000001020	16.2066	-0.798354	0.715639	-1.11558	0.264601	0.364988	S100a4				-7.22035
ENSMUSG00000001025	10128.4	-0.00992336	0.0536854	-0.184843	0.853352	0.897731	S100a6				-7.21917
ENSMUSG00000001034	909.254	0.161678	0.111859	1.44538	0.148352	0.227215	Mapk7				-7.20182
ENSMUSG00000001036	978.884	-0.205847	0.101906	-2.01998	0.0433859	0.0796412	Epn2				-7.20182
ENSMUSG00000001039	261.546	0.114039	0.178443	0.639082	0.52277	0.623777	B9d1				-7.19512
ENSMUSG00000001052	1170.95	0.444398	0.099296	4.47548	7.62381e-06	2.92855e-05	Sec24b				-7.18613
ENSMUSG00000021953	2279.51	-9.04547	0.338747	-26.7027	4.37763e-157	8.51423e-155	Tdh
ENSMUSG00000090470	43.0419	-9.01148	1.49609	-6.02337	1.70822e-09	1.02901e-08	Prr23a3
ENSMUSG00000001056	3995.62	-0.904965	0.0667358	-13.5604	6.87561e-42	1.99901e-40	Nhp2				-7.15597
ENSMUSG00000001062	162.922	0.616842	0.224897	2.74277	0.00609232	0.0139629	Vps9d1				-7.1479
ENSMUSG00000001065	103.31	0.602262	0.285337	2.11071	0.0347975	0.0658034	Zfp276				-7.1202
ENSMUSG00000001076	9.3097	-3.20393	1.12252	-2.85422	0.00431424	0.0102243	C1ql4				-7.11607
ENSMUSG00000001082	1060.91	0.293168	0.0966592	3.03301	0.00242125	0.0060922	Mfsd10				-7.11562
ENSMUSG00000001089	1876.88	-0.343333	0.0798595	-4.29922	1.71402e-05	6.24389e-05	Luzp1				-7.11194
ENSMUSG00000001098	896.492	0.122215	0.104896	1.16511	0.243973	0.341971	Kctd10				-7.09952
ENSMUSG00000001100	1259.07	-0.418643	0.0929384	-4.50452	6.65227e-06	2.57758e-05	Poldip2				-7.0963
ENSMUSG00000001105	356.374	-0.099268	0.154438	-0.642768	0.520375	0.621533	Ift20				-7.09244
ENSMUSG00000001119	8491.43	0.847393	0.0605248	14.0008	1.54214e-44	4.9328e-43	Col6a1				-7.09199
ENSMUSG00000001120	274.809	0.325495	0.178	1.82862	0.0674564	0.11675	Pcbp3				-7.07506
ENSMUSG00000040629	115.492	-8.98936	1.46109	-6.15249	7.62763e-10	4.7611e-09	Mael
ENSMUSG00000001127	935.523	0.250247	0.110094	2.27303	0.0230244	0.0460623	Araf				-7.04931
ENSMUSG00000001128	52.5676	0.126709	0.389445	0.325357	0.744911	0.813464	Cfp				-7.04489
ENSMUSG00000001131	3302.42	0.913461	0.0669221	13.6496	2.02972e-42	6.02543e-41	Timp1				-7.04155
ENSMUSG00000001134	186.47	0.123708	0.211384	0.585229	0.558394	0.656745	Uxt				-7.03868
ENSMUSG00000001138	450.881	0.752618	0.142992	5.26336	1.41447e-07	6.86387e-07	Cnnm3				-6.98939
ENSMUSG00000001143	392.38	0.618857	0.148731	4.16092	3.16967e-05	0.000111158	Lman2l				-6.98125
ENSMUSG00000001150	1440.55	-0.365024	0.0889964	-4.10156	4.10373e-05	0.000141568	Mcm3ap				-6.97667
ENSMUSG00000001151	1257.68	-0.640189	0.0916115	-6.98808	2.78669e-12	2.12787e-11	Pcnt				-6.9757
ENSMUSG00000001156	137.537	-0.0217896	0.242141	-0.0899871	0.928297	0.951695	Mxd1				-6.96413
ENSMUSG00000001157	472.24	-0.277618	0.135627	-2.04693	0.0406654	0.0753833	Gmcl1				-6.95856
ENSMUSG00000001158	785.982	0.19939	0.112973	1.76494	0.0775743	0.131606	Snrnp27				-6.93142
ENSMUSG00000025056	809.358	-8.98206	1.78933	-5.01979	5.17288e-07	2.33477e-06	Nr0b1
ENSMUSG00000001173	688.603	-0.122508	0.119992	-1.02097	0.307269	0.411076	Ocrl				-6.87989
ENSMUSG00000001175	7533.39	0.0808065	0.0608509	1.32794	0.184197	0.271539	Calm1				-6.86582
ENSMUSG00000095936	42.0418	-8.97852	1.49718	-5.99696	2.01041e-09	1.19994e-08	Zscan4e
ENSMUSG00000001227	90.6954	0.864089	0.303933	2.84303	0.0044687	0.0105475	Sema6b				-6.86203
ENSMUSG00000001228	5510.05	-0.544603	0.0587653	-9.26742	1.90696e-20	2.45195e-19	Uhrf1				-6.85791
ENSMUSG00000001229	1055.67	0.349331	0.0977881	3.57233	0.000353824	0.00104087	Dpp9				-6.85201
ENSMUSG00000075023	111.137	-8.93475	1.46097	-6.11562	9.61848e-10	5.93344e-09	Accsl
ENSMUSG00000001247	378.877	0.924214	0.163971	5.63645	1.73595e-08	9.35478e-08	Lsr				-6.80021
ENSMUSG00000001248	736.421	0.700755	0.122081	5.74009	9.4627e-09	5.25323e-08	Gramd1a				-6.79686
ENSMUSG00000001249	95.6917	-0.968435	0.294417	-3.28934	0.00100424	0.00272406	Hpn				-6.79686
ENSMUSG00000001270	3465.69	-0.520493	0.0715983	-7.26962	3.60487e-13	2.94392e-12	Ckb				-6.78772
ENSMUSG00000001280	2786.12	-0.729328	0.0694106	-10.5074	7.98382e-26	1.32575e-24	Sp1				-6.78772
ENSMUSG00000033644	217.04	-8.90154	1.03651	-8.58799	8.85068e-18	9.79479e-17	Piwil2
ENSMUSG00000001285	673.039	0.328715	0.121237	2.71133	0.00670133	0.0152431	Myg1				-6.78381
ENSMUSG00000001288	1996.27	-0.903802	0.0783534	-11.5349	8.7939e-31	1.81024e-29	Rarg				-6.78129
ENSMUSG00000001289	1216.15	0.312987	0.0920859	3.39886	0.000676663	0.00189755	Pfdn5				-6.776
ENSMUSG00000081766	39.8227	-8.89894	1.50058	-5.93032	3.02339e-09	1.77635e-08	2210409E12Rik
ENSMUSG00000001305	877.302	-0.346135	0.10433	-3.31769	0.000907648	0.00248275	Rrp15				-6.75056
ENSMUSG00000001313	352.68	0.51593	0.157881	3.26784	0.00108371	0.0029209	Rnd2				-6.73705
ENSMUSG00000001323	111.681	0.658032	0.281457	2.33795	0.0193898	0.0395224	Srr				-6.73045
ENSMUSG00000001333	36.4202	-0.127413	0.473278	-0.269213	0.787766	0.847951	Sync				-6.72744
ENSMUSG00000001334	34.0102	0.305195	0.481802	0.633444	0.526443	0.626923	Fndc5				-6.72648
ENSMUSG00000110097	39.4503	-8.88593	1.50071	-5.92116	3.19685e-09	1.87241e-08	Zscan4a
ENSMUSG00000095909	39.255	-8.87989	1.50108	-5.91565	3.30564e-09	1.93345e-08	Gm10324
ENSMUSG00000001366	257.516	-0.520541	0.192446	-2.70487	0.00683319	0.0155221	Fbxo9				-6.71723
ENSMUSG00000001376	453.677	-0.0624424	0.141264	-0.442026	0.65847	0.742566	Vps50				-6.71474
ENSMUSG00000001380	1592.87	-0.292887	0.0887476	-3.30023	0.000966068	0.00262726	Hars				-6.67662
ENSMUSG00000001383	1861.42	0.0122767	0.0829713	0.147963	0.882372	0.917903	Zmat2				-6.67426
ENSMUSG00000001403	3330.69	-0.510534	0.0658229	-7.75617	8.75355e-15	8.03683e-14	Ube2c				-6.67102
ENSMUSG00000001415	1785.57	-0.697306	0.0827608	-8.42556	3.59024e-17	3.85459e-16	Smg5				-6.67102
ENSMUSG00000001416	8773.67	-0.454771	0.0577856	-7.86998	3.54701e-15	3.37185e-14	Cct3				-6.66929
ENSMUSG00000001418	1366.4	0.688063	0.0901234	7.63468	2.26383e-14	2.01612e-13	Glmp				-6.6541
ENSMUSG00000001419	1270.88	0.186936	0.0938666	1.99151	0.0464254	0.0844511	Mef2d				-6.63363
ENSMUSG00000022652	212.414	-8.87149	1.03976	-8.53226	1.43517e-17	1.57182e-16	Morc1
ENSMUSG00000001424	3254.86	0.122625	0.0729233	1.68156	0.0926539	0.153165	Snd1				-6.59721
ENSMUSG00000001435	12107.8	0.79368	0.065681	12.0839	1.28543e-33	2.92348e-32	Col18a1				-6.59381
ENSMUSG00000001436	348.577	0.0805228	0.161837	0.497555	0.618797	0.709539	Slc19a1				-6.59117
ENSMUSG00000001440	15812.4	-0.522828	0.0502824	-10.3978	2.53634e-25	4.09517e-24	Kpnb1				-6.57461
ENSMUSG00000001441	3345.69	-0.26797	0.0661062	-4.05363	5.04281e-05	0.000171043	Npepps				-6.56258
ENSMUSG00000001445	890.3	0.00923595	0.105366	0.0876561	0.93015	0.952901	Mrpl10				-6.55651
ENSMUSG00000079029	38.6246	-8.8539	1.50382	-5.8876	3.91842e-09	2.27553e-08	Gm5662
ENSMUSG00000001472	3074.62	0.0597938	0.0722821	0.827228	0.408108	0.51358	Tcf25				-6.53639
ENSMUSG00000001473	3588.34	0.164507	0.0658706	2.49742	0.0125099	0.0267004	Tubb6				-6.53317
ENSMUSG00000001482	939.111	-0.794843	0.111673	-7.1176	1.09826e-12	8.62351e-12	Def8				-6.53281
ENSMUSG00000001493	25.0115	0.901374	0.569912	1.5816	0.11374	0.18234	Meox1				-6.52698
ENSMUSG00000001497	11.862	1.02912	0.838143	1.22785	0.219503	0.313859	Pax9				-6.51455
ENSMUSG00000001504	149.74	-0.254643	0.237018	-1.07436	0.282661	0.384787	Irx2				-6.49553
ENSMUSG00000001506	55763.9	-0.716789	0.0558543	-12.8332	1.06865e-37	2.77341e-36	Col1a1				-6.49056
ENSMUSG00000001507	1566.93	0.545536	0.090641	6.01864	1.75885e-09	1.05725e-08	Itga3				-6.4842
ENSMUSG00000001517	1076.87	0.187122	0.0981605	1.90628	0.0566135	0.100215	Foxm1				-6.48414
ENSMUSG00000001518	311.798	0.25958	0.164122	1.58164	0.113733	0.18234	Itfg2				-6.48277
ENSMUSG00000001520	11.669	-1.28775	0.856224	-1.50399	0.132584	0.206961	Nrip2				-6.4713
ENSMUSG00000001521	1368.02	0.236315	0.0874462	2.70241	0.00688397	0.0156291	Tulp3				-6.44054
ENSMUSG00000001524	666.287	-0.20727	0.116358	-1.78131	0.0748616	0.127721	Gtf2h4				-6.43339
ENSMUSG00000001525	36870.2	0.0349913	0.0504698	0.693311	0.488114	0.591858	Tubb5				-6.42673
ENSMUSG00000001542	1342.36	0.867829	0.0943751	9.19553	3.73162e-20	4.69812e-19	Ell2				-6.41288
ENSMUSG00000111149	102.498	-8.81642	1.4643	-6.02092	1.73432e-09	1.04361e-08	Gm26564
ENSMUSG00000001555	2232.53	-0.0818564	0.0819761	-0.99854	0.318018	0.42255	Fkbp10				-6.40667
ENSMUSG00000001558	11.1893	-1.98419	0.897241	-2.21144	0.0270055	0.0529625	Klhl10				-6.38586
ENSMUSG00000001566	18.4198	-0.844466	0.663528	-1.27269	0.203128	0.294476	Mnx1				-6.38125
ENSMUSG00000001569	800.095	-0.128749	0.110413	-1.16607	0.243587	0.341543	Nom1				-6.38125
ENSMUSG00000001576	2590.08	-0.240022	0.0710412	-3.37864	0.000728463	0.00203103	Ergic1				-6.37195
ENSMUSG00000001583	93.1211	-0.696412	0.296601	-2.34798	0.0188757	0.0385883	Tnk1				-6.37195
ENSMUSG00000058550	714.333	-8.81107	0.556694	-15.8275	2.01045e-56	8.6562e-55	Dppa4
ENSMUSG00000110190	37.1349	-8.79943	1.50415	-5.8501	4.91273e-09	2.82078e-08	Zscan4-ps2
ENSMUSG00000001622	10.4474	0.119653	0.884199	0.135324	0.892356	0.925301	Csn3				-6.35569
ENSMUSG00000037033	35.7806	-8.74576	1.50639	-5.80576	6.40745e-09	3.62368e-08	Clca3b
ENSMUSG00000001630	493.662	0.433508	0.146562	2.95785	0.00309794	0.00760154	Stk38l				-6.33957
ENSMUSG00000001632	809.156	-0.251677	0.113579	-2.21588	0.0266994	0.0524351	Brpf1				-6.3331
ENSMUSG00000001642	2634.95	-0.253314	0.0717287	-3.53155	0.000413125	0.00120235	Akr1b3				-6.32871
ENSMUSG00000070828	35.5072	-8.73638	1.50867	-5.79079	7.00555e-09	3.94348e-08	Zscan4f
ENSMUSG00000001657	151.996	-0.474955	0.247538	-1.91871	0.0550207	0.0978768	Hoxc8				-6.31181
ENSMUSG00000090714	34.4444	-8.68889	1.51028	-5.75318	8.7582e-09	4.88617e-08	Zscan4d
ENSMUSG00000028109	89.2124	-8.61639	1.46641	-5.87585	4.20675e-09	2.43608e-08	Hormad1
ENSMUSG00000001665	87.41	0.6961	0.318314	2.18684	0.0287545	0.0559259	Gstt3				-6.29735
ENSMUSG00000001666	170.487	-0.0966121	0.228009	-0.423721	0.671769	0.75403	Ddt				-6.29007
ENSMUSG00000001672	31.3794	0.0608236	0.532396	0.114245	0.909044	0.937122	Marveld3				-6.29007
ENSMUSG00000001674	2115.44	-0.385683	0.0754991	-5.10844	3.24827e-07	1.50793e-06	Ddx18				-6.28272
ENSMUSG00000001687	1041.24	-0.300111	0.0978741	-3.0663	0.00216726	0.00550056	Ubl3				-6.28272
ENSMUSG00000001700	167.584	0.409056	0.229883	1.77941	0.0751724	0.128129	Gramd3				-6.28272
ENSMUSG00000001707	1142.74	-0.833664	0.103832	-8.029	9.82699e-16	9.66197e-15	Eef1e1				-6.26776
ENSMUSG00000001729	2682.73	0.198858	0.0788019	2.52352	0.0116186	0.0250093	Akt1				-6.26009
ENSMUSG00000086130	32.1708	-8.59457	1.51641	-5.6677	1.44731e-08	7.87204e-08	Gm16211
ENSMUSG00000015365	84.9398	-8.54625	1.46711	-5.82525	5.70277e-09	3.24795e-08	Mov10l1
ENSMUSG00000032999	84.5636	-8.54037	1.46733	-5.82033	5.87306e-09	3.34269e-08	Nlrp4f
ENSMUSG00000001755	673.091	0.280754	0.116284	2.41438	0.0157619	0.0328255	Coasy				-6.24696
ENSMUSG00000032517	30.8946	-8.53567	1.51801	-5.62292	1.87759e-08	1.00795e-07	Mobp
ENSMUSG00000001763	76.1027	0.769589	0.364546	2.11109	0.0347649	0.0657662	Tspan33				-6.20269
ENSMUSG00000001767	965.18	-0.182458	0.101464	-1.79826	0.0721363	0.123757	Crnkl1				-6.20269
ENSMUSG00000097076	30.6212	-8.52456	1.52447	-5.5918	2.24722e-08	1.19727e-07	Platr7
ENSMUSG00000001774	1399.12	0.21088	0.0899489	2.34445	0.0190553	0.0389227	Chordc1				-6.17906
ENSMUSG00000001783	2602.3	0.111385	0.0725332	1.53564	0.124628	0.196357	Rtcb				-6.17906
ENSMUSG00000001785	1288.14	-0.553614	0.089907	-6.15763	7.38419e-10	4.62085e-09	Pwp1				-6.17626
ENSMUSG00000001786	226.545	0.302264	0.189925	1.5915	0.111498	0.179238	Fbxo7				-6.17517
ENSMUSG00000001794	6524.87	-0.816122	0.059191	-13.788	3.0118e-43	9.23236e-42	Capns1				-6.17116
ENSMUSG00000001802	228.676	0.671561	0.192914	3.48115	0.000499272	0.00143408	Lrp3				-6.17116
ENSMUSG00000001819	40.7552	-1.10141	0.465441	-2.36638	0.0179629	0.0369051	Hoxd13				-6.16612
ENSMUSG00000001823	6.37199	-0.854427	1.10115	-0.775942	0.437783	0.542929	Hoxd12				-6.1632
ENSMUSG00000046774	30.5013	-8.51611	1.51743	-5.61221	1.99761e-08	1.06967e-07	8030474K03Rik
ENSMUSG00000001829	1019.55	-0.544613	0.104427	-5.21525	1.83569e-07	8.80433e-07	Clpb				-6.15517
ENSMUSG00000001833	3248.84	-0.204296	0.0713985	-2.86136	0.00421833	0.0100265	2019-09-07				-6.14897
ENSMUSG00000001844	287.538	-0.0950912	0.176116	-0.539935	0.589242	0.683196	Zdhhc4				-6.14704
ENSMUSG00000001847	4201.7	0.268213	0.065214	4.11282	3.90853e-05	0.000135303	Rac1				-6.14704
ENSMUSG00000001855	1146.72	-0.170437	0.0960368	-1.7747	0.0759475	0.12917	Nup214				-6.13878
ENSMUSG00000001864	344.198	0.772709	0.158753	4.86736	1.13102e-06	4.85185e-06	Aif1l				-6.13878
ENSMUSG00000001870	1823.37	-0.345877	0.0857892	-4.03171	5.53732e-05	0.000186453	Ltbp1				-6.13878
ENSMUSG00000001891	670.883	0.306818	0.125358	2.44754	0.0143837	0.030287	Ugp2				-6.12173
ENSMUSG00000001901	17.0734	-1.00266	0.693368	-1.44608	0.148156	0.226996	Kcnh6				-6.11658
ENSMUSG00000001909	1174.16	0.0565772	0.0929835	0.608464	0.542879	0.642292	Trmt1				-6.11607
ENSMUSG00000001910	4273.08	-0.311582	0.0650754	-4.78802	1.68437e-06	7.09867e-06	Nacc1				-6.11254
ENSMUSG00000001911	971.733	0.00225134	0.101624	0.0221537	0.982325	0.988239	Nfix				-6.10965
ENSMUSG00000001918	1261.57	-0.571723	0.0922474	-6.19772	5.72882e-10	3.64289e-09	Slc1a5				-6.10781
ENSMUSG00000001924	10224.8	-0.36207	0.0563742	-6.42262	1.33945e-10	9.03342e-10	Uba1				-6.10482
ENSMUSG00000116947	30.5195	-8.51482	1.5178	-5.60997	2.02359e-08	1.08289e-07	AC165961.3
ENSMUSG00000001942	214.156	-0.0201883	0.21151	-0.0954483	0.923959	0.949087	Siae				-6.08612
ENSMUSG00000001943	8.71729	-3.10211	1.12743	-2.75148	0.0059326	0.0136387	Vsig2				-6.0797
ENSMUSG00000001946	17.3525	-1.04176	0.694458	-1.50011	0.133586	0.208314	Esam				-6.07404
ENSMUSG00000001948	32.2271	1.24512	0.506685	2.45738	0.0139956	0.0295507	Spa17				-6.06996
ENSMUSG00000001962	808.726	0.157906	0.11113	1.4209	0.155345	0.236135	Fam50a				-6.05022
ENSMUSG00000001964	1551.78	-0.500677	0.0848368	-5.90164	3.59896e-09	2.09776e-08	Emd				-6.0364
ENSMUSG00000001983	163.003	0.0550311	0.227963	0.241404	0.809242	0.86507	Taco1				-6.0241
ENSMUSG00000113081	30.3632	-8.50857	1.5174	-5.60734	2.05462e-08	1.09846e-07	Gm3333
ENSMUSG00000001986	578.631	-0.27994	0.129243	-2.166	0.0303113	0.0584764	Gria3				-5.9885
ENSMUSG00000001988	12.1205	0.12161	0.854009	0.142399	0.886765	0.921142	Npas1				-5.93251
ENSMUSG00000001995	787.505	0.442343	0.112862	3.91933	8.87948e-05	0.000289778	Sipa1l2				-5.926
ENSMUSG00000001998	290.411	-0.289856	0.170528	-1.69975	0.0891772	0.14817	Ap4e1				-5.91885
ENSMUSG00000001999	121.181	-0.390381	0.271083	-1.44008	0.149845	0.229107	Blvra				-5.90345
ENSMUSG00000006056	163.771	-8.4932	1.04073	-8.1608	3.32811e-16	3.37418e-15	Calcoco2
ENSMUSG00000002010	1601.53	-0.265283	0.0823717	-3.22056	0.00127942	0.00340394	Idh3g				-5.87768
ENSMUSG00000002012	41.8438	0.173403	0.43838	0.395553	0.692435	0.770577	Pnck				-5.86881
ENSMUSG00000002014	1123.67	0.00567574	0.0961526	0.0590284	0.952929	0.968149	Ssr4				-5.86646
ENSMUSG00000002015	1700.13	0.16728	0.0822026	2.03498	0.0418533	0.0772763	Bcap31				-5.86391
ENSMUSG00000002017	1049.28	-0.192015	0.098347	-1.95242	0.0508882	0.0912837	Fam98a				-5.85196
ENSMUSG00000113911	29.147	-8.45053	1.52074	-5.55687	2.74651e-08	1.45276e-07	AC192616.1
ENSMUSG00000002028	1129.41	-0.0315772	0.0942361	-0.335086	0.73756	0.807678	Kmt2a				-5.82903
ENSMUSG00000002031	802.23	-0.203124	0.108102	-1.87901	0.0602438	0.105855	Ift46				-5.80102
ENSMUSG00000002032	15.6263	-1.73128	0.749545	-2.30977	0.0209009	0.0422771	Tmem25				-5.78967
ENSMUSG00000002043	377.339	0.236529	0.150662	1.56993	0.116432	0.185758	Trappc6a				-5.76809
ENSMUSG00000002052	3344.47	-0.335975	0.0677745	-4.95725	7.14974e-07	3.15794e-06	Supt6				-5.76298
ENSMUSG00000002055	1043.86	-0.338507	0.106458	-3.17972	0.00147419	0.00386799	Spag5				-5.74553
ENSMUSG00000002058	413.99	0.245333	0.150944	1.62532	0.104095	0.169007	Unc119				-5.70053
ENSMUSG00000002059	1273.63	0.686561	0.0906995	7.56963	3.743e-14	3.26639e-13	Rab34				-5.69884
ENSMUSG00000002064	619.64	0.478096	0.123383	3.87489	0.000106672	0.00034453	Sdf2				-5.69244
ENSMUSG00000054753	774.894	-8.41338	0.467824	-17.9841	2.59762e-72	1.73733e-70	AU018091
ENSMUSG00000110919	28.1386	-8.39817	2.44578	-3.43373	0.000595328	0.00168539	Dppa5b
ENSMUSG00000002083	724.955	-0.990614	0.122043	-8.11694	4.78076e-16	4.79238e-15	Bbc3				-5.64054
ENSMUSG00000002102	3512.09	0.00654112	0.0653625	0.100075	0.920285	0.946117	Psmc3				-5.61664
ENSMUSG00000002103	444.435	0.885217	0.143509	6.16838	6.89938e-10	4.33833e-09	Acp2				-5.61407
ENSMUSG00000002104	10.8514	-2.30384	1.00294	-2.29709	0.0216137	0.0435699	Rapsn				-5.58948
ENSMUSG00000002105	485.224	0.325976	0.141413	2.30512	0.0211596	0.0427257	Slc39a13				-5.5861
ENSMUSG00000002107	310.554	-0.315975	0.168353	-1.87685	0.060538	0.106284	Celf2				-5.56518
ENSMUSG00000002108	16.7143	0.164698	0.68029	0.242099	0.808703	0.864876	Nr1h3				-5.56111
ENSMUSG00000002109	58.6008	-0.387364	0.366111	-1.05805	0.290033	0.392612	Ddb2				-5.48854
ENSMUSG00000002111	11.8217	-0.113007	0.823396	-0.137245	0.890837	0.924153	Spi1				-5.4754
ENSMUSG00000002129	3860.22	-0.167136	0.0732572	-2.2815	0.0225189	0.0451899	Sf3a1				-5.46814
ENSMUSG00000002147	911.619	0.324711	0.102315	3.17365	0.00150534	0.00394362	Stat6				-5.46423
ENSMUSG00000027794	74.3746	-8.35326	1.47141	-5.67706	1.37028e-08	7.48435e-08	Sohlh2
ENSMUSG00000002204	6.24808	-0.607187	1.1608	-0.523075	0.600922	0.694075	Napsa				-5.44956
ENSMUSG00000002205	344.357	-0.0833163	0.170861	-0.487625	0.625816	0.715695	Vrk3				-5.43316
ENSMUSG00000002210	420.678	-0.0882463	0.142714	-0.618344	0.536349	0.636479	Smg9				-5.40781
ENSMUSG00000002221	892.247	-0.538344	0.106912	-5.03537	4.76922e-07	2.1647e-06	Paxip1				-5.40459
ENSMUSG00000002222	2004.95	-0.156825	0.0793742	-1.97577	0.048181	0.0871761	Rmnd5a				-5.39797
ENSMUSG00000002227	2101.97	-0.280134	0.0771533	-3.63088	0.000282461	0.000847582	Mov10				-5.37398
ENSMUSG00000083534	27.2222	-8.34986	1.52655	-5.46976	4.50638e-08	2.317e-07	H2-M6-ps
ENSMUSG00000002233	2899.32	0.0137838	0.0679823	0.202756	0.839326	0.887166	Rhoc				-5.34372
ENSMUSG00000002249	416.855	0.757912	0.161506	4.69278	2.6952e-06	1.10291e-05	Tead3				-5.33753
ENSMUSG00000002250	714.435	0.688941	0.123648	5.57179	2.52133e-08	1.33699e-07	Ppard				-5.33445
ENSMUSG00000002257	438.428	0.0511466	0.142234	0.359595	0.71915	0.793525	Def6				-5.3273
ENSMUSG00000072419	814.428	-8.34801	0.446915	-18.6792	7.31141e-78	5.40246e-76	Dppa2
ENSMUSG00000002266	99.9546	-0.243595	0.285237	-0.85401	0.3931	0.498362	Zim1				-5.32302
ENSMUSG00000002274	70.5653	-0.348789	0.334163	-1.04377	0.296592	0.399687	Metrn				-5.30618
ENSMUSG00000002279	317.042	0.796764	0.164427	4.8457	1.26165e-06	5.38148e-06	Lmf1				-5.28815
ENSMUSG00000002280	313.078	-0.107988	0.16265	-0.663926	0.506738	0.609248	Narfl				-5.2821
ENSMUSG00000093847	27.0478	-8.34424	1.5291	-5.45697	4.84331e-08	2.47894e-07	Gm5039
ENSMUSG00000002297	2235.36	-0.969133	0.0839094	-11.5498	7.40325e-31	1.52769e-29	Dbf4				-5.27793
ENSMUSG00000002307	1145.52	-0.413707	0.0949239	-4.35831	1.31073e-05	4.85993e-05	Daxx				-5.26827
ENSMUSG00000002308	461.664	-0.338187	0.136838	-2.47144	0.0134572	0.0285207	Cd320				-5.25793
ENSMUSG00000002319	924.42	0.222522	0.103195	2.15632	0.0310585	0.0597069	Ipo4				-5.24418
ENSMUSG00000002320	680.95	0.546798	0.119794	4.5645	5.00693e-06	1.97857e-05	Tm9sf1				-5.23864
ENSMUSG00000090374	26.6726	-8.32043	1.52821	-5.44455	5.19357e-08	2.6462e-07	Gm17232
ENSMUSG00000010592	67.6629	-8.21678	1.47407	-5.5742	2.48663e-08	1.31901e-07	Dazl
ENSMUSG00000002326	160.94	0.331121	0.227616	1.45474	0.145742	0.223946	Gmpr2				-5.22357
ENSMUSG00000002329	572.734	0.0452091	0.126576	0.357169	0.720965	0.794753	Mdp1				-5.21799
ENSMUSG00000002332	455.81	0.059558	0.148942	0.399874	0.68925	0.768089	Dhrs1				-5.21625
ENSMUSG00000096966	24.7115	-8.21306	1.53502	-5.35046	8.77299e-08	4.3597e-07	Gm18336
ENSMUSG00000002342	611.758	0.138482	0.121449	1.14025	0.254182	0.353062	Tmem161a				-5.19734
ENSMUSG00000002343	243.806	-0.452049	0.198338	-2.27918	0.0226563	0.0454443	Armc6				-5.19207
ENSMUSG00000002345	233.966	0.138652	0.186734	0.742509	0.457779	0.562329	Borcs8				-5.15499
ENSMUSG00000002346	102.768	-0.631355	0.278452	-2.26738	0.0233673	0.0466213	Slc25a42				-5.15377
ENSMUSG00000002365	1400.76	0.54094	0.0977708	5.53274	3.15269e-08	1.65519e-07	Snx9				-5.1429
ENSMUSG00000002372	1859.61	0.327842	0.0834343	3.92935	8.51762e-05	0.000278613	Ranbp3				-5.13117
ENSMUSG00000002379	928.54	0.176651	0.106559	1.65778	0.0973625	0.15984	Ndufa11				-5.1088
ENSMUSG00000002384	54.7697	-0.753776	0.391316	-1.92626	0.0540721	0.096382	Bmp8b				-5.09316
ENSMUSG00000002393	548.185	0.391631	0.132806	2.94888	0.00318923	0.0078018	Nr2f6				-5.09194
ENSMUSG00000002395	1091.51	-0.0335508	0.101123	-0.331783	0.740053	0.809382	Use1				-5.08797
ENSMUSG00000002396	138.794	-0.0477532	0.24331	-0.196265	0.844403	0.891338	Ocel1				-5.08645
ENSMUSG00000002409	222.025	0.626768	0.210624	2.97577	0.00292251	0.00722134	Dyrk1b				-5.06688
ENSMUSG00000002413	972.612	-0.263992	0.102581	-2.5735	0.0100677	0.0220467	Braf				-5.06471
ENSMUSG00000002416	95.7673	-0.223022	0.288022	-0.774323	0.43874	0.543717	Ndufb2				-5.00471
ENSMUSG00000002428	898.203	0.492348	0.103952	4.73628	2.17673e-06	9.02756e-06	Hltf				-5.00323
ENSMUSG00000002455	1688.64	-0.0781196	0.0847404	-0.92187	0.356596	0.462168	Prpf6				-5.00084
ENSMUSG00000002458	563.484	0.505406	0.131378	3.84696	0.000119594	0.000382469	Rgs19				-4.99804
ENSMUSG00000002459	18.1959	0.2654	0.684792	0.387563	0.698339	0.775673	Rgs20				-4.99503
ENSMUSG00000002475	8.89245	-0.0900423	0.951995	-0.0945828	0.924646	0.949505	Abhd3				-4.99478
ENSMUSG00000002477	1868.34	0.139936	0.0900372	1.55421	0.120135	0.190516	Snrpd1				-4.98634
ENSMUSG00000002486	202.058	-0.343941	0.200857	-1.71237	0.0868281	0.144793	Tchp				-4.97552
ENSMUSG00000002489	494.125	-0.700379	0.134586	-5.20395	1.95099e-07	9.34143e-07	Tiam1				-4.94711
ENSMUSG00000002496	1266.56	-0.0587642	0.0911736	-0.64453	0.519232	0.620683	Tsc2				-4.93645
ENSMUSG00000002500	5.60301	-4.57399	1.80469	-2.5345	0.0112607	0.0243598	Rpl3l				-4.93072
ENSMUSG00000002504	338.178	0.00219305	0.159908	0.0137145	0.989058	0.993166	Slc9a3r2				-4.92946
ENSMUSG00000002524	2824.92	0.108897	0.0691468	1.57487	0.115286	0.184242	Puf60				-4.92128
ENSMUSG00000002546	958.039	-0.126242	0.103357	-1.22142	0.221925	0.316681	Golga2				-4.91866
ENSMUSG00000002550	661.528	-0.181816	0.116662	-1.55849	0.119117	0.189256	Uck1				-4.90386
ENSMUSG00000002565	8.5755	-0.44498	0.943675	-0.47154	0.637255	0.725526	Scin				-4.90352
ENSMUSG00000002578	47.8856	1.19112	0.428734	2.77822	0.00546579	0.0126503	Ikzf4				-4.89312
ENSMUSG00000002580	131.364	0.185059	0.262157	0.705911	0.480243	0.584492	Mien1				-4.84951
ENSMUSG00000002602	4199.25	-0.0951449	0.0698542	-1.36205	0.173182	0.258239	Axl				-4.83301
ENSMUSG00000002603	749.417	0.950999	0.11674	8.14627	3.75313e-16	3.78918e-15	Tgfb1				-4.83163
ENSMUSG00000002608	726.698	0.291057	0.120258	2.42027	0.0155091	0.0323708	Ccdc97				-4.82604
ENSMUSG00000002617	86.1514	0.329939	0.308561	1.06928	0.284942	0.387332	Zfp40				-4.82361
ENSMUSG00000002625	555.992	-0.0321879	0.125829	-0.255806	0.798101	0.856351	Akap8l				-4.81746
ENSMUSG00000024459	199.948	-8.19442	0.855018	-9.58392	9.34314e-22	1.28428e-20	H2-M5
ENSMUSG00000002635	490.684	-0.282822	0.137484	-2.05712	0.0396742	0.0737803	Pdcd2l				-4.81502
ENSMUSG00000002658	1475.61	-0.227126	0.0878564	-2.5852	0.00973234	0.0213843	Gtf2f1				-4.77018
ENSMUSG00000002660	1016	-0.591982	0.0982742	-6.02378	1.7039e-09	1.02686e-08	Clpp				-4.76805
ENSMUSG00000002661	279.198	-0.280386	0.175082	-1.60146	0.109276	0.176286	Alkbh7				-4.75444
ENSMUSG00000002668	59.574	-0.0525644	0.363436	-0.144632	0.885002	0.919791	Dennd1c				-4.74913
ENSMUSG00000002679	440.104	-0.155365	0.149494	-1.03928	0.298676	0.401868	Med6				-4.74326
ENSMUSG00000111423	24.2945	-8.1812	1.56126	-5.24013	1.60462e-07	7.73112e-07	Dppa5c
ENSMUSG00000002718	3883.62	-0.215234	0.0650524	-3.30862	0.000937574	0.00255511	Cse1l				-4.71851
ENSMUSG00000002728	911.142	0.053535	0.104727	0.511188	0.609219	0.701675	Naa20				-4.68921
ENSMUSG00000002731	352.015	0.532015	0.156899	3.3908	0.000696886	0.00194909	Prkra				-4.67616
ENSMUSG00000002732	249.096	0.23314	0.191398	1.21809	0.223188	0.318134	Fkbp7				-4.6742
ENSMUSG00000002733	707.094	-0.0396422	0.116306	-0.340844	0.733221	0.804437	Plekha3				-4.61724
ENSMUSG00000002741	2093.12	-0.0608198	0.0816923	-0.744498	0.456575	0.561298	Ykt6				-4.61599
ENSMUSG00000002748	2534.73	-0.135309	0.0719562	-1.88044	0.0600482	0.105558	Baz1b				-4.61578
ENSMUSG00000002763	860.274	0.688863	0.115197	5.97987	2.23313e-09	1.32725e-08	Pex6				-4.61026
ENSMUSG00000002767	1444.8	-0.2447	0.0931928	-2.62573	0.00864622	0.0191998	Mrpl2				-4.59346
ENSMUSG00000002768	892.564	0.2144	0.104022	2.06111	0.039293	0.0731437	Mea1				-4.59025
ENSMUSG00000000730	1973.73	-8.1716	0.722456	-11.3109	1.15951e-29	2.29206e-28	Dnmt3l
ENSMUSG00000002771	62.7634	0.447694	0.36232	1.23563	0.216596	0.310621	Grin2d				-4.58095
ENSMUSG00000002778	1596.8	0.459648	0.0841781	5.46042	4.75022e-08	2.43477e-07	Kdelr1				-4.57045
ENSMUSG00000002781	331.353	-0.229497	0.161516	-1.42089	0.155349	0.236135	Tmem143				-4.54034
ENSMUSG00000002797	499.487	0.254876	0.132945	1.91715	0.0552193	0.0981889	Ggct				-4.52512
ENSMUSG00000024619	64.7264	-8.15471	1.47721	-5.52035	3.38323e-08	1.76745e-07	Cdx1
ENSMUSG00000002803	236.437	0.572852	0.212809	2.69187	0.00710537	0.0160649	Btbd6				-4.47059
ENSMUSG00000002804	268.95	0.101992	0.179418	0.568458	0.569724	0.665951	Nudt14				-4.46741
ENSMUSG00000002808	499.474	0.592555	0.135541	4.37179	1.23233e-05	4.58795e-05	Epdr1				-4.45656
ENSMUSG00000002812	1841.72	0.21284	0.0807091	2.63712	0.00836122	0.0186158	Flii				-4.45576
ENSMUSG00000002814	325.887	-0.0548017	0.162224	-0.337814	0.735503	0.806314	Top3a				-4.44994
ENSMUSG00000002820	423.172	-0.485526	0.155154	-3.12933	0.00175208	0.00453733	Atg4d				-4.44899
ENSMUSG00000002825	481.173	-0.561729	0.136608	-4.11199	3.92267e-05	0.000135737	Qtrt1				-4.44575
ENSMUSG00000002831	6.5806	2.28798	1.22014	1.87518	0.0607677	0.106654	Plin4				-4.43045
ENSMUSG00000002833	1965.41	-0.293856	0.0809622	-3.62954	0.000283925	0.000851675	Hdgfl2				-4.40472
ENSMUSG00000002835	1109.81	0.0015233	0.0969585	0.0157108	0.987465	0.99192	Chaf1a				-4.39462
ENSMUSG00000002844	1786.69	0.126902	0.0801448	1.5834	0.11333	0.181871	Adprh				-4.38611
ENSMUSG00000002845	831.096	-0.278219	0.107445	-2.5894	0.00961438	0.0211334	Tmem39a				-4.38113
ENSMUSG00000002846	375.987	-0.0746898	0.172137	-0.433899	0.664362	0.7477	Timmdc1				-4.38101
ENSMUSG00000110457	23.6905	-8.15158	1.53811	-5.29973	1.15972e-07	5.68963e-07	Gm45752
ENSMUSG00000002870	6501.33	-0.571213	0.0583509	-9.78928	1.25189e-22	1.79216e-21	Mcm2				-4.3719
ENSMUSG00000024300	193.947	-8.15143	0.854405	-9.54048	1.42177e-21	1.93546e-20	Myo1f
ENSMUSG00000107181	23.6515	-8.14957	1.53865	-5.29658	1.1799e-07	5.7736e-07	Gm17768
ENSMUSG00000097639	64.5427	-8.14881	1.47551	-5.52269	3.33852e-08	1.74625e-07	Platr4
ENSMUSG00000002897	201.909	0.230138	0.205199	1.12153	0.262062	0.362076	Il17ra				-4.34039
ENSMUSG00000002900	7185.04	0.312523	0.0686194	4.55444	5.25264e-06	2.06978e-05	Lamb1				-4.31898
ENSMUSG00000113566	23.0029	-8.10781	1.54055	-5.26295	1.41765e-07	6.87732e-07	Gm40977
ENSMUSG00000002910	174.373	-0.0117541	0.216684	-0.0542453	0.95674	0.970389	Arrdc2				-4.27916
ENSMUSG00000000365	499.198	-8.10053	0.525637	-15.4109	1.38281e-53	5.6382e-52	Rnf17
ENSMUSG00000002948	620.334	-0.0202597	0.120302	-0.168407	0.866263	0.907134	Map2k7				-4.23277
ENSMUSG00000002949	876.374	-0.0149955	0.105981	-0.141493	0.887481	0.921744	Timm44				-4.22241
ENSMUSG00000002957	2620.61	-0.3832	0.0729684	-5.25159	1.50789e-07	7.29626e-07	Ap2a2				-4.20676
ENSMUSG00000002963	551.639	-0.234861	0.132001	-1.77923	0.0752022	0.128134	Pnkp				-4.18384
ENSMUSG00000002968	1788.12	0.278102	0.0857109	3.24465	0.00117596	0.0031485	Med25				-4.17113
ENSMUSG00000091071	22.8258	-8.09571	1.54205	-5.24997	1.52124e-07	7.35666e-07	1700030C10Rik
ENSMUSG00000002981	1782.75	0.267692	0.0841793	3.18002	0.00147265	0.00386503	Clptm1				-4.1478
ENSMUSG00000002983	437.309	0.192104	0.149076	1.28864	0.197525	0.287808	Relb				-4.14422
ENSMUSG00000002984	2673.59	-0.153544	0.0747174	-2.05499	0.0398796	0.0741378	Tomm40				-4.13921
ENSMUSG00000062170	21.9038	-8.03721	1.54529	-5.20111	1.98099e-07	9.4824e-07	Fmr1nb
ENSMUSG00000002996	564.505	0.032464	0.12623	0.257181	0.797039	0.855465	Hbp1				-4.13109
ENSMUSG00000002997	495.692	0.303168	0.135716	2.23385	0.025493	0.0503757	Prkar2b				-4.11043
ENSMUSG00000003031	784.753	0.314914	0.12319	2.55633	0.0105782	0.0230394	Cdkn1b				-4.10084
ENSMUSG00000055102	118.939	-8.02919	1.049	-7.65412	1.94638e-14	1.73982e-13	Zfp819
ENSMUSG00000003033	1013.97	0.658687	0.11319	5.8193	5.9094e-09	3.35998e-08	Ap1m1				-4.09585
ENSMUSG00000003037	1094.84	0.277268	0.0952119	2.91211	0.00358991	0.00867311	Rab8a				-4.08748
ENSMUSG00000003038	4096.66	0.667716	0.070369	9.48877	2.33768e-21	3.1569e-20	Hmgn2				-4.08374
ENSMUSG00000003039	1376.34	0.0136586	0.0902967	0.151263	0.879768	0.916096	Fam32a				-4.08146
ENSMUSG00000114550	21.2761	-7.99612	1.54827	-5.16454	2.41034e-07	1.14117e-06	AC167192.1
ENSMUSG00000003062	603.139	-0.129298	0.125617	-1.0293	0.303337	0.406845	Stard3nl				-4.06874
ENSMUSG00000003068	1919.75	0.0739432	0.0784918	0.94205	0.346167	0.451062	Stk11				-4.06678
ENSMUSG00000003070	302.097	0.965986	0.17691	5.46032	4.7527e-08	2.43477e-07	Efna2				-4.06413
ENSMUSG00000003072	3115.19	-0.0804769	0.073422	-1.09609	0.273041	0.374402	Atp5d				-4.06105
ENSMUSG00000003099	2156.36	0.0762559	0.0755044	1.00995	0.312517	0.416616	Ppp5c				-4.06083
ENSMUSG00000003119	1080.38	-0.546575	0.0996797	-5.48332	4.17424e-08	2.15211e-07	Cdk12				-4.05968
ENSMUSG00000003123	100.536	0.381029	0.281339	1.35434	0.175628	0.261143	Lipe				-4.05064
ENSMUSG00000003131	1884.23	0.562051	0.0790829	7.10711	1.18501e-12	9.26597e-12	Pafah1b2				-4.04703
ENSMUSG00000003134	130.855	-0.973159	0.250194	-3.88962	0.000100401	0.000324959	Tbc1d8				-4.0406
ENSMUSG00000003135	916.224	0.339533	0.106254	3.19549	0.00139595	0.00368385	Cnot11				-4.03456
ENSMUSG00000003153	16858.3	-0.419207	0.0510311	-8.21473	2.12636e-16	2.18326e-15	Slc2a3				-4.03063
ENSMUSG00000003154	291.793	0.701176	0.173031	4.05232	5.07123e-05	0.000171965	Foxj2				-4.01593
ENSMUSG00000003161	821.64	0.68373	0.109142	6.26459	3.73817e-10	2.4263e-09	Sri				-3.98645
ENSMUSG00000003166	1058.6	0.934483	0.100869	9.26431	1.96348e-20	2.51888e-19	Dgcr2				-3.98532
ENSMUSG00000003184	473.958	0.52489	0.135708	3.8678	0.000109822	0.000353693	Irf3				-3.98143
ENSMUSG00000003190	170.461	0.657409	0.221879	2.96291	0.00304747	0.00749182	Bcl2l12				-3.97702
ENSMUSG00000003198	88.2825	0.184844	0.304755	0.606534	0.54416	0.643403	Zfp959				-3.97358
ENSMUSG00000003199	1116.79	-0.269699	0.0955222	-2.82342	0.00475141	0.0111386	Mpnd				-3.9733
ENSMUSG00000003200	1680.68	-0.0142769	0.081684	-0.174782	0.861251	0.903486	Sh3gl1				-3.96418
ENSMUSG00000003208	178.329	0.403548	0.227239	1.77588	0.0757533	0.128917	Ccdc94				-3.94896
ENSMUSG00000003226	3207.28	-0.487603	0.0725815	-6.71801	1.84227e-11	1.3237e-10	Ranbp2				-3.94565
ENSMUSG00000003228	134.59	0.106283	0.246306	0.431509	0.666098	0.749206	Grk5				-3.94445
ENSMUSG00000003233	865.861	0.444069	0.109025	4.0731	4.63919e-05	0.000158361	Dvl3				-3.93708
ENSMUSG00000003234	751.155	0.255646	0.110768	2.30795	0.021002	0.0424329	Abcf3				-3.91368
ENSMUSG00000003235	2189.36	-0.522514	0.0747488	-6.99026	2.74382e-12	2.09608e-11	Eif2b5				-3.89548
ENSMUSG00000003269	1210.15	-0.119002	0.0923064	-1.28921	0.197327	0.287569	Cyth2				-3.89206
ENSMUSG00000051455	116.099	-7.9945	1.04884	-7.62221	2.49369e-14	2.21151e-13	Meioc
ENSMUSG00000003273	52.0351	0.152832	0.394856	0.387057	0.698714	0.775922	Car11				-3.86767
ENSMUSG00000003279	29.407	0.982538	0.532803	1.84409	0.0651696	0.113275	Dlgap1				-3.86508
ENSMUSG00000003282	190.291	0.72398	0.233232	3.10412	0.00190843	0.00490843	Plag1				-3.8625
ENSMUSG00000092225	115.834	-7.99092	1.05073	-7.60511	2.84663e-14	2.51397e-13	Gm2381
ENSMUSG00000003299	919.54	-0.188671	0.113196	-1.66677	0.0955605	0.157324	Mrpl4				-3.82234
ENSMUSG00000003308	740.198	0.387702	0.112236	3.45434	0.000551649	0.00157331	Keap1				-3.81301
ENSMUSG00000066007	284.974	-7.96807	0.665452	-11.9739	4.86772e-33	1.08093e-31	Zfp600
ENSMUSG00000003316	3746.03	0.128898	0.0783171	1.64584	0.0997962	0.163123	Glg1				-3.80583
ENSMUSG00000003341	44.6647	-0.761003	0.428009	-1.77801	0.0754027	0.128398	Atp8b3				-3.79538
ENSMUSG00000003344	1605.76	0.172613	0.0868324	1.98789	0.0468236	0.0850658	Btbd2				-3.78312
ENSMUSG00000003345	3592.67	0.530437	0.0724297	7.32347	2.41643e-13	1.99748e-12	Csnk1g2				-3.77939
ENSMUSG00000003346	1203.15	0.222391	0.0999679	2.22462	0.0261067	0.0514383	Abhd17a				-3.77516
ENSMUSG00000003348	174.962	-0.135509	0.216747	-0.625194	0.531844	0.632197	Mob3a				-3.76134
ENSMUSG00000003352	904.55	0.547205	0.106544	5.13596	2.80707e-07	1.31611e-06	Cacnb3				-3.75537
ENSMUSG00000003354	36.2703	1.21542	0.479963	2.53233	0.0113308	0.0244863	Ccdc65				-3.74614
ENSMUSG00000003355	369.524	0.141112	0.168254	0.838687	0.401645	0.506955	Fkbp11				-3.74299
ENSMUSG00000003360	2325.82	-0.0287767	0.0727612	-0.395495	0.692477	0.770577	Ddx23				-3.7323
ENSMUSG00000003363	1785.11	0.946387	0.0823089	11.498	1.35008e-30	2.76236e-29	Pld3				-3.71835
ENSMUSG00000023987	20.7266	-7.95841	1.55101	-5.13112	2.88018e-07	1.34778e-06	Pgc
ENSMUSG00000072905	20.7057	-7.95423	1.55323	-5.12108	3.03786e-07	1.41686e-06	Gm2016
ENSMUSG00000003380	1606.16	0.0914637	0.0872987	1.04771	0.294772	0.397976	Rabac1				-3.69774
ENSMUSG00000003382	388.644	0.207471	0.161392	1.28551	0.198612	0.28916	Etv3				-3.69163
ENSMUSG00000003402	3281.85	0.214747	0.074076	2.89901	0.00374342	0.00899546	Prkcsh				-3.68515
ENSMUSG00000074653	20.039	-7.90826	1.55483	-5.08624	3.65224e-07	1.68208e-06	Lrrc31
ENSMUSG00000097768	19.9818	-7.90778	1.55851	-5.07394	3.89668e-07	1.7893e-06	2310043M15Rik
ENSMUSG00000003418	9.36327	-0.965921	0.930972	-1.03754	0.299484	0.402732	St8sia6				-3.66651
ENSMUSG00000003420	404.987	0.737819	0.150421	4.90503	9.34145e-07	4.05299e-06	Fcgrt				-3.66328
ENSMUSG00000003421	1087.14	-0.14449	0.0969132	-1.49092	0.135981	0.211418	Nosip				-3.65534
ENSMUSG00000003423	625.759	0.159338	0.11967	1.33148	0.183032	0.27011	Pih1d1				-3.64917
ENSMUSG00000003429	15479.4	-0.274987	0.0499065	-5.51004	3.5876e-08	1.86845e-07	Rps11				-3.64187
ENSMUSG00000003435	3082.84	-0.0601728	0.0708639	-0.849132	0.395808	0.500895	Supt5				-3.63783
ENSMUSG00000072249	19.5494	-7.87504	1.55827	-5.0537	4.33342e-07	1.97644e-06	Fthl17f
ENSMUSG00000003437	1258.65	-0.0787993	0.0959544	-0.821216	0.411523	0.516878	Paf1				-3.63577
ENSMUSG00000003438	1358.91	0.0254369	0.0890029	0.285799	0.775032	0.838083	Timm50				-3.61979
ENSMUSG00000003444	311.108	0.263277	0.163855	1.60677	0.108106	0.17464	Med29				-3.61758
ENSMUSG00000003452	138.254	0.84927	0.260909	3.25504	0.00113375	0.00304414	Bicd1				-3.61657
ENSMUSG00000003458	1662.33	0.484673	0.0867679	5.58585	2.32556e-08	1.23745e-07	Ncstn				-3.61602
ENSMUSG00000003464	1354.23	0.0390809	0.0918131	0.425657	0.670358	0.752945	Pex19				-3.61543
ENSMUSG00000003469	74.4168	0.81997	0.336622	2.43588	0.0148558	0.0311416	Phyhip				-3.61177
ENSMUSG00000003500	990.323	-0.140855	0.105945	-1.3295	0.183682	0.270903	Impdh1				-3.60362
ENSMUSG00000003518	441.046	-0.0896795	0.139173	-0.644375	0.519332	0.620726	Dusp3				-3.60304
ENSMUSG00000003526	274.387	-0.0541457	0.174844	-0.30968	0.756805	0.822454	Prodh				-3.59904
ENSMUSG00000003527	513.711	-0.0846427	0.133758	-0.632806	0.52686	0.627331	Dgcr14				-3.59874
ENSMUSG00000003528	2562.19	0.61999	0.0734832	8.43716	3.25141e-17	3.50204e-16	Slc25a1				-3.58846
ENSMUSG00000003531	701.674	0.597664	0.121239	4.92963	8.23836e-07	3.60583e-06	Dgcr6				-3.58394
ENSMUSG00000029522	211.293	-7.85911	0.744272	-10.5595	4.59264e-26	7.70953e-25	Pla2g1b
ENSMUSG00000003541	1200.03	0.309908	0.0921309	3.36378	0.000768823	0.00213336	Ier3				-3.57145
ENSMUSG00000112261	18.7837	-7.81681	1.56207	-5.00412	5.61171e-07	2.52341e-06	Gm47599
ENSMUSG00000003546	328.337	-0.219172	0.163728	-1.33864	0.180688	0.267468	Klc4				-3.55141
ENSMUSG00000003549	341.708	-0.0212157	0.15992	-0.132664	0.894459	0.92674	Ercc1				-3.54934
ENSMUSG00000003559	201.855	0.248234	0.203745	1.21835	0.223089	0.31802	As3mt				-3.54867
ENSMUSG00000003573	535.133	0.218601	0.130295	1.67774	0.0933971	0.154183	Homer3				-3.54631
ENSMUSG00000003575	220.91	0.121007	0.199422	0.606785	0.543993	0.64334	Crtc1				-3.53741
ENSMUSG00000003581	199.633	0.407357	0.203492	2.00183	0.0453029	0.0826537	Rnf215				-3.53293
ENSMUSG00000003585	133.68	0.736834	0.248883	2.96056	0.0030708	0.00754186	Sec14l2				-3.52708
ENSMUSG00000003604	383.668	-0.159494	0.160094	-0.996255	0.319126	0.423691	Aven				-3.5262
ENSMUSG00000069041	18.7628	-7.81219	1.56378	-4.9957	5.86216e-07	2.62764e-06	Slc25a31
ENSMUSG00000113870	18.6247	-7.80002	1.56923	-4.97061	6.67441e-07	2.96736e-06	Gm48185
ENSMUSG00000040013	18.2159	-7.77586	1.5754	-4.93581	7.98177e-07	3.49986e-06	Fkbp6
ENSMUSG00000003657	15.3499	-1.47069	0.74537	-1.97311	0.0484834	0.0876295	Calb2				-3.50171
ENSMUSG00000003660	5164.69	-0.392522	0.0638022	-6.15217	7.64317e-10	4.76881e-09	Snrnp200				-3.49768
ENSMUSG00000003662	677.78	-0.0670189	0.11594	-0.578047	0.563233	0.660736	Ciao1				-3.49765
ENSMUSG00000003665	35.0667	-0.512957	0.510522	-1.00477	0.315007	0.419208	Has1				-3.49607
ENSMUSG00000003680	573.36	0.423264	0.126775	3.3387	0.00084172	0.00231702	Taf6l				-3.49598
ENSMUSG00000003721	431.081	0.227984	0.141633	1.60967	0.107469	0.173785	Insig2				-3.47595
ENSMUSG00000003731	1977.46	-0.280344	0.082306	-3.40612	0.000658933	0.00184998	Kpna6				-3.44971
ENSMUSG00000047797	18.1741	-7.76664	1.56671	-4.95729	7.1482e-07	3.15794e-06	Gjb1
ENSMUSG00000003752	174.389	-0.515716	0.22338	-2.30869	0.0209607	0.0423696	Itpkc				-3.44428
ENSMUSG00000003762	280.413	0.505483	0.177007	2.85573	0.00429385	0.0101816	Coq8b				-3.44382
ENSMUSG00000003778	1597.77	-0.161461	0.0858639	-1.88043	0.0600496	0.105558	Brd8				-3.43455
ENSMUSG00000003779	1838.86	-0.600432	0.0791463	-7.58636	3.29026e-14	2.88469e-13	Kif20a				-3.43394
ENSMUSG00000003808	1480.79	-0.243904	0.0863519	-2.82454	0.00473483	0.0111052	Farsa				-3.4269
ENSMUSG00000003809	530.863	-0.572601	0.128644	-4.45104	8.54547e-06	3.25524e-05	Gcdh				-3.41167
ENSMUSG00000003810	1144.66	0.0412834	0.0932008	0.442951	0.657801	0.741994	Mast2				-3.39832
ENSMUSG00000003812	204.412	-0.2161	0.202265	-1.0684	0.28534	0.387748	Dnase2a				-3.3963
ENSMUSG00000003813	891.938	-0.106635	0.112663	-0.946498	0.343895	0.448654	Rad23a				-3.39251
ENSMUSG00000003814	15223.1	0.0308609	0.0532421	0.579632	0.562162	0.660122	Calr				-3.38948
ENSMUSG00000086646	18.1351	-7.76402	1.56634	-4.95678	7.16699e-07	3.16391e-06	Platr20
ENSMUSG00000003847	1069.55	0.438525	0.104879	4.18126	2.89893e-05	0.000102535	Nfat5				-3.37049
ENSMUSG00000003848	1266.64	-0.433063	0.0948625	-4.56517	4.99099e-06	1.97273e-05	Nob1				-3.36045
ENSMUSG00000003849	394.198	-0.906938	0.156753	-5.78578	7.21747e-09	4.05467e-08	Nqo1				-3.35973
ENSMUSG00000009670	49.4326	-7.76108	1.48665	-5.2205	1.78441e-07	8.57054e-07	Tex11
ENSMUSG00000003865	1129.69	-0.36833	0.09863	-3.73446	0.000188116	0.000581391	Gys1				-3.35378
ENSMUSG00000003868	4122.29	-0.443305	0.0638819	-6.93945	3.93635e-12	2.97087e-11	Ruvbl2				-3.3533
ENSMUSG00000003872	10.5475	-2.05452	0.93974	-2.18627	0.0287959	0.0559854	Lin7b				-3.3495
ENSMUSG00000003873	2177.19	-0.206934	0.0943288	-2.19376	0.028253	0.0551025	Bax				-3.34834
ENSMUSG00000003923	1159.49	-0.411145	0.100537	-4.08948	4.32347e-05	0.000148453	Tfam				-3.34694
ENSMUSG00000003929	260.344	-0.0332593	0.177673	-0.187194	0.851509	0.896435	Zfp81				-3.33905
ENSMUSG00000003934	133.384	0.971493	0.260946	3.72296	0.000196902	0.000605558	Efnb3				-3.32495
ENSMUSG00000112400	17.6246	-7.72233	1.57042	-4.91737	8.77146e-07	3.82334e-06	Gm47725
ENSMUSG00000003949	20.7418	-0.108086	0.612524	-0.17646	0.859932	0.902565	Hlf				-3.30964
ENSMUSG00000109991	17.5855	-7.71962	1.57004	-4.91682	8.79615e-07	3.83212e-06	Gm6284
ENSMUSG00000003970	28437	-0.410782	0.0537855	-7.63741	2.21627e-14	1.97689e-13	Rpl8				-3.29309
ENSMUSG00000020059	47.4897	-7.70303	1.48838	-5.17544	2.27375e-07	1.07861e-06	Sycp3
ENSMUSG00000004018	214.001	-0.345691	0.195354	-1.76956	0.0767996	0.130461	Fancl				-3.28963
ENSMUSG00000004031	11.2078	-0.672215	0.851572	-0.789381	0.429889	0.535101	Brinp2				-3.28843
ENSMUSG00000095339	17.3121	-7.70052	1.57408	-4.89207	9.97797e-07	4.30927e-06	Zscan4b
ENSMUSG00000107634	17.2131	-7.69001	1.5721	-4.89157	1.00036e-06	4.31814e-06	Gm36816
ENSMUSG00000004038	30.431	-0.522388	0.51256	-1.01917	0.30812	0.412053	Gstm3				-3.25207
ENSMUSG00000004040	2233.12	0.21264	0.0761689	2.79168	0.00524346	0.0121874	Stat3				-3.24782
ENSMUSG00000020437	45.9181	-7.65704	1.49009	-5.13865	2.76718e-07	1.29885e-06	Myo1g
ENSMUSG00000004044	5344.82	-0.0413181	0.0636168	-0.649484	0.516026	0.617647	Cavin1				-3.24561
ENSMUSG00000057615	16.3874	-7.61553	1.58431	-4.80685	1.53323e-06	6.48434e-06	Ldoc1
ENSMUSG00000004056	1543.19	0.0535538	0.0876789	0.610794	0.541336	0.64078	Akt2				-3.23976
ENSMUSG00000004069	1135.9	-0.383326	0.100692	-3.80693	0.000140703	0.000445017	Dnaja3				-3.23145
ENSMUSG00000004070	607.323	0.42803	0.122247	3.50137	0.00046288	0.00133613	Hmox2				-3.2254
ENSMUSG00000004071	658.676	0.831126	0.135986	6.11184	9.84879e-10	6.06888e-09	Cdip1				-3.22478
ENSMUSG00000004085	578.107	0.149359	0.134399	1.11131	0.266434	0.366991	Map3k20				-3.22352
ENSMUSG00000004096	1182.21	0.126251	0.0922688	1.36829	0.171221	0.255871	Cwc15				-3.21904
ENSMUSG00000086475	43.9943	-7.59051	1.49556	-5.07535	3.86782e-07	1.77701e-06	Platr13
ENSMUSG00000004099	3923.53	-0.309843	0.066719	-4.64399	3.41737e-06	1.38239e-05	Dnmt1				-3.21558
ENSMUSG00000004100	1896.41	-0.45366	0.0796939	-5.69253	1.25169e-08	6.86322e-08	Ppan				-3.21444
ENSMUSG00000113135	15.9187	-7.58001	1.58642	-4.77806	1.76991e-06	7.43329e-06	Gm48170
ENSMUSG00000004110	5.19717	1.49937	1.27447	1.17646	0.239411	0.336636	Cacna1e				-3.21366
ENSMUSG00000004113	86.4502	-0.025501	0.302206	-0.0843827	0.932752	0.954677	Cacna1b				-3.21185
ENSMUSG00000004127	388.442	-0.319028	0.148784	-2.14423	0.0320142	0.0613005	Trmt10a				-3.20134
ENSMUSG00000021098	86.8742	-7.57387	1.05816	-7.15759	8.21055e-13	6.50425e-12	4930447C04Rik
ENSMUSG00000004187	208.794	0.654292	0.204681	3.19664	0.00139037	0.0036697	Kifc2				-3.1873
ENSMUSG00000004207	12218	0.889311	0.0518151	17.1632	5.00911e-66	2.83476e-64	Psap				-3.18041
ENSMUSG00000004221	554.216	0.467857	0.131278	3.56386	0.000365444	0.00107244	Ikbkg				-3.18011
ENSMUSG00000004231	5.72762	1.30998	1.19022	1.10062	0.271061	0.37217	Pax2				-3.17821
ENSMUSG00000004233	133.607	-0.0360639	0.244287	-0.147629	0.882636	0.918065	Wars2				-3.17816
ENSMUSG00000004263	262.921	0.528706	0.205664	2.57072	0.0101486	0.0222067	Atn1				-3.1666
ENSMUSG00000004264	5458.54	-0.212105	0.0633096	-3.35028	0.000807308	0.00222991	Phb2				-3.16402
ENSMUSG00000004266	328.961	0.584502	0.161122	3.62771	0.000285948	0.000857287	Ptpn6				-3.15398
ENSMUSG00000004267	312.469	0.94276	0.17231	5.4713	4.46744e-08	2.29907e-07	Eno2				-3.14343
ENSMUSG00000004268	2009.03	-0.238344	0.0763791	-3.12054	0.0018052	0.00466205	Emg1				-3.13894
ENSMUSG00000004270	875.82	0.605505	0.106896	5.66445	1.47497e-08	8.00978e-08	Lpcat3				-3.13784
ENSMUSG00000004285	1265.23	0.120741	0.0979614	1.23254	0.217749	0.311904	Atp6v1f				-3.13757
ENSMUSG00000004317	802.183	0.572051	0.10919	5.23904	1.61412e-07	7.77247e-07	Clcn5				-3.13344
ENSMUSG00000004319	1115.02	0.110573	0.0984886	1.1227	0.261566	0.361569	Clcn3				-3.13344
ENSMUSG00000022455	15.5826	-7.54252	1.59247	-4.73638	2.1757e-06	9.02551e-06	Wbp2nl
ENSMUSG00000071952	15.4864	-7.53877	1.58685	-4.75079	2.02628e-06	8.43462e-06	Gm10351
ENSMUSG00000078932	15.2311	-7.51455	1.58887	-4.7295	2.25069e-06	9.31997e-06	CN725425
ENSMUSG00000004356	2267.38	-0.412139	0.0756208	-5.45008	5.03478e-08	2.57072e-07	Utp20				-3.11447
ENSMUSG00000029235	15.1712	-7.50571	1.59064	-4.71867	2.37394e-06	9.80151e-06	Pdcl2
ENSMUSG00000004360	13.1709	1.61672	0.822387	1.96589	0.0493114	0.0888602	9330159F19Rik				-3.1035
ENSMUSG00000004364	2158.78	0.0521536	0.0798459	0.653178	0.513641	0.615882	Cul3				-3.09066
ENSMUSG00000004371	82.1827	0.72355	0.322465	2.24381	0.0248445	0.0492496	Il11				-3.09063
ENSMUSG00000004383	444.952	-0.0113428	0.142169	-0.0797841	0.936409	0.957516	Large1				-3.06134
ENSMUSG00000004393	1484.74	-0.02591	0.085986	-0.301328	0.763164	0.827682	Ddx56				-3.05652
ENSMUSG00000004394	953.34	0.595159	0.102806	5.78912	7.07541e-09	3.98015e-08	Tmed4				-3.05533
ENSMUSG00000033255	15.054	-7.49625	1.5899	-4.71491	2.41819e-06	9.97275e-06	Gm5134
ENSMUSG00000004446	451.063	-0.487901	0.139768	-3.49079	0.000481599	0.00138685	Bid				-3.04688
ENSMUSG00000004451	1069.34	0.558751	0.0966254	5.78266	7.35299e-09	4.12807e-08	Ralb				-3.0425
ENSMUSG00000004455	5771.57	-0.158406	0.057442	-2.75767	0.00582143	0.013402	Ppp1cc				-3.03982
ENSMUSG00000004460	1473.73	0.282811	0.085646	3.30209	0.000959675	0.00261114	Dnajb11				-3.03297
ENSMUSG00000004462	328.135	0.227247	0.171134	1.32789	0.184214	0.271539	Tbccd1				-3.02145
ENSMUSG00000004473	40.3905	-1.2035	0.448707	-2.68216	0.00731493	0.0164969	Clec11a				-3.0115
ENSMUSG00000110103	14.9759	-7.48992	1.591	-4.70769	2.50545e-06	1.031e-05	Zscan4-ps1
ENSMUSG00000004508	167.617	0.505189	0.233221	2.16614	0.0303008	0.0584696	Gab2				-3.00419
ENSMUSG00000004530	3181.36	0.0138925	0.0697334	0.199223	0.842088	0.889449	Coro1c				-2.99535
ENSMUSG00000004535	2063.74	0.144133	0.0836729	1.72258	0.0849643	0.142035	Tax1bp1				-2.99326
ENSMUSG00000004558	427.873	-0.245693	0.15398	-1.59561	0.110575	0.178041	Ndrg2				-2.99165
ENSMUSG00000004561	246.526	0.659019	0.191662	3.43845	0.00058506	0.00166096	Mettl17				-2.98119
ENSMUSG00000094973	14.6216	-7.45245	1.59596	-4.66957	3.01829e-06	1.23007e-05	Gm8994
ENSMUSG00000004565	836.872	-0.627642	0.10761	-5.83259	5.45735e-09	3.11972e-08	Pnpla6				-2.97347
ENSMUSG00000004567	431.387	0.493612	0.153392	3.21798	0.00129099	0.0034301	Mcoln1				-2.96983
ENSMUSG00000004568	1052.4	0.209054	0.117733	1.77566	0.0757882	0.128952	Arhgef18				-2.94256
ENSMUSG00000004591	1970.34	-0.133281	0.083596	-1.59435	0.110858	0.178395	Pkn2				-2.94204
ENSMUSG00000050150	119.582	-7.44984	0.86676	-8.59504	8.3236e-18	9.21751e-17	Slc9b1
ENSMUSG00000004610	161.65	-0.209179	0.2238	-0.93467	0.349959	0.455231	Etfb				-2.93988
ENSMUSG00000004626	796.843	0.220013	0.108333	2.03089	0.0422661	0.0779324	Stxbp2				-2.93547
ENSMUSG00000004631	397.194	0.607062	0.1516	4.00437	6.21833e-05	0.000207863	Sgce				-2.93434
ENSMUSG00000004633	61.456	0.132234	0.360742	0.366561	0.713946	0.789175	Chn2				-2.93088
ENSMUSG00000004637	151.821	-0.226213	0.233648	-0.968182	0.332953	0.437823	Wwox				-2.93077
ENSMUSG00000004642	1711.91	-0.307367	0.083787	-3.66843	0.000244046	0.000738334	Slbp				-2.91985
ENSMUSG00000113570	14.5044	-7.44263	1.59524	-4.66553	3.07815e-06	1.25266e-05	Gm5953
ENSMUSG00000109176	14.3873	-7.43276	1.59759	-4.65247	3.27978e-06	1.33087e-05	Zfp264
ENSMUSG00000004665	5024.12	-0.340541	0.0604881	-5.62988	1.80338e-08	9.69343e-08	Cnn2				-2.89432
ENSMUSG00000004667	2674.05	-0.622141	0.0703183	-8.8475	8.94993e-19	1.05022e-17	Polr2e				-2.88728
ENSMUSG00000004677	1671.57	0.0109867	0.0832169	0.132025	0.894965	0.927029	Myo9b				-2.87097
ENSMUSG00000004698	42.5857	0.119906	0.429804	0.278979	0.780261	0.842445	Hdac9				-2.86851
ENSMUSG00000004730	5.70535	3.282	1.50934	2.17446	0.0296709	0.0574419	Adgre1				-2.8635
ENSMUSG00000004748	170.131	-0.278165	0.230239	-1.20816	0.226986	0.32265	Mtfp1				-2.85951
ENSMUSG00000004768	703.602	-0.390587	0.114989	-3.39673	0.00068196	0.00190987	Rab23				-2.85605
ENSMUSG00000004771	999.956	0.509284	0.105858	4.81101	1.5017e-06	6.35892e-06	Rab11a				-2.85386
ENSMUSG00000004788	960.549	0.145195	0.10269	1.41391	0.157389	0.23853	Eif2b2				-2.84854
ENSMUSG00000004789	2312.32	0.153047	0.0754769	2.02774	0.0425868	0.0783784	Dlst				-2.84736
ENSMUSG00000004791	102.399	0.742889	0.283791	2.61773	0.00885157	0.0196146	Pgf				-2.84097
ENSMUSG00000004798	455.59	0.605514	0.13922	4.34933	1.36552e-05	5.04498e-05	Ulk2				-2.83159
ENSMUSG00000004815	177.13	0.188488	0.223424	0.843635	0.398873	0.504209	Dgkq				-2.82824
ENSMUSG00000004843	727.176	0.278079	0.119329	2.33036	0.0197869	0.0402372	Chmp2b				-2.82528
ENSMUSG00000004846	2362.61	0.431382	0.074647	5.77896	7.5165e-09	4.21427e-08	Plod3				-2.80028
ENSMUSG00000004849	1179.97	0.020438	0.0927716	0.220304	0.825634	0.877052	Ap1s1				-2.79435
ENSMUSG00000004864	269.714	-0.513715	0.176817	-2.90534	0.00366852	0.00883757	Mapk13				-2.79281
ENSMUSG00000004865	1766.83	-0.254555	0.0826558	-3.0797	0.00207206	0.00528033	Srpk1				-2.79167
ENSMUSG00000090854	14.3092	-7.42609	1.60096	-4.63851	3.50932e-06	1.41683e-05	Gm4340
ENSMUSG00000004880	2590.08	-0.223459	0.0727705	-3.07073	0.00213536	0.00542774	Lbr				-2.77136
ENSMUSG00000004885	340.334	-0.798955	0.15854	-5.03945	4.66878e-07	2.12139e-06	Crabp2				-2.76777
ENSMUSG00000112949	14.192	-7.41588	1.60889	-4.60932	4.03986e-06	1.61834e-05	Gm21939
ENSMUSG00000004892	9.11361	-0.600293	0.923807	-0.649804	0.515819	0.617486	Bcan				-2.75929
ENSMUSG00000004895	1324.74	0.125326	0.0933801	1.3421	0.179563	0.266082	Prcc				-2.75829
ENSMUSG00000004896	179.492	0.393562	0.215546	1.82588	0.0678682	0.117375	Rrnad1				-2.75654
ENSMUSG00000004897	11648.9	-0.194261	0.0552779	-3.51426	0.000440977	0.00127814	Hdgf				-2.75589
ENSMUSG00000004902	8.54295	-0.140907	1.00498	-0.140209	0.888495	0.922458	Slc25a18				-2.75525
ENSMUSG00000004929	2503.4	-0.238516	0.0837574	-2.84771	0.00440354	0.0104082	Thop1				-2.74515
ENSMUSG00000004931	686.005	0.226468	0.116617	1.94198	0.0521399	0.0932621	Apba3				-2.74419
ENSMUSG00000004933	22.9488	-0.681687	0.598723	-1.13857	0.254884	0.353853	Matk				-2.73642
ENSMUSG00000004934	1025.73	-0.247668	0.10246	-2.41721	0.0156398	0.0325953	Pias4				-2.73642
ENSMUSG00000004936	2835.91	0.248405	0.0723124	3.43516	0.000592211	0.00167796	Map2k1				-2.7359
ENSMUSG00000004937	2042.09	0.0175847	0.078614	0.223684	0.823003	0.875246	Sgta				-2.73581
ENSMUSG00000004945	809.573	0.523828	0.1118	4.68543	2.79379e-06	1.14215e-05	Tmem242				-2.72626
ENSMUSG00000004947	442.096	0.0774452	0.143028	0.541469	0.588184	0.68225	Dtx2				-2.72232
ENSMUSG00000078865	14.2101	-7.41339	1.59824	-4.63847	3.51004e-06	1.41683e-05	Gm14406
ENSMUSG00000023443	38.6397	-7.40581	1.49868	-4.94156	7.75004e-07	3.40619e-06	Esx1
ENSMUSG00000004952	226.372	-0.631515	0.190507	-3.31492	0.000916698	0.00250508	Rasa4				-2.71304
ENSMUSG00000004961	27.3879	-0.267906	0.565106	-0.474081	0.635442	0.723867	Syt5				-2.7101
ENSMUSG00000004980	22121.2	-0.0154113	0.0606962	-0.253908	0.799566	0.857489	Hnrnpa2b1				-2.71
ENSMUSG00000004994	139.553	0.00879185	0.2392	0.0367552	0.97068	0.98059	Ccdc130				-2.70431
ENSMUSG00000004996	595.825	0.183939	0.132368	1.3896	0.164649	0.247669	Mri1				-2.69969
ENSMUSG00000005034	1404.69	0.549354	0.0905699	6.06553	1.31522e-09	8.00819e-09	Prkacb				-2.6894
ENSMUSG00000005043	161.11	0.641044	0.239391	2.67781	0.00741047	0.016699	Sgsh				-2.68286
ENSMUSG00000095799	14.033	-7.39375	1.60109	-4.61794	3.87568e-06	1.55625e-05	Gm8332
ENSMUSG00000005054	1232.72	0.583972	0.0916633	6.37084	1.87996e-10	1.25586e-09	Cstb				-2.68198
ENSMUSG00000005057	84.1383	0.819079	0.320217	2.55789	0.0105311	0.0229397	Sh2b2				-2.68167
ENSMUSG00000005069	1123.83	-0.183185	0.0985524	-1.85875	0.0630622	0.110121	Pex5				-2.66445
ENSMUSG00000005078	496.969	-0.0606655	0.134045	-0.452574	0.650856	0.735886	Jkamp				-2.66368
ENSMUSG00000005087	4049.9	-0.857228	0.0641904	-13.3544	1.11585e-40	3.15214e-39	Cd44				-2.66347
ENSMUSG00000005089	7.72846	0.677152	1.0081	0.671712	0.501767	0.604945	Slc1a2				-2.66284
ENSMUSG00000005102	423.119	0.0353729	0.158756	0.222813	0.823681	0.875801	Eif2ak4				-2.66203
ENSMUSG00000005103	2443.37	-0.418613	0.0718266	-5.82811	5.60587e-09	3.19814e-08	Wdr1				-2.66184
ENSMUSG00000005107	55.591	0.184368	0.416779	0.442363	0.658226	0.742375	Slc2a9				-2.66103
ENSMUSG00000079034	13.9939	-7.39035	1.60085	-4.61652	3.90235e-06	1.56659e-05	Gm8300
ENSMUSG00000073403	37.9911	-7.38022	1.49936	-4.92224	8.55614e-07	3.73663e-06	Gm10499
ENSMUSG00000005131	16.5311	0.689215	0.690742	0.997789	0.318382	0.422868	4930550C14Rik				-2.64867
ENSMUSG00000005142	1259.69	0.321549	0.100308	3.20563	0.00134766	0.003567	Man2b1				-2.64435
ENSMUSG00000092019	13.7387	-7.36348	1.60394	-4.59087	4.41396e-06	1.75986e-05	Gm4027
ENSMUSG00000005150	299.79	0.190515	0.169869	1.12154	0.26206	0.362076	Wdr83				-2.62609
ENSMUSG00000005161	5860.15	0.467193	0.0615932	7.58514	3.32136e-14	2.90894e-13	Prdx2				-2.62587
ENSMUSG00000005198	5974.38	-0.292715	0.0700854	-4.17654	2.95975e-05	0.000104424	Polr2a				-2.62193
ENSMUSG00000005204	3458.82	-0.809878	0.0699838	-11.5724	5.68868e-31	1.17963e-29	Senp3				-2.62037
ENSMUSG00000063672	13.4471	-7.34056	1.64048	-4.47464	7.65395e-06	2.93946e-05	Nkx6-3
ENSMUSG00000005225	635.078	0.347463	0.119453	2.9088	0.00362824	0.00874924	Plekha8				-2.60672
ENSMUSG00000005233	802.136	-0.284504	0.107445	-2.6479	0.00809939	0.01809	Spc25				-2.60421
ENSMUSG00000005237	37.8367	-0.83548	0.456283	-1.83106	0.0670923	0.116235	Dnah2				-2.60391
ENSMUSG00000005251	193.991	-0.469061	0.204739	-2.29102	0.0219623	0.0441937	Ripk4				-2.60174
ENSMUSG00000005262	607.342	0.137542	0.125789	1.09344	0.274203	0.37563	Ufd1				-2.59526
ENSMUSG00000005267	40.4694	-0.104738	0.447053	-0.234285	0.814764	0.869213	Zfp287				-2.5944
ENSMUSG00000005268	11.8882	1.8093	0.918492	1.96986	0.0488545	0.0881683	Prlr				-2.59263
ENSMUSG00000005299	796.655	0.150341	0.116487	1.29062	0.196836	0.287002	Letm1				-2.5926
ENSMUSG00000005312	3775.44	-0.178436	0.0637978	-2.79691	0.00515943	0.0120037	Ubqln1				-2.59105
ENSMUSG00000021758	180.63	-7.30751	0.67463	-10.8319	2.43126e-27	4.34418e-26	Ddx4
ENSMUSG00000005338	39.0403	0.713275	0.450649	1.58277	0.113473	0.182085	Cadm3				-2.58601
ENSMUSG00000005354	1647.57	-0.105718	0.0823727	-1.28341	0.199347	0.289939	Txn2				-2.58322
ENSMUSG00000026398	324.749	-7.30549	0.503994	-14.4952	1.29958e-47	4.49698e-46	Nr5a2
ENSMUSG00000058028	13.0511	-7.28714	1.61713	-4.50621	6.59944e-06	2.55829e-05	Zscan5b
ENSMUSG00000005362	384.703	-0.21013	0.148314	-1.41679	0.156545	0.237505	Crbn				-2.57112
ENSMUSG00000010342	106.549	-7.28208	0.87086	-8.36195	6.16912e-17	6.50391e-16	Tex14
ENSMUSG00000005371	1023.33	-0.0645173	0.0984061	-0.655623	0.512067	0.614299	Fbxo11				-2.55887
ENSMUSG00000005373	45.6873	1.02139	0.422126	2.41964	0.0155359	0.0324026	Mlxipl				-2.55438
ENSMUSG00000005374	888.258	-0.42889	0.103629	-4.13871	3.4927e-05	0.00012178	Tbl2				-2.55354
ENSMUSG00000005378	933.907	0.0620432	0.101235	0.612863	0.539967	0.639965	Bud23				-2.55046
ENSMUSG00000005397	7609.46	-0.861124	0.0581889	-14.7988	1.49172e-49	5.43995e-48	Nid1				-2.54757
ENSMUSG00000005410	4768.24	-0.556471	0.0629741	-8.83651	9.8756e-19	1.15324e-17	Mcm5				-2.5465
ENSMUSG00000005413	1880.73	-0.432533	0.0784743	-5.51177	3.55237e-08	1.85067e-07	Hmox1				-2.52735
ENSMUSG00000005417	3308.92	0.110591	0.0736906	1.50075	0.133421	0.208095	Mprip				-2.5193
ENSMUSG00000005442	2582.97	-0.0789854	0.0870852	-0.906991	0.364412	0.470018	Cic				-2.51729
ENSMUSG00000005447	861.16	0.405975	0.111622	3.63705	0.00027578	0.000828563	Pafah1b3				-2.51667
ENSMUSG00000005465	25.4737	-1.72745	0.604735	-2.85655	0.00428278	0.0101597	Il27ra				-2.51167
ENSMUSG00000005469	1736.6	0.343087	0.0805669	4.25841	2.05886e-05	7.42182e-05	Prkaca				-2.50852
ENSMUSG00000005470	374.138	-0.0973116	0.151184	-0.643664	0.519793	0.621014	Asf1b				-2.50823
ENSMUSG00000005481	3435.2	-0.290602	0.0664065	-4.3761	1.20819e-05	4.508e-05	Ddx39				-2.50219
ENSMUSG00000005483	1412.93	-0.11123	0.0910538	-1.22158	0.221865	0.316648	Dnajb1				-2.50157
ENSMUSG00000005501	278.803	0.386412	0.203136	1.90224	0.0571403	0.101084	Usp40				-2.50149
ENSMUSG00000005505	124.361	0.432158	0.255109	1.69401	0.0902628	0.149754	Kbtbd4				-2.49709
ENSMUSG00000005506	3900.86	-0.321647	0.0627734	-5.12394	2.99217e-07	1.3967e-06	Celf1				-2.49556
ENSMUSG00000005510	903.392	0.197528	0.102902	1.91958	0.0549109	0.0977227	Ndufs3				-2.49404
ENSMUSG00000005514	1697.6	0.425265	0.0864565	4.91883	8.7065e-07	3.79796e-06	Por				-2.48996
ENSMUSG00000005533	1424.25	0.226831	0.0861111	2.63417	0.00843441	0.018768	Igf1r				-2.48907
ENSMUSG00000005534	586.49	0.56239	0.130715	4.30243	1.68938e-05	6.15548e-05	Insr				-2.48755
ENSMUSG00000005553	29.7061	-1.03308	0.53729	-1.92277	0.0545094	0.0970591	Atp4a				-2.48184
ENSMUSG00000005566	20728	-0.843007	0.0560671	-15.0357	4.28536e-51	1.64801e-49	Trim28				-2.4794
ENSMUSG00000005575	2218.91	0.426064	0.0915851	4.65211	3.28548e-06	1.33254e-05	Ube2m				-2.47714
ENSMUSG00000005580	49.3485	-0.869687	0.404703	-2.14895	0.0316383	0.0606905	Adcy9				-2.47553
ENSMUSG00000005583	54.069	-0.127802	0.379498	-0.336767	0.736293	0.806623	Mef2c				-2.47503
ENSMUSG00000005609	1705.68	0.194819	0.0830864	2.34478	0.0190385	0.038893	Ctr9				-2.47313
ENSMUSG00000005610	22474.3	-0.322172	0.0537221	-5.99701	2.00988e-09	1.19994e-08	Eif4g2				-2.47302
ENSMUSG00000062518	390.578	-7.28155	0.458095	-15.8953	6.83156e-57	2.987e-55	Zfp534
ENSMUSG00000005615	570.137	-0.277764	0.126356	-2.19826	0.0279305	0.0545489	Pcyt1a				-2.45291
ENSMUSG00000005621	557.102	0.369884	0.129719	2.85142	0.00435244	0.010304	Zfp592				-2.44313
ENSMUSG00000005625	2713.55	-0.21194	0.0717263	-2.95484	0.00312832	0.00766609	Psmd4				-2.42251
ENSMUSG00000005656	1241.83	0.43823	0.0918565	4.77082	1.8348e-06	7.69244e-06	Snx6				-2.42211
ENSMUSG00000006216	12.7205	-7.25976	1.63998	-4.42675	9.56652e-06	3.61409e-05	Clcnkb
ENSMUSG00000036743	138.923	-7.2513	0.755324	-9.60026	7.97429e-22	1.0997e-20	Psma8
ENSMUSG00000005674	188.103	-0.191668	0.218448	-0.877408	0.380265	0.486133	Tomm40l				-2.40425
ENSMUSG00000097229	12.5796	-7.23276	1.62904	-4.4399	9.00004e-06	3.4138e-05	Platr23
ENSMUSG00000005682	832.417	0.0224349	0.105863	0.211924	0.832166	0.882108	Pan2				-2.39995
ENSMUSG00000005683	4453.12	-0.454522	0.0621086	-7.31819	2.51343e-13	2.07361e-12	Cs				-2.38957
ENSMUSG00000005686	156.683	0.126927	0.226086	0.561412	0.574517	0.670349	Ampd3				-2.38797
ENSMUSG00000005687	2186.77	-0.597662	0.0790909	-7.55665	4.13583e-14	3.59622e-13	Bcas2				-2.38596
ENSMUSG00000005698	2155.04	-0.227881	0.0759131	-3.00187	0.00268326	0.00668288	Ctcf				-2.38371
ENSMUSG00000005699	135.487	0.280756	0.242774	1.15645	0.247497	0.345765	Pard6a				-2.37678
ENSMUSG00000005718	457.434	-0.274317	0.138932	-1.97447	0.0483289	0.0874062	Tfap4				-2.37296
ENSMUSG00000005732	3215.55	-0.408979	0.0880255	-4.64614	3.38206e-06	1.36909e-05	Ranbp1				-2.3605
ENSMUSG00000005774	256.14	0.437227	0.180975	2.41595	0.015694	0.0326962	Rfx5				-2.35917
ENSMUSG00000005779	3909.6	-0.139093	0.0628657	-2.21253	0.0269298	0.0528507	Psmb4				-2.35882
ENSMUSG00000005802	771.607	0.912845	0.116542	7.83273	4.77407e-15	4.47298e-14	Slc30a4				-2.35126
ENSMUSG00000113955	12.4053	-7.22035	1.62423	-4.44539	8.77326e-06	3.33601e-05	Gm48168
ENSMUSG00000005804	517.642	0.361606	0.13311	2.71661	0.00659547	0.0150265	Bloc1s6				-2.34883
ENSMUSG00000005813	1027.9	-0.242797	0.102149	-2.37689	0.0174591	0.0359574	Metap1				-2.34758
ENSMUSG00000005823	445.529	0.723324	0.143822	5.02931	4.92239e-07	2.22884e-06	Gpr108				-2.33957
ENSMUSG00000002076	304.838	-7.21917	0.873335	-8.26621	1.38285e-16	1.43115e-15	Hsf2bp
ENSMUSG00000005846	4216.56	-0.494267	0.0728995	-6.78011	1.20087e-11	8.74349e-11	Rsl1d1				-2.32927
ENSMUSG00000005871	1678.97	-0.0883154	0.0936592	-0.942945	0.345709	0.45057	Apc				-2.31875
ENSMUSG00000005873	1242.33	0.560911	0.0965571	5.80912	6.28025e-09	3.55607e-08	Reep5				-2.31638
ENSMUSG00000005881	1893.68	0.432977	0.0810991	5.33886	9.35319e-08	4.63442e-07	Ergic3				-2.31375
ENSMUSG00000005882	559.686	0.162962	0.125897	1.2944	0.195527	0.285437	Uqcc1				-2.30601
ENSMUSG00000005886	698.6	0.214116	0.11483	1.86463	0.0622335	0.108865	Ncoa2				-2.30552
ENSMUSG00000038598	12.2672	-7.20182	1.62188	-4.44042	8.97839e-06	3.40788e-05	AI481877
ENSMUSG00000005893	290.269	-0.068065	0.174115	-0.390919	0.695857	0.773423	Nr2c2				-2.29755
ENSMUSG00000005897	221.056	0.400662	0.192828	2.07782	0.0377255	0.0705753	Nr2c1				-2.28363
ENSMUSG00000005899	1537.27	-0.497966	0.0910387	-5.46982	4.50481e-08	2.3169e-07	Smpd4				-2.28048
ENSMUSG00000005907	177.346	-0.346031	0.219777	-1.57447	0.115379	0.184356	Pex1				-2.2671
ENSMUSG00000005936	1864.66	-0.246528	0.0802991	-3.07013	0.00213968	0.00543708	Kctd20				-2.2645
ENSMUSG00000064308	12.2672	-7.20182	1.62188	-4.44042	8.97839e-06	3.40788e-05	2410137M14Rik
ENSMUSG00000005949	215.14	0.511783	0.19567	2.61554	0.0089086	0.0197307	Ctns				-2.26341
ENSMUSG00000005950	24.099	-0.505803	0.567416	-0.891414	0.372707	0.478423	P2rx5				-2.2624
ENSMUSG00000005951	40.035	-0.0790152	0.450548	-0.175376	0.860784	0.903179	Shpk				-2.25696
ENSMUSG00000005958	583.284	0.488641	0.127619	3.8289	0.000128715	0.000409165	Ephb3				-2.25452
ENSMUSG00000005968	171.949	0.0531222	0.226692	0.234336	0.814724	0.869213	Tuft1				-2.25396
ENSMUSG00000005973	3211.74	0.515861	0.0692157	7.45294	9.12812e-14	7.76556e-13	Rcn1				-2.25339
ENSMUSG00000005980	22.1779	0.734269	0.609533	1.20464	0.228342	0.324115	Dnase1				-2.25189
ENSMUSG00000005981	2114.96	-0.689069	0.0764292	-9.01578	1.95474e-19	2.39856e-18	Trap1				-2.25085
ENSMUSG00000005982	443.71	0.161896	0.138974	1.16494	0.244042	0.342039	Naa60				-2.24141
ENSMUSG00000005983	20.7412	0.472278	0.646064	0.731009	0.464774	0.569103	1700037C18Rik				-2.23767
ENSMUSG00000005986	144.334	0.261787	0.242655	1.07885	0.280657	0.382582	Ankrd13d				-2.23677
ENSMUSG00000006005	3999.84	-0.467822	0.0661928	-7.06757	1.57672e-12	1.21881e-11	Tpr				-2.23518
ENSMUSG00000006010	417.282	0.0157329	0.150574	0.104487	0.916783	0.943377	BC003331				-2.23061
ENSMUSG00000055780	33.3956	-7.19512	1.50809	-4.77102	1.83295e-06	7.68657e-06	Usp26
ENSMUSG00000006019	376.433	0.384329	0.152011	2.5283	0.0114616	0.0247248	Dhx34				-2.22669
ENSMUSG00000006021	239.005	-0.0388516	0.188619	-0.205979	0.836807	0.885306	Kptn				-2.22325
ENSMUSG00000006024	1896.05	0.294862	0.0853803	3.45351	0.000553341	0.00157787	Napa				-2.22246
ENSMUSG00000006050	1289.99	0.0929929	0.0903054	1.02976	0.303123	0.406613	Sra1				-2.22121
ENSMUSG00000078511	12.111	-7.18613	1.62983	-4.40914	1.0378e-05	3.90497e-05	Pramef25
ENSMUSG00000006057	2080.5	-0.693336	0.0758405	-9.14204	6.12877e-20	7.66481e-19	Atp5g1				-2.21956
ENSMUSG00000006058	628.706	-0.0423916	0.119091	-0.35596	0.721871	0.795363	Snf8				-2.21731
ENSMUSG00000006095	1100.56	-0.268442	0.0947961	-2.83178	0.00462895	0.0108802	Tbcb				-2.216
ENSMUSG00000006127	251.378	-0.205201	0.18206	-1.12711	0.259698	0.359553	Inpp5k				-2.21501
ENSMUSG00000006134	1593.09	-0.273883	0.0827462	-3.30991	0.000933256	0.00254457	Crkl				-2.21229
ENSMUSG00000116558	11.9729	-7.1672	1.62639	-4.40681	1.04902e-05	3.94544e-05	AC165157.1
ENSMUSG00000006154	13.3494	1.1119	0.841167	1.32185	0.186217	0.273998	Eps8l1				-2.20908
ENSMUSG00000006169	2001.84	-0.0492683	0.0776755	-0.634284	0.525896	0.626491	Clint1				-2.20594
ENSMUSG00000006179	41.3928	0.0254794	0.44563	0.0571762	0.954405	0.969124	Prss16				-2.20549
ENSMUSG00000006191	193.893	-0.581796	0.21375	-2.72185	0.00649175	0.014816	Cdkal1				-2.20252
ENSMUSG00000108963	11.8948	-7.1592	1.63	-4.39215	1.12236e-05	4.20816e-05	Gm16478
ENSMUSG00000104616	11.9129	-7.15597	1.63083	-4.38793	1.14435e-05	4.28587e-05	Gm6069
ENSMUSG00000006215	437.767	0.154549	0.142081	1.08775	0.276705	0.378262	Zbtb17				-2.18306
ENSMUSG00000070619	11.8348	-7.1479	1.62895	-4.38805	1.14369e-05	4.28435e-05	Gm13119
ENSMUSG00000061469	11.6186	-7.1202	1.63439	-4.35648	1.32169e-05	4.89266e-05	Gm12569
ENSMUSG00000083714	11.5796	-7.11607	1.63343	-4.35651	1.32151e-05	4.89266e-05	Fthl17-ps1
ENSMUSG00000006221	37.3541	-0.961281	0.475213	-2.02284	0.0430896	0.0791919	Hspb7				-2.17882
ENSMUSG00000006235	52.3169	0.948929	0.395046	2.40207	0.0163024	0.0338263	Epor				-2.17631
ENSMUSG00000006241	39.7659	0.282608	0.488015	0.579096	0.562524	0.660363	Ccdc159				-2.1747
ENSMUSG00000006262	622.696	-0.128868	0.121746	-1.05849	0.28983	0.392416	Mob1b				-2.1697
ENSMUSG00000006273	2201.44	0.0761806	0.0788685	0.965919	0.334085	0.438687	Atp6v1b2				-2.15595
ENSMUSG00000006276	816.262	0.119564	0.112642	1.06145	0.288486	0.391119	Eps15l1				-2.14899
ENSMUSG00000006281	457.703	-0.276047	0.142619	-1.93556	0.0529216	0.0944706	Tep1				-2.1487
ENSMUSG00000006288	657.972	-0.113204	0.117504	-0.963409	0.335342	0.440064	Ttc5				-2.14818
ENSMUSG00000006289	781.294	-0.526869	0.112639	-4.67748	2.90416e-06	1.18584e-05	Osgep				-2.14573
ENSMUSG00000006299	2301.63	-0.140546	0.0734484	-1.91354	0.0556789	0.0988597	Aamp				-2.14265
ENSMUSG00000006301	1233.54	0.236545	0.0946153	2.50007	0.0124167	0.0265272	Tmbim1				-2.14128
ENSMUSG00000006304	3078.26	0.0849281	0.068101	1.24709	0.212365	0.305615	Arpc2				-2.13894
ENSMUSG00000006307	1695.95	-0.467668	0.0878144	-5.32564	1.00599e-07	4.97002e-07	Kmt2b				-2.13313
ENSMUSG00000116883	31.5908	-7.11562	1.51401	-4.69985	2.60352e-06	1.06876e-05	AC164424.1
ENSMUSG00000006311	32.9247	-0.792182	0.513213	-1.54357	0.122691	0.193746	Etv2				-2.12888
ENSMUSG00000006313	22.8887	-2.7492	1.30107	-2.11304	0.0345977	0.0654987	Upk1a				-2.12542
ENSMUSG00000006315	691.391	0.234689	0.124509	1.88491	0.0594426	0.104621	Tmem147				-2.12533
ENSMUSG00000006333	18853.2	-0.0853318	0.051077	-1.67065	0.0947909	0.156255	Rps9				-2.12465
ENSMUSG00000006335	320.831	-0.118755	0.170403	-0.696906	0.485862	0.589773	Tfpt				-2.12176
ENSMUSG00000107344	11.5405	-7.11194	1.63298	-4.35519	1.3295e-05	4.91724e-05	Gm2559
ENSMUSG00000006344	10.962	-0.636956	0.861478	-0.739376	0.459679	0.564171	Ggt5				-2.12014
ENSMUSG00000070618	11.4233	-7.09952	1.63486	-4.34257	1.40825e-05	5.19038e-05	BC080695
ENSMUSG00000006356	1589.76	-0.22171	0.0849354	-2.61034	0.00904531	0.0200047	Crip2				-2.11265
ENSMUSG00000006360	295.512	-0.180988	0.168438	-1.07451	0.282595	0.384759	Crip1				-2.10057
ENSMUSG00000006362	12.2518	0.549084	0.812131	0.676102	0.498976	0.602281	Cbfa2t3				-2.0935
ENSMUSG00000091594	249.852	-7.0963	0.537763	-13.196	9.2552e-40	2.55477e-38	Gm17067
ENSMUSG00000006373	2428.95	0.0447724	0.0728203	0.614834	0.538664	0.638779	Pgrmc1				-2.0926
ENSMUSG00000006378	140.712	-0.210039	0.240311	-0.874029	0.382103	0.48804	Gcat				-2.09022
ENSMUSG00000041359	249.289	-7.09244	0.537732	-13.1895	1.00789e-39	2.76858e-38	Tcl1
ENSMUSG00000006390	629.936	0.676054	0.123571	5.47097	4.4758e-08	2.30267e-07	Elovl1				-2.08608
ENSMUSG00000006392	676.946	0.0589052	0.116175	0.507038	0.612128	0.70423	Med8				-2.08208
ENSMUSG00000006395	153.37	0.157442	0.22969	0.685456	0.493056	0.596398	Hyi				-2.08178
ENSMUSG00000006398	4702.23	-0.646241	0.0655822	-9.8539	6.59344e-23	9.53342e-22	Cdc20				-2.07327
ENSMUSG00000006403	344.157	0.648544	0.158221	4.09898	4.14966e-05	0.000143025	Adamts4				-2.07242
ENSMUSG00000113406	11.4024	-7.09199	1.64141	-4.32066	1.55562e-05	5.69754e-05	Gm7762
ENSMUSG00000006412	1379.69	-0.0423386	0.0901704	-0.46954	0.638684	0.726533	Pfdn2				-2.06627
ENSMUSG00000006418	1245.05	0.384118	0.0923703	4.15846	3.20403e-05	0.00011227	Rnf114				-2.06523
ENSMUSG00000006423	508.705	-0.244423	0.133118	-1.83614	0.0663369	0.115104	C330007P06Rik				-2.06419
ENSMUSG00000006435	254.683	-0.0415753	0.182157	-0.228239	0.81946	0.872245	Neurl1a				-2.06043
ENSMUSG00000006442	3259.53	-0.702516	0.0674611	-10.4136	2.14835e-25	3.48536e-24	Srm				-2.05912
ENSMUSG00000006445	4448.72	-0.138499	0.0698519	-1.98275	0.0473952	0.0859265	Epha2				-2.0584
ENSMUSG00000006456	1071.89	-0.15819	0.0969922	-1.63096	0.1029	0.167388	Rbm14				-2.04719
ENSMUSG00000087193	11.2462	-7.07506	1.63735	-4.32104	1.55297e-05	5.69029e-05	Gm14820
ENSMUSG00000006463	200.408	0.206477	0.201635	1.02401	0.305829	0.409604	Zdhhc24				-2.03102
ENSMUSG00000096175	11.09	-7.05801	1.64238	-4.29742	1.72794e-05	6.29325e-05	Gm21761
ENSMUSG00000073018	11.0119	-7.04931	1.64861	-4.27592	1.90349e-05	6.88667e-05	Gm1070
ENSMUSG00000006471	103.292	0.120154	0.286699	0.419096	0.675146	0.756762	Ndor1				-2.02621
ENSMUSG00000083576	10.9728	-7.04489	1.65268	-4.2627	2.01975e-05	7.2855e-05	Gm16411
ENSMUSG00000109202	10.991	-7.04155	1.64197	-4.28848	1.79898e-05	6.53933e-05	Gm21037
ENSMUSG00000006498	8893.93	-0.317724	0.0629913	-5.04394	4.56054e-07	2.07611e-06	Ptbp1				-2.00187
ENSMUSG00000114777	11.0091	-7.03868	1.66544	-4.22632	2.37548e-05	8.49798e-05	AC164297.2
ENSMUSG00000006519	1003.12	0.827576	0.100999	8.19389	2.52922e-16	2.58436e-15	Cyba				-1.9885
ENSMUSG00000006526	358.094	0.312545	0.176021	1.77561	0.0757968	0.128952	Tmem110				-1.98127
ENSMUSG00000006527	321.817	0.429338	0.165811	2.58932	0.0096165	0.0211353	Sfmbt1				-1.97996
ENSMUSG00000087283	10.5795	-6.98939	1.65013	-4.23567	2.2787e-05	8.1725e-05	Gm13580
ENSMUSG00000006575	115.642	-0.92686	0.26509	-3.49639	0.000471592	0.00135965	Rundc3a				-1.97904
ENSMUSG00000006576	152.944	0.79154	0.232892	3.39874	0.000676965	0.00189781	Slc4a3				-1.9775
ENSMUSG00000016626	10.5586	-6.98125	1.6552	-4.21777	2.46732e-05	8.80419e-05	Nlrp14
ENSMUSG00000006586	127.604	-0.860962	0.25173	-3.42018	0.000625786	0.00176306	Runx1t1				-1.97239
ENSMUSG00000087244	10.5195	-6.97667	1.6534	-4.2196	2.44735e-05	8.73662e-05	Gm7284
ENSMUSG00000006589	2137.95	-0.262962	0.0793615	-3.31348	0.000921443	0.00251601	Aprt				-1.96031
ENSMUSG00000006599	1110.88	-0.936474	0.0966629	-9.68803	3.38991e-22	4.76023e-21	Gtf2h1				-1.95731
ENSMUSG00000095022	10.4623	-6.9757	1.6595	-4.20348	2.62838e-05	9.34542e-05	Gm20765
ENSMUSG00000006641	188.603	-0.107018	0.214109	-0.499831	0.617194	0.708325	Slc5a6				-1.9559
ENSMUSG00000000544	427.762	-6.96413	0.395379	-17.6138	1.93051e-69	1.20096e-67	Gpa33
ENSMUSG00000078497	255.632	-6.95856	0.509681	-13.6528	1.94362e-42	5.77997e-41	Zfp978
ENSMUSG00000006673	1862.36	-0.213557	0.0799858	-2.66994	0.00758645	0.0170433	Qrich1				-1.95089
ENSMUSG00000006675	42.2713	-0.671196	0.431206	-1.55656	0.119576	0.189825	P4htm				-1.95009
ENSMUSG00000006676	2698.39	0.173643	0.0793281	2.18892	0.0286023	0.0556747	Usp19				-1.94846
ENSMUSG00000075610	10.1862	-6.93142	1.65733	-4.18229	2.88587e-05	0.000102116	Tmem92
ENSMUSG00000006699	6990.52	-0.147454	0.0619446	-2.38042	0.0172929	0.0356672	Cdc42				-1.94015
ENSMUSG00000006705	381.426	-0.292881	0.152938	-1.91503	0.0554888	0.0985956	Pknox1				-1.93961
ENSMUSG00000006715	1144.86	-0.180343	0.0996449	-1.80986	0.0703181	0.121092	Gmnn				-1.9383
ENSMUSG00000006717	347.72	0.727958	0.157116	4.63327	3.59943e-06	1.45049e-05	Acot13				-1.93812
ENSMUSG00000006720	141.919	-0.409899	0.237464	-1.72616	0.0843193	0.141124	Zfp184				-1.93508
ENSMUSG00000006724	6.56734	-1.39841	1.14688	-1.21931	0.222727	0.317611	Cyp27b1				-1.9348
ENSMUSG00000006728	8042.87	0.192243	0.0648618	2.96388	0.00303786	0.00747146	Cdk4				-1.93167
ENSMUSG00000006731	349.918	0.337274	0.171527	1.96631	0.049263	0.0887825	B4galnt1				-1.92943
ENSMUSG00000006732	394.69	-0.219773	0.148069	-1.48426	0.137741	0.213847	Mettl1				-1.92841
ENSMUSG00000006736	1053.14	0.376819	0.0995037	3.78699	0.000152485	0.000479413	Tspan31				-1.92534
ENSMUSG00000006740	3812.75	-0.16562	0.0638932	-2.59214	0.009538	0.0209846	Kif5b				-1.92218
ENSMUSG00000006763	626.636	0.024773	0.122994	0.201416	0.840373	0.888081	Saal1				-1.92079
ENSMUSG00000006782	340.517	-0.48031	0.16009	-3.00025	0.00269755	0.00671617	Cnp				-1.91878
ENSMUSG00000086748	27.4678	-6.9107	1.52167	-4.54151	5.58517e-06	2.19019e-05	Gm13261
ENSMUSG00000006800	3977.23	0.0476102	0.0648903	0.733703	0.46313	0.567336	Sulf2				-1.90612
ENSMUSG00000006818	1834.69	-0.140531	0.0849292	-1.65469	0.0979878	0.160757	Sod2				-1.90565
ENSMUSG00000006850	348.858	0.212598	0.156571	1.35784	0.174514	0.259829	Tmco6				-1.90386
ENSMUSG00000006906	176.695	0.885834	0.216788	4.08618	4.3854e-05	0.000150427	Stambp				-1.90337
ENSMUSG00000006920	362.654	-0.270575	0.156537	-1.72851	0.0838975	0.140502	Ezh1				-1.90273
ENSMUSG00000006930	450.951	-0.548187	0.139286	-3.9357	8.29561e-05	0.000272035	Hap1				-1.90073
ENSMUSG00000006931	916.615	0.178318	0.115031	1.55017	0.121101	0.191724	P3h4				-1.89898
ENSMUSG00000006932	11215.6	0.428959	0.0535789	8.00612	1.18382e-15	1.15855e-14	Ctnnb1				-1.89834
ENSMUSG00000006941	603.339	0.288554	0.123039	2.34522	0.019016	0.0388516	Eif1b				-1.8908
ENSMUSG00000079031	9.81375	-6.87989	1.66404	-4.13444	3.5582e-05	0.000123936	BB287469
ENSMUSG00000006998	7262.66	-0.158277	0.0574136	-2.7568	0.00583709	0.0134344	Psmd2				-1.88759
ENSMUSG00000107821	26.6811	-6.86582	1.52521	-4.50157	6.74547e-06	2.60951e-05	Gm8038
ENSMUSG00000007029	6282.53	-0.06268	0.0643142	-0.974591	0.329763	0.43454	Vars				-1.88235
ENSMUSG00000007030	6.60497	0.0664333	1.10734	0.0599934	0.952161	0.967659	Vwa7				-1.88047
ENSMUSG00000007033	7.66444	1.29219	1.04973	1.23098	0.218331	0.312559	Hspa1l				-1.87653
ENSMUSG00000022113	9.69658	-6.86521	1.6716	-4.10697	4.00883e-05	0.000138521	Trim52
ENSMUSG00000007035	25.6946	-0.144552	0.558359	-0.258887	0.795722	0.854449	Msh5				-1.8747
ENSMUSG00000007036	369.836	0.606109	0.164422	3.68631	0.000227528	0.000692572	Abhd16a				-1.86996
ENSMUSG00000007038	470.04	0.825352	0.151635	5.44304	5.238e-08	2.66563e-07	Neu1				-1.86768
ENSMUSG00000007039	1463.55	0.879441	0.0884319	9.94484	2.65594e-23	3.91133e-22	Ddah2				-1.86639
ENSMUSG00000007041	3735.01	0.84105	0.0653833	12.8634	7.2335e-38	1.88305e-36	Clic1				-1.8653
ENSMUSG00000007050	1064.61	-0.206878	0.0959022	-2.15718	0.0309916	0.0595852	Lsm2				-1.85861
ENSMUSG00000007080	1266.9	-0.660847	0.099576	-6.63661	3.20981e-11	2.26588e-10	Pole				-1.85842
ENSMUSG00000078952	1728.41	-6.86203	0.195518	-35.0967	7.57031e-270	2.979e-267	Lncenc1
ENSMUSG00000058186	424.413	-6.85791	0.387884	-17.6803	5.94535e-70	3.76784e-68	Zfp980
ENSMUSG00000021255	3749.86	-6.85201	0.136812	-50.0835	0	0	Esrrb
ENSMUSG00000007207	90.5141	-0.360761	0.297014	-1.21462	0.224509	0.319694	Stx1a				-1.84491
ENSMUSG00000007216	118.918	-0.651422	0.260597	-2.49973	0.012429	0.0265477	Zfp775				-1.84248
ENSMUSG00000007279	14.0947	1.35712	0.831407	1.63231	0.102613	0.166986	Scube2				-1.83994
ENSMUSG00000007338	956.093	-0.493831	0.100259	-4.92554	8.41282e-07	3.68028e-06	Mrpl49				-1.83798
ENSMUSG00000114348	9.48039	-6.83146	1.67319	-4.0829	4.44778e-05	0.000152319	Gm41031
ENSMUSG00000007411	1422.86	-0.203018	0.0902776	-2.24882	0.0245237	0.0486992	Mark3				-1.83334
ENSMUSG00000007415	1376.09	0.0947498	0.0886328	1.06901	0.285063	0.387465	Gatad1				-1.83281
ENSMUSG00000007458	2450.72	-0.221352	0.0758137	-2.91968	0.0035039	0.0084869	M6pr				-1.83261
ENSMUSG00000007476	195.569	0.63193	0.209755	3.0127	0.00258931	0.00646697	Lrrc8a				-1.82896
ENSMUSG00000007564	5457.42	0.253741	0.0698137	3.63454	0.000278472	0.000836355	Ppp2r1a				-1.82496
ENSMUSG00000007570	608.475	-0.0991726	0.122221	-0.811422	0.417124	0.522535	Fance				-1.82266
ENSMUSG00000007589	672.706	-0.176399	0.118657	-1.48663	0.137114	0.21299	Tinf2				-1.82062
ENSMUSG00000105993	9.24605	-6.80021	1.70634	-3.98525	6.74092e-05	0.000224005	Tex13c2
ENSMUSG00000007603	726.51	-0.477069	0.126102	-3.7832	0.000154825	0.000485687	Dus3l				-1.80913
ENSMUSG00000007610	517.137	-0.190021	0.138517	-1.37182	0.170119	0.254584	Gtpbp3				-1.80316
ENSMUSG00000007613	869.612	0.761488	0.106511	7.1494	8.71576e-13	6.89156e-12	Tgfbr1				-1.80064
ENSMUSG00000007617	728.921	0.208145	0.113135	1.83979	0.0657985	0.114263	Homer1				-1.79728
ENSMUSG00000059229	9.2642	-6.79686	1.67645	-4.05432	5.02803e-05	0.000170636	Gm6802
ENSMUSG00000007655	2482.52	-0.630603	0.0720364	-8.75394	2.06034e-18	2.36199e-17	Cav1				-1.78927
ENSMUSG00000007656	1859.57	0.114465	0.0785503	1.45722	0.145056	0.223075	Arpp19				-1.7858
ENSMUSG00000007659	1151.21	0.291487	0.0950381	3.06705	0.0021618	0.00548751	Bcl2l1				-1.78497
ENSMUSG00000007670	4387.37	0.160313	0.0651654	2.4601	0.0138899	0.0293494	Khsrp				-1.78375
ENSMUSG00000098037	9.2642	-6.79686	1.67645	-4.05432	5.02803e-05	0.000170636	Gm7765
ENSMUSG00000007721	1291.64	-0.227711	0.0902594	-2.52284	0.011641	0.0250511	Ccdc124				-1.78129
ENSMUSG00000007739	8569.69	-0.476573	0.0549586	-8.67149	4.26489e-18	4.79509e-17	Cct4				-1.78033
ENSMUSG00000007777	299.444	-0.295662	0.167623	-1.76385	0.0777581	0.131865	0610009B22Rik				-1.77851
ENSMUSG00000007783	533.013	0.172847	0.1324	1.30549	0.191727	0.280665	Cpt1c				-1.77818
ENSMUSG00000060685	9.2433	-6.78772	1.69033	-4.01561	5.92915e-05	0.000198589	Fthl17c
ENSMUSG00000063903	9.2433	-6.78772	1.69033	-4.01561	5.92915e-05	0.000198589	Klk1
ENSMUSG00000007815	5300.63	-0.332734	0.0595998	-5.5828	2.36682e-08	1.25861e-07	Rhoa				-1.76852
ENSMUSG00000113559	9.18609	-6.78653	1.68132	-4.03643	5.42697e-05	0.00018311	Gm40987
ENSMUSG00000007827	275.135	-0.0509021	0.180325	-0.282279	0.777729	0.840355	Ankrd26				-1.76265
ENSMUSG00000007833	602.602	-0.435024	0.130134	-3.34291	0.00082906	0.00228626	Aldh16a1				-1.76081
ENSMUSG00000007836	12917.4	0.264522	0.0567121	4.66429	3.0968e-06	1.25934e-05	Hnrnpa0				-1.75937
ENSMUSG00000007837	144.353	0.345157	0.245033	1.40862	0.158949	0.240548	Prrg2				-1.75703
ENSMUSG00000007850	6248.49	0.0167699	0.0629125	0.26656	0.789808	0.849662	Hnrnph1				-1.7569
ENSMUSG00000007867	187.518	0.800364	0.216312	3.70005	0.000215557	0.000658501	Ift43				-1.75656
ENSMUSG00000007872	1972.92	-0.983132	0.0777255	-12.6488	1.1364e-36	2.85296e-35	Id3				-1.75618
ENSMUSG00000007880	5027.63	-0.347952	0.0620829	-5.60464	2.08684e-08	1.11498e-07	Arid1a				-1.75587
ENSMUSG00000007888	588.586	-0.672864	0.13666	-4.92362	8.49556e-07	3.71456e-06	Crlf1				-1.75584
ENSMUSG00000007891	5465.68	0.774519	0.0670192	11.5567	6.83068e-31	1.41471e-29	Ctsd				-1.75471
ENSMUSG00000007892	29896.4	-0.263848	0.0525073	-5.02498	5.03498e-07	2.27677e-06	Rplp1				-1.75295
ENSMUSG00000054362	25.1524	-6.78381	1.5305	-4.43241	9.3185e-06	3.52985e-05	Lexm
ENSMUSG00000007944	8.90943	-2.20794	1.00466	-2.1977	0.0279704	0.0546142	Ttc9b				-1.75063
ENSMUSG00000007946	54.4266	-1.05842	0.385712	-2.74406	0.00606853	0.0139122	Phox2a				-1.7427
ENSMUSG00000007950	630.584	0.859376	0.12417	6.92095	4.48634e-12	3.37543e-11	Abhd8				-1.74098
ENSMUSG00000062369	9.14703	-6.78129	1.68509	-4.02429	5.71482e-05	0.000192095	Usp17lb
ENSMUSG00000032093	9.10797	-6.776	1.68989	-4.00973	6.0789e-05	0.000203283	Cd3e
ENSMUSG00000008028	13.9539	-0.0677457	0.747929	-0.0905778	0.927828	0.951502	1700008O03Rik				-1.73927
ENSMUSG00000008035	917.054	0.717301	0.116368	6.16409	7.08901e-10	4.44435e-09	Mid1ip1				-1.73886
ENSMUSG00000008036	1344.48	0.297461	0.0890882	3.33894	0.000840972	0.00231558	Ap2s1				-1.73753
ENSMUSG00000008090	469.673	0.950225	0.145758	6.51921	7.06782e-11	4.8675e-10	Fgfrl1				-1.73659
ENSMUSG00000008129	33.2831	-0.491265	0.484417	-1.01414	0.310518	0.414571	4930432K21Rik				-1.73192
ENSMUSG00000008136	528.551	-0.721354	0.130527	-5.52648	3.2672e-08	1.71265e-07	Fhl2				-1.73181
ENSMUSG00000008140	1931.8	0.400061	0.084602	4.72874	2.25922e-06	9.35132e-06	Emc10				-1.73146
ENSMUSG00000058755	9.12613	-6.77189	1.68251	-4.02488	5.7005e-05	0.000191651	Osm
ENSMUSG00000008167	397.169	-0.226001	0.147992	-1.52711	0.126733	0.199039	Fbxw9				-1.72591
ENSMUSG00000008193	6.60578	-3.12968	1.29142	-2.42343	0.0153746	0.0321018	Spib				-1.72341
ENSMUSG00000008200	1229.54	-0.200334	0.0932392	-2.1486	0.0316662	0.0607234	Fnbp4				-1.72236
ENSMUSG00000067919	320.299	-6.75056	0.430866	-15.6674	2.52719e-55	1.06906e-53	Rex2
ENSMUSG00000008226	297.309	-0.733315	0.170162	-4.30952	1.63606e-05	5.97922e-05	Scrn3				-1.71669
ENSMUSG00000008301	883.453	0.0952126	0.105756	0.900305	0.367958	0.473945	Phax				-1.71397
ENSMUSG00000008305	803.566	0.281832	0.110773	2.54422	0.0109521	0.0237621	Tle1				-1.71348
ENSMUSG00000008307	17.0571	0.263503	0.680246	0.387364	0.698486	0.775785	1700109H08Rik				-1.71271
ENSMUSG00000023403	48.7381	-6.73705	1.08702	-6.19772	5.72852e-10	3.64289e-09	Stk31
ENSMUSG00000008333	1367.11	-0.11781	0.0887673	-1.32718	0.184448	0.271821	Snrpb2				-1.70918
ENSMUSG00000008348	14908.5	-0.461456	0.0634364	-7.27431	3.48185e-13	2.8462e-12	Ubc				-1.70892
ENSMUSG00000008373	1700.86	0.0187029	0.0811768	0.230397	0.817783	0.871326	Prpf31				-1.7012
ENSMUSG00000008384	444.115	-0.73895	0.141589	-5.21898	1.79909e-07	8.63857e-07	Sertad1				-1.70097
ENSMUSG00000008393	2992.44	0.367963	0.0678969	5.41944	5.97875e-08	3.0208e-07	Carhsp1				-1.69998
ENSMUSG00000008398	980.96	0.821204	0.100763	8.14985	3.64375e-16	3.6858e-15	Elk3				-1.69093
ENSMUSG00000008429	802.991	-0.0682027	0.107538	-0.63422	0.525937	0.626497	Herpud2				-1.69061
ENSMUSG00000008435	335.828	-0.107452	0.162244	-0.662284	0.507789	0.610162	Rdh13				-1.68637
ENSMUSG00000008450	2399.17	-0.110526	0.0720636	-1.53372	0.125098	0.197001	Nutf2				-1.68138
ENSMUSG00000008461	14.0214	-1.40506	0.800101	-1.7561	0.0790711	0.133823	Fut1				-1.6812
ENSMUSG00000008475	2683.93	0.051294	0.0715041	0.717357	0.473154	0.577234	Arpc5				-1.68055
ENSMUSG00000008489	418.225	-0.967922	0.160965	-6.01326	1.81824e-09	1.09062e-08	Elavl2				-1.67282
ENSMUSG00000115092	8.87088	-6.73045	1.69029	-3.98183	6.83869e-05	0.000227103	E130202H07Rik
ENSMUSG00000045699	145.49	-6.72744	0.628416	-10.7054	9.60179e-27	1.6698e-25	Gm21411
ENSMUSG00000008575	406.162	0.0679414	0.155457	0.437044	0.66208	0.745975	Nfib				-1.65936
ENSMUSG00000064194	193.853	-6.72648	0.546365	-12.3113	7.87057e-35	1.86785e-33	Zfp936
ENSMUSG00000008604	2577.35	-0.7439	0.0787451	-9.44693	3.48901e-21	4.63767e-20	Ubqln4				-1.65746
ENSMUSG00000106223	48.4372	-6.72642	1.08673	-6.18957	6.03289e-10	3.82245e-09	2400006E01Rik
ENSMUSG00000008668	17464.8	-0.211884	0.0491329	-4.31247	1.6144e-05	5.90388e-05	Rps18				-1.65547
ENSMUSG00000008682	21092.6	-0.127228	0.048416	-2.62781	0.00859373	0.0190958	Rpl10				-1.65138
ENSMUSG00000008683	9410.48	-0.177608	0.0564114	-3.14844	0.00164146	0.00426784	Rps15a				-1.65084
ENSMUSG00000008690	2933.91	-0.236428	0.0742335	-3.18492	0.00144796	0.00380745	Ncaph2				-1.65052
ENSMUSG00000008730	1356.59	0.230282	0.0882462	2.60954	0.00906629	0.0200432	Hipk1				-1.65007
ENSMUSG00000067702	120.876	-6.72205	0.689992	-9.74221	1.99168e-22	2.83442e-21	Tuba3a
ENSMUSG00000008763	1244.49	0.0443248	0.0912437	0.485784	0.62712	0.716848	Man1a2				-1.64953
ENSMUSG00000008822	197.505	0.0993982	0.232436	0.427636	0.668916	0.751725	Acyp1				-1.6485
ENSMUSG00000008855	1451.68	0.827229	0.0920145	8.9902	2.46779e-19	3.01498e-18	Hdac5				-1.64614
ENSMUSG00000008859	1083.52	0.431415	0.106959	4.03348	5.4958e-05	0.000185359	Rala				-1.64488
ENSMUSG00000008892	2228.09	0.00767044	0.0767877	0.0998914	0.920431	0.946209	Vdac3				-1.64316
ENSMUSG00000008958	811.263	0.256862	0.116493	2.20496	0.0274571	0.053767	Vps72				-1.6395
ENSMUSG00000008976	1871.09	-0.710089	0.0798631	-8.89133	6.03793e-19	7.16464e-18	Gabpa				-1.63284
ENSMUSG00000105260	24.0715	-6.71723	1.53257	-4.38297	1.17071e-05	4.37683e-05	Gm40040
ENSMUSG00000009013	4492.11	0.0972354	0.0657024	1.47994	0.13889	0.215272	Dynll1				-1.629
ENSMUSG00000009030	1060.14	-0.339423	0.0995081	-3.41101	0.000647234	0.00181894	Pdcl				-1.6267
ENSMUSG00000009035	1579.02	0.472108	0.0921267	5.12455	2.98247e-07	1.39256e-06	Tmem184b				-1.6264
ENSMUSG00000009073	1986.45	-0.633643	0.0770912	-8.21939	2.04539e-16	2.10267e-15	Nf2				-1.62551
ENSMUSG00000009075	45.1201	-0.920263	0.429495	-2.14266	0.0321403	0.0614932	Cabp7				-1.61613
ENSMUSG00000009076	128.885	0.421309	0.256141	1.64483	0.100005	0.163401	Zmat5				-1.61552
ENSMUSG00000009079	5667.01	-0.0411202	0.0581693	-0.706906	0.479625	0.583866	Ewsr1				-1.61124
ENSMUSG00000009090	1418.68	0.0945354	0.0983733	0.960987	0.336559	0.441143	Ap1b1				-1.60871
ENSMUSG00000009092	49.0277	-0.910918	0.408859	-2.22795	0.0258838	0.0510642	Derl3				-1.60143
ENSMUSG00000035000	96.0228	-6.71474	0.770298	-8.71707	2.85485e-18	3.24425e-17	Dpp4
ENSMUSG00000009108	46.7028	0.0310856	0.412463	0.0753659	0.939924	0.959636	Gnat2				-1.59856
ENSMUSG00000009112	1148.8	0.103063	0.0958453	1.0753	0.282239	0.384368	Bcl2l13				-1.59776
ENSMUSG00000009145	16.0749	0.60924	0.747632	0.814892	0.415134	0.520563	Dqx1				-1.59621
ENSMUSG00000075555	8.53752	-6.67662	1.69602	-3.93665	8.2628e-05	0.000271012	Gm10863
ENSMUSG00000009207	396.465	-0.267305	0.158765	-1.68365	0.0922493	0.152556	Lnpk				-1.59359
ENSMUSG00000009216	28.6571	0.590547	0.525987	1.12274	0.261548	0.361569	Fam163b				-1.5917
ENSMUSG00000009246	15.1552	0.491351	0.726535	0.676294	0.498854	0.602281	Trpm5				-1.5894
ENSMUSG00000009248	43.7592	-0.810272	0.431529	-1.87768	0.0604255	0.106119	Ascl2				-1.58869
ENSMUSG00000112523	46.7533	-6.67426	1.08776	-6.13578	8.47425e-10	5.25441e-09	Gm48377
ENSMUSG00000009291	1811.4	0.251468	0.0794632	3.16458	0.00155306	0.0040567	Pttg1ip				-1.58784
ENSMUSG00000009293	919.822	0.215238	0.10248	2.10029	0.0357035	0.0672387	Ube2g2				-1.58765
ENSMUSG00000009376	209.66	-0.263509	0.203888	-1.29242	0.196211	0.286289	Met				-1.58723
ENSMUSG00000009378	11.1359	0.0408923	0.87572	0.0466957	0.962756	0.974971	Slc16a12				-1.58434
ENSMUSG00000113008	8.49847	-6.67102	1.69605	-3.93328	8.37958e-05	0.000274576	Gm48171
ENSMUSG00000009406	551.811	0.165143	0.12765	1.29372	0.195763	0.285758	Elk1				-1.58307
ENSMUSG00000009418	1082.37	0.956994	0.0994011	9.6276	6.1142e-22	8.47326e-21	Nav1				-1.58267
ENSMUSG00000009470	6310.21	0.000578536	0.0622123	0.00929938	0.99258	0.995227	Tnpo1				-1.582
ENSMUSG00000009535	1419.85	-0.51326	0.0916641	-5.59936	2.15141e-08	1.14803e-07	Rnmt				-1.57962
ENSMUSG00000009549	1454.52	-0.0416634	0.0870496	-0.478617	0.632211	0.72106	Srp14				-1.5789
ENSMUSG00000009555	1918.94	0.236226	0.0803384	2.94039	0.00327801	0.00798778	Cdk9				-1.57799
ENSMUSG00000009563	661.839	0.610955	0.121594	5.02457	5.04569e-07	2.28101e-06	Tor2a				-1.57785
ENSMUSG00000009566	819.814	-0.502858	0.109508	-4.59197	4.39074e-06	1.7512e-05	Fpgs				-1.57748
ENSMUSG00000009569	406.406	-0.0666935	0.144985	-0.460004	0.645513	0.731604	Mkl2				-1.57388
ENSMUSG00000009575	6303.19	0.109442	0.0583806	1.87463	0.0608432	0.106731	Cbx5				-1.57298
ENSMUSG00000114625	8.49847	-6.67102	1.69605	-3.93328	8.37958e-05	0.000274576	Gm48218
ENSMUSG00000107418	23.2485	-6.66929	1.5376	-4.33747	1.44135e-05	5.29968e-05	Gm4782
ENSMUSG00000009614	122.95	0.418724	0.262564	1.59475	0.110768	0.178301	Sardh				-1.56976
ENSMUSG00000009621	575.156	0.49766	0.130277	3.82	0.000133451	0.000423424	Vav2				-1.56811
ENSMUSG00000079871	8.3813	-6.6541	1.70209	-3.90938	9.2533e-05	0.000301222	Gm4984
ENSMUSG00000009630	1467.5	0.229949	0.0861063	2.67052	0.00757332	0.0170229	Ppp2cb				-1.56066
ENSMUSG00000009633	27.8491	0.949108	0.542213	1.75043	0.0800435	0.135198	G0s2				-1.55699
ENSMUSG00000009640	534.234	0.35366	0.128976	2.74206	0.00610547	0.0139892	Dmap1				-1.55666
ENSMUSG00000009647	404.485	-0.494198	0.14549	-3.39679	0.000681823	0.0019098	Mcu				-1.55648
ENSMUSG00000009654	5.37073	0.531782	1.19056	0.446665	0.655117	0.739756	Oit3				-1.5562
ENSMUSG00000086147	136.489	-6.63363	0.632658	-10.4853	1.00889e-25	1.6655e-24	Zfp989
ENSMUSG00000009681	920.63	0.619128	0.109603	5.64882	1.6155e-08	8.74469e-08	Bcr				-1.55327
ENSMUSG00000009687	268.64	0.554667	0.181343	3.05866	0.00222327	0.0056292	Fxyd5				-1.54694
ENSMUSG00000009731	122.897	0.703026	0.256806	2.73758	0.00618937	0.0141681	Kcnd1				-1.54406
ENSMUSG00000009733	269.44	0.176772	0.174803	1.01126	0.311893	0.416078	Tfcp2				-1.54388
ENSMUSG00000041237	8.10515	-6.59854	1.71853	-3.83964	0.000123214	0.000392711	Pklr
ENSMUSG00000017868	8.04794	-6.59721	1.71761	-3.84092	0.000122575	0.000390823	Sgk2
ENSMUSG00000009741	1067	-0.335463	0.096314	-3.48302	0.000495794	0.00142506	Ubp1				-1.53906
ENSMUSG00000009772	200.275	0.944549	0.206559	4.57278	4.81304e-06	1.90507e-05	Nuak2				-1.5354
ENSMUSG00000009828	340.065	0.414546	0.161273	2.57046	0.0101563	0.0222207	Ick				-1.53496
ENSMUSG00000009863	1114.57	0.0793327	0.111963	0.708561	0.478597	0.582866	Sdhb				-1.53449
ENSMUSG00000009876	25.0597	1.25667	0.575956	2.18189	0.0291179	0.0565222	Cox4i2				-1.53038
ENSMUSG00000009894	1215.01	-0.102643	0.0925224	-1.10938	0.267264	0.368002	Snap47				-1.52759
ENSMUSG00000009900	8.11434	-2.99408	1.16784	-2.56378	0.010354	0.0225949	Wnt3a				-1.5264
ENSMUSG00000009905	476.988	0.152843	0.135087	1.13144	0.257871	0.357467	Kdsr				-1.52633
ENSMUSG00000009907	1299.44	-0.176633	0.0908917	-1.94334	0.0519753	0.0930168	Vps4b				-1.52527
ENSMUSG00000009927	12882.3	-0.198182	0.0515049	-3.84782	0.000119171	0.000381262	Rps25				-1.52425
ENSMUSG00000009941	6.86465	0.929329	1.13489	0.818871	0.41286	0.51825	Nxf2				-1.52417
ENSMUSG00000009995	226.558	0.557492	0.197185	2.82725	0.00469499	0.0110232	Taz				-1.52399
ENSMUSG00000010021	11.1326	-0.653373	0.887946	-0.735825	0.461837	0.566163	Kif19a				-1.52158
ENSMUSG00000010025	594.11	0.203064	0.122222	1.66143	0.0966268	0.158771	Aldh3a2				-1.521
ENSMUSG00000092622	44.2647	-6.59381	1.09201	-6.03823	1.55813e-09	9.43634e-09	Khdc3
ENSMUSG00000010045	533.867	0.622724	0.138247	4.50443	6.65514e-06	2.5781e-05	Tmem115				-1.51988
ENSMUSG00000010047	784.379	0.819448	0.117004	7.00357	2.49527e-12	1.91485e-11	Hyal2				-1.51725
ENSMUSG00000010048	1013.92	-0.517704	0.103234	-5.01484	5.30784e-07	2.39185e-06	Ifrd2				-1.51704
ENSMUSG00000010051	110.804	0.347171	0.269825	1.28665	0.198217	0.288642	Hyal1				-1.51658
ENSMUSG00000010054	359.756	0.577092	0.155832	3.70329	0.00021282	0.000650728	Tusc2				-1.51533
ENSMUSG00000010057	159.307	0.439017	0.229987	1.90887	0.0562784	0.0997055	Nprl2				-1.51328
ENSMUSG00000040610	8.00888	-6.59117	1.72392	-3.82337	0.00013164	0.000417836	Tlx3
ENSMUSG00000091779	7.94892	-6.57461	1.71235	-3.83953	0.00012327	0.000392817	Gm21293
ENSMUSG00000010067	328.271	-0.0273289	0.168573	-0.162119	0.871212	0.910492	Rassf1				-1.5096
ENSMUSG00000010080	4.99977	-1.44491	1.46019	-0.989538	0.3224	0.426965	Epn3				-1.50888
ENSMUSG00000010095	4354.45	-0.779761	0.0627371	-12.429	1.81822e-35	4.42041e-34	Slc3a2				-1.50404
ENSMUSG00000010097	1883.3	0.103771	0.0802594	1.29295	0.19603	0.286098	Nxf1				-1.50318
ENSMUSG00000010110	755.274	0.300015	0.113706	2.63852	0.00832685	0.0185442	Stx5a				-1.49901
ENSMUSG00000113260	7.8708	-6.56258	1.71592	-3.82452	0.000131026	0.000415963	Gm19428
ENSMUSG00000114549	7.83175	-6.55651	1.71946	-3.81312	0.000137222	0.000434495	Vmn2r-ps106
ENSMUSG00000010154	138.458	-0.776653	0.245396	-3.1649	0.00155135	0.00405286	Spire2				-1.49478
ENSMUSG00000022432	64.6989	-6.55557	0.896506	-7.31236	2.62496e-13	2.16141e-12	Smc1b
ENSMUSG00000010277	4820.79	-0.342367	0.0618947	-5.53145	3.17602e-08	1.6664e-07	2610507B11Rik				-1.49337
ENSMUSG00000010290	609.055	0.0453518	0.121687	0.372692	0.709378	0.785459	AI597479				-1.49022
ENSMUSG00000010307	245.888	0.451703	0.192848	2.34227	0.0191668	0.0391219	Tmem86a				-1.48861
ENSMUSG00000010311	16.3448	0.240148	0.699768	0.343183	0.731461	0.802766	Optc				-1.48749
ENSMUSG00000043681	63.6328	-6.53639	0.910263	-7.18077	6.93194e-13	5.51978e-12	Fam25c
ENSMUSG00000085715	7.73273	-6.53317	1.72152	-3.79499	0.000147648	0.00046533	Tsix
ENSMUSG00000010362	347.437	-0.992504	0.158873	-6.24717	4.17961e-10	2.69833e-09	Rdm1				-1.48483
ENSMUSG00000010376	2271.14	0.187231	0.0738021	2.53693	0.0111828	0.0242099	Nedd8				-1.48432
ENSMUSG00000010392	610.737	0.172495	0.120777	1.42821	0.153231	0.233546	Gosr1				-1.48328
ENSMUSG00000010406	880.403	-0.0632997	0.103412	-0.612112	0.540464	0.64033	Mrpl52				-1.47665
ENSMUSG00000010453	1018.17	-0.0938216	0.0988228	-0.949392	0.342421	0.447076	Kansl3				-1.47614
ENSMUSG00000010461	68.521	-0.427659	0.337913	-1.26559	0.20566	0.297382	Eya4				-1.47597
ENSMUSG00000010476	54.5981	-0.0154479	0.381408	-0.0405022	0.967693	0.978624	Ebf3				-1.47442
ENSMUSG00000010517	1096.02	-0.865132	0.0959823	-9.01345	1.99669e-19	2.44826e-18	Faf1				-1.47219
ENSMUSG00000010529	8.53094	1.32973	0.986305	1.3482	0.177595	0.263511	Gm266				-1.46788
ENSMUSG00000010538	19.6095	-0.155313	0.62701	-0.247704	0.804363	0.861105	Tsacc				-1.46547
ENSMUSG00000085860	106.138	-6.53281	0.694513	-9.40632	5.13831e-21	6.76617e-20	2410003L11Rik
ENSMUSG00000057215	7.69367	-6.52698	1.72109	-3.79235	0.000149231	0.000470056	Platr28
ENSMUSG00000010607	355.617	-0.751143	0.154706	-4.85529	1.20214e-06	5.1432e-06	Pigyl				-1.45133
ENSMUSG00000010608	2681.36	-0.465958	0.0814135	-5.72336	1.04438e-08	5.76761e-08	Rbm25				-1.4508
ENSMUSG00000010609	174.653	0.621926	0.217183	2.8636	0.00418853	0.00995702	Psen2				-1.45035
ENSMUSG00000010651	35.7508	-0.106835	0.464842	-0.22983	0.818223	0.871482	Acaa1b				-1.44992
ENSMUSG00000010660	475.545	-0.855115	0.145939	-5.8594	4.6454e-09	2.67181e-08	Plcd1				-1.44796
ENSMUSG00000094144	7.61556	-6.51455	1.72379	-3.7792	0.000157331	0.000493	Gm21312
ENSMUSG00000010721	131.197	-0.793306	0.261396	-3.03488	0.00240634	0.00606008	Lmbr1				-1.44644
ENSMUSG00000010751	335.615	0.160471	0.163157	0.98354	0.325342	0.430053	Tnfrsf22				-1.44614
ENSMUSG00000010755	2205.81	-0.415121	0.0748228	-5.54806	2.88863e-08	1.52365e-07	Cars				-1.44266
ENSMUSG00000067561	7.49839	-6.49553	1.73738	-3.73869	0.000184983	0.0005728	Dmrtc1c2
ENSMUSG00000010797	11.1679	-0.930614	0.840168	-1.10765	0.268012	0.368852	Wnt2				-1.43737
ENSMUSG00000010825	5.18246	-0.637016	1.26151	-0.504962	0.613586	0.705188	Grid2ip				-1.43698
ENSMUSG00000010830	593.169	-0.454072	0.125029	-3.63172	0.000281537	0.00084496	Kdelr3				-1.435
ENSMUSG00000010911	198.251	-0.0517529	0.206213	-0.250969	0.801838	0.859109	Apip				-1.43321
ENSMUSG00000010914	377.157	-0.250268	0.150265	-1.6655	0.0958122	0.157677	Pdhx				-1.4303
ENSMUSG00000010936	942.939	-0.27961	0.112538	-2.48458	0.0129705	0.0275824	Vac14				-1.42906
ENSMUSG00000004359	7.51654	-6.49056	1.73402	-3.74306	0.000181793	0.000563392	Spic
ENSMUSG00000011096	1490.87	0.0626219	0.0906058	0.691146	0.489474	0.592927	Akt1s1				-1.42482
ENSMUSG00000011114	2248.5	0.153247	0.0743887	2.06008	0.0393905	0.073293	Tbrg1				-1.42348
ENSMUSG00000025383	20.58	-6.4842	1.55615	-4.16684	3.08855e-05	0.000108516	Il23a
ENSMUSG00000011158	316.987	0.184488	0.167374	1.10225	0.270353	0.371318	Brf1				-1.42229
ENSMUSG00000011171	4.66288	2.24603	1.42312	1.57825	0.114509	0.183346	Vipr2				-1.41813
ENSMUSG00000011179	14344.6	-0.812964	0.0508148	-15.9986	1.30746e-57	5.83734e-56	Odc1				-1.41593
ENSMUSG00000011254	517.767	-0.158527	0.129885	-1.22051	0.222271	0.317067	Thg1l				-1.40881
ENSMUSG00000011256	2194.67	-0.609055	0.0777867	-7.82981	4.8862e-15	4.56792e-14	Adam19				-1.40878
ENSMUSG00000011257	6164.62	-0.731148	0.0601176	-12.162	4.95567e-34	1.14713e-32	Pabpc4				-1.40877
ENSMUSG00000097483	7.47749	-6.48414	1.73175	-3.74427	0.000180918	0.000560885	Gm26806
ENSMUSG00000095661	102.589	-6.48277	0.696687	-9.30513	1.33822e-20	1.7312e-19	Gm8935
ENSMUSG00000011305	32.378	0.348439	0.489793	0.711401	0.476836	0.580972	Plin5				-1.40434
ENSMUSG00000011306	724.192	-0.0144609	0.113611	-0.127285	0.898715	0.92976	Sugp1				-1.40244
ENSMUSG00000050844	7.39937	-6.4713	1.73091	-3.73867	0.000184998	0.0005728	1700020N01Rik
ENSMUSG00000011382	230.751	-0.338894	0.198871	-1.70409	0.0883646	0.147066	Dhdh				-1.39473
ENSMUSG00000011427	133.994	-0.119064	0.256661	-0.463896	0.642722	0.729459	Zfp790				-1.39078
ENSMUSG00000011463	13.1045	1.14957	0.805246	1.42761	0.153405	0.233769	Cpb1				-1.38945
ENSMUSG00000011486	6.78022	-4.85566	1.7426	-2.78645	0.00532884	0.0123589	Slc25a41				-1.38936
ENSMUSG00000081593	19.9485	-6.44054	1.55662	-4.13752	3.51077e-05	0.000122335	Gm11841
ENSMUSG00000011658	114.544	0.0605018	0.262657	0.230345	0.817824	0.871326	Fuz				-1.38799
ENSMUSG00000024207	7.22224	-6.43339	1.74302	-3.69094	0.000223429	0.000681074	Acsbg2
ENSMUSG00000011752	14564.1	0.0498178	0.050868	0.979354	0.327405	0.432004	Pgam1				-1.38537
ENSMUSG00000011831	1032.78	-0.267683	0.101149	-2.64642	0.00813476	0.0181611	Evi5				-1.38363
ENSMUSG00000011832	193.013	0.302815	0.211839	1.42946	0.152872	0.233062	Evi5l				-1.38198
ENSMUSG00000011837	518.857	0.227979	0.131741	1.73051	0.0835396	0.140013	Snapc2				-1.37947
ENSMUSG00000011877	1935.63	0.0147496	0.0821527	0.179539	0.857514	0.900571	Git1				-1.37938
ENSMUSG00000011884	811.393	-0.483076	0.108247	-4.46271	8.09289e-06	3.09066e-05	Gltp				-1.37817
ENSMUSG00000011958	1207.96	0.180379	0.0970148	1.85929	0.0629859	0.110011	Bnip2				-1.37437
ENSMUSG00000011960	985.964	-0.337955	0.102986	-3.28157	0.0010323	0.00279391	Ccnt1				-1.36912
ENSMUSG00000012017	615.516	0.605114	0.121778	4.96901	6.7295e-07	2.98949e-06	Scarf2				-1.36802
ENSMUSG00000012076	367.182	-0.129456	0.15276	-0.847446	0.396747	0.501933	Brms1l				-1.36691
ENSMUSG00000012114	1026.33	-0.0644161	0.098782	-0.652104	0.514334	0.616516	Med15				-1.36519
ENSMUSG00000012117	519.276	0.665071	0.131278	5.06611	4.06022e-07	1.86036e-06	Dhdds				-1.36491
ENSMUSG00000086649	7.18318	-6.42673	1.74129	-3.69078	0.000223566	0.000681368	Gm15286
ENSMUSG00000012126	53.171	-0.815381	0.397418	-2.05169	0.0401993	0.0746748	Ubxn11				-1.36422
ENSMUSG00000050876	19.4616	-6.41288	1.56609	-4.09482	4.22489e-05	0.000145475	Spata31d1a
ENSMUSG00000012296	981.458	-0.0904218	0.102944	-0.878361	0.379748	0.485803	Tjap1				-1.362
ENSMUSG00000046338	58.507	-6.41266	0.904312	-7.0912	1.32951e-12	1.03385e-11	Gpat2
ENSMUSG00000012396	5163.8	-0.620418	0.0655973	-9.45799	3.13932e-21	4.19593e-20	Nanog				-1.35676
ENSMUSG00000012405	15452.2	0.0614201	0.0496807	1.2363	0.216347	0.310374	Rpl15				-1.35673
ENSMUSG00000012422	1453.7	0.384671	0.0865444	4.44478	8.79801e-06	3.34467e-05	Tmem167				-1.35576
ENSMUSG00000113901	7.06601	-6.40667	1.74418	-3.67317	0.000239559	0.000726578	Gm49381
ENSMUSG00000012429	530.557	0.334723	0.132988	2.51695	0.0118375	0.0254385	Mplkip				-1.35433
ENSMUSG00000012443	2113.47	-0.557529	0.0760179	-7.33418	2.23082e-13	1.85219e-12	Kif11				-1.35269
ENSMUSG00000012483	587.889	0.108897	0.126217	0.862774	0.388262	0.493709	Rpa3				-1.35102
ENSMUSG00000025557	19.1502	-6.38586	1.55792	-4.09896	4.15004e-05	0.000143025	Slc15a1
ENSMUSG00000012535	2337.7	-0.313754	0.0868759	-3.61152	0.000304408	0.000907486	Tnpo3				-1.35014
ENSMUSG00000012609	338.319	0.342913	0.157751	2.17376	0.029723	0.057512	Ttll5				-1.34564
ENSMUSG00000012640	283.941	-0.510264	0.171852	-2.96921	0.00298562	0.00735726	Zfp715				-1.34517
ENSMUSG00000012819	17.0455	-0.751738	0.675494	-1.11287	0.265764	0.366205	Cdh23				-1.33994
ENSMUSG00000012848	15690.1	-0.169585	0.0511838	-3.31325	0.000922187	0.00251741	Rps5				-1.33527
ENSMUSG00000012889	17.8331	-0.785051	0.676751	-1.16003	0.246037	0.344122	Podnl1				-1.33275
ENSMUSG00000013033	1892.41	0.0710358	0.0832671	0.853108	0.393599	0.498883	Adgrl1				-1.33241
ENSMUSG00000013076	1565.3	0.328942	0.0850462	3.86781	0.000109819	0.000353693	Amotl1				-1.33236
ENSMUSG00000013089	4731.35	-0.975253	0.0634748	-15.3644	2.8363e-53	1.13728e-51	Etv5				-1.33088
ENSMUSG00000013150	250.189	0.807971	0.184246	4.38528	1.15835e-05	4.33541e-05	Gfod2				-1.32979
ENSMUSG00000013155	250.12	0.358035	0.18143	1.9734	0.0484497	0.087578	Enkd1				-1.32902
ENSMUSG00000013160	1222.37	-0.0372282	0.0917815	-0.405618	0.685024	0.764849	Atp6v0d1				-1.32891
ENSMUSG00000013236	2793.72	0.425658	0.069261	6.1457	7.96094e-10	4.95429e-09	Ptprs				-1.32862
ENSMUSG00000013275	711.24	0.29159	0.117909	2.473	0.0133984	0.0284032	Slc41a1				-1.3272
ENSMUSG00000009596	19.1293	-6.38125	1.5551	-4.10342	4.07081e-05	0.000140519	Taf7l
ENSMUSG00000013415	6093.17	-0.515949	0.0604428	-8.53615	1.38763e-17	1.5227e-16	Igf2bp1				-1.32679
ENSMUSG00000114926	19.1293	-6.38125	1.5551	-4.10342	4.07081e-05	0.000140519	Gm2379
ENSMUSG00000013419	420.634	0.638483	0.14692	4.3458	1.38771e-05	5.12136e-05	Zfp651				-1.32262
ENSMUSG00000013465	1422.16	0.127976	0.0892071	1.4346	0.151402	0.231091	Nelfb				-1.31574
ENSMUSG00000013483	5.34457	-1.5601	1.25171	-1.24637	0.212628	0.305949	Card14				-1.31295
ENSMUSG00000013495	178.187	0.389777	0.216959	1.79654	0.0724084	0.124186	Tmem175				-1.3123
ENSMUSG00000013523	44.1085	0.559098	0.444764	1.25707	0.208729	0.300952	Bcas1				-1.31139
ENSMUSG00000013539	148.593	0.210511	0.234249	0.898661	0.368833	0.474783	Tango2				-1.31098
ENSMUSG00000013584	88.8572	0.472872	0.307413	1.53823	0.123993	0.195516	Aldh1a2				-1.31074
ENSMUSG00000013593	2858.8	-0.129962	0.0701841	-1.85173	0.064065	0.111642	Ndufs2				-1.31012
ENSMUSG00000013622	444.85	0.403075	0.14401	2.79894	0.00512712	0.0119367	Atraid				-1.30878
ENSMUSG00000013629	6622.07	-0.375735	0.0684739	-5.48727	4.08182e-08	2.10768e-07	Cad				-1.3076
ENSMUSG00000013646	548.467	-0.0546015	0.133214	-0.409879	0.681895	0.762261	Sh3bp5l				-1.30474
ENSMUSG00000013662	1787.34	-0.0812764	0.0926617	-0.87713	0.380416	0.48629	Atad1				-1.30429
ENSMUSG00000013663	2246.82	0.201039	0.0860416	2.33654	0.0194632	0.0396458	Pten				-1.30417
ENSMUSG00000013698	1935.56	0.65031	0.0777657	8.36243	6.14403e-17	6.48149e-16	Pea15a				-1.30006
ENSMUSG00000013701	2092.05	-0.319512	0.0869278	-3.6756	0.000237292	0.000720346	Timm23				-1.29951
ENSMUSG00000013736	1021.82	-0.502515	0.108416	-4.63505	3.56844e-06	1.43884e-05	Trnt1				-1.29884
ENSMUSG00000038745	6.87072	-6.37195	1.77986	-3.58002	0.000343563	0.00101332	Nlrp6
ENSMUSG00000013787	3421.34	-0.127266	0.0732478	-1.73747	0.0823044	0.138313	Ehmt2				-1.29648
ENSMUSG00000013822	909.253	0.391605	0.106539	3.67568	0.000237216	0.000720248	Elof1				-1.2963
ENSMUSG00000013833	684.566	0.0584394	0.115325	0.506737	0.61234	0.70433	Med16				-1.29449
ENSMUSG00000114839	6.87072	-6.37195	1.77986	-3.58002	0.000343563	0.00101332	Gm40989
ENSMUSG00000013858	1616.49	0.176832	0.0835189	2.11727	0.0342368	0.0649317	Tmem259				-1.29301
ENSMUSG00000013878	249.916	0.339286	0.18206	1.86359	0.0623787	0.109074	Rnf170				-1.29216
ENSMUSG00000013921	1172.46	0.78707	0.098207	8.01439	1.10682e-15	1.08508e-14	Clip3				-1.29197
ENSMUSG00000013973	69.1337	0.845306	0.353264	2.39285	0.0167181	0.034604	Dedd				-1.29179
ENSMUSG00000013997	441.449	0.020305	0.13916	0.145911	0.883992	0.91908	Nit1				-1.2914
ENSMUSG00000014030	9.37922	1.75471	0.98073	1.78919	0.073585	0.125911	Pax5				-1.29133
ENSMUSG00000014039	236.519	0.152283	0.18957	0.803309	0.421796	0.527127	Prdm15				-1.2853
ENSMUSG00000014074	930.192	-0.449471	0.106207	-4.23202	2.316e-05	8.2975e-05	Rnf168				-1.28502
ENSMUSG00000014075	173.445	-0.0287321	0.215527	-0.133311	0.893947	0.926527	Tctex1d2				-1.28227
ENSMUSG00000014077	1384.57	0.301931	0.0882257	3.42225	0.00062105	0.00175176	Chp1				-1.2817
ENSMUSG00000014158	27.2677	0.000278699	0.583566	0.000477579	0.999619	0.999651	Trpv4				-1.28052
ENSMUSG00000014164	39.8571	0.810746	0.448538	1.80753	0.0706793	0.121603	Klhl3				-1.27806
ENSMUSG00000014177	559.721	-0.26025	0.125679	-2.07074	0.0383828	0.071678	Tvp23b				-1.2767
ENSMUSG00000014195	1718.64	-0.592527	0.0826641	-7.16789	7.61631e-13	6.03916e-12	Dnajc7				-1.27637
ENSMUSG00000014198	11.4243	-1.23626	0.839698	-1.47227	0.140948	0.217985	Zfp385c				-1.27352
ENSMUSG00000014226	4306.05	-0.622195	0.0657919	-9.45702	3.16848e-21	4.23156e-20	Cacybp				-1.27289
ENSMUSG00000014232	112.981	0.385672	0.280812	1.37342	0.169623	0.253932	Cluap1				-1.27198
ENSMUSG00000004948	18.8912	-6.36698	1.55919	-4.08353	4.43574e-05	0.000151968	Zp3
ENSMUSG00000081979	6.88888	-6.36695	1.7519	-3.63432	0.000278718	0.000836945	Rps8-ps3
ENSMUSG00000014294	1004.18	0.199733	0.100887	1.97977	0.0477292	0.0864973	Ndufa2				-1.26491
ENSMUSG00000014301	440.658	-0.193526	0.139662	-1.38567	0.165848	0.249295	Pam16				-1.26304
ENSMUSG00000014303	808.875	0.0864688	0.109128	0.792364	0.428148	0.533327	Glis2				-1.26237
ENSMUSG00000014313	1494.99	-0.175576	0.101827	-1.72425	0.0846625	0.141629	Cox6c				-1.25899
ENSMUSG00000014329	493.522	0.602299	0.133626	4.50736	6.56392e-06	2.5451e-05	Bicc1				-1.25882
ENSMUSG00000014349	3179.52	-0.319234	0.0667062	-4.78567	1.70415e-06	7.1767e-06	Ube2z				-1.25843
ENSMUSG00000014353	508.813	0.191793	0.133854	1.43285	0.1519	0.231747	Tmem87b				-1.25814
ENSMUSG00000014355	2755.07	0.0680634	0.0762488	0.892649	0.372045	0.477791	Anapc1				-1.25665
ENSMUSG00000014361	96.441	0.0534596	0.300841	0.1777	0.858958	0.90192	Mertk				-1.25641
ENSMUSG00000014402	981.846	0.388458	0.112215	3.46173	0.000536708	0.00153406	Tsg101				-1.25448
ENSMUSG00000014418	329.884	0.0804849	0.160513	0.501423	0.616074	0.707211	Hps5				-1.25407
ENSMUSG00000014426	1266.05	0.629772	0.0937671	6.71634	1.86341e-11	1.33832e-10	Map3k4				-1.25275
ENSMUSG00000014444	3007.68	-0.41509	0.0820634	-5.05817	4.23301e-07	1.93384e-06	Piezo1				-1.2515
ENSMUSG00000014470	363.855	0.31459	0.152329	2.0652	0.0389043	0.0725132	Rnf166				-1.25132
ENSMUSG00000014496	1772.4	-0.245114	0.0854675	-2.86793	0.00413172	0.00983579	Ankrd28				-1.25085
ENSMUSG00000014498	774.195	-0.423436	0.113264	-3.73849	0.00018513	0.000573	Ankrd52				-1.25055
ENSMUSG00000014503	68.6445	-0.359115	0.351404	-1.02194	0.306809	0.410591	Pkd2l2				-1.25044
ENSMUSG00000014504	1022.34	-0.216456	0.0991343	-2.18347	0.0290014	0.0563348	Srp19				-1.24963
ENSMUSG00000014547	436.013	0.508323	0.141699	3.58734	0.00033407	0.000986699	Wdfy2				-1.24777
ENSMUSG00000014550	661.798	0.0318952	0.11778	0.270802	0.786543	0.846958	Rbsn				-1.24588
ENSMUSG00000014551	655.347	-0.140034	0.123232	-1.13635	0.255811	0.355034	Mrps25				-1.24172
ENSMUSG00000014554	305.699	0.526817	0.173667	3.03349	0.00241741	0.00608523	Dguok				-1.24008
ENSMUSG00000014592	416.418	0.603372	0.146277	4.12487	3.70948e-05	0.000128914	Camta1				-1.24006
ENSMUSG00000014599	3522.03	-0.148969	0.0657275	-2.26646	0.023423	0.0467218	Csf1				-1.23958
ENSMUSG00000014601	892.941	0.315183	0.10823	2.91215	0.00358945	0.00867311	Strip1				-1.23916
ENSMUSG00000109561	6.86798	-6.35569	1.80301	-3.52505	0.000423409	0.00123059	Ankrd31
ENSMUSG00000014603	8.13499	0.818774	0.997392	0.820915	0.411694	0.517055	Alx3				-1.23658
ENSMUSG00000014606	1162.12	0.168011	0.0938348	1.7905	0.073373	0.125599	Slc25a11				-1.23651
ENSMUSG00000014633	182.221	-0.300598	0.21548	-1.39501	0.163011	0.245585	Cmc2				-1.23366
ENSMUSG00000014668	748.647	-0.188435	0.110829	-1.70023	0.089087	0.14805	Chfr				-1.2329
ENSMUSG00000014704	14.2188	-0.405286	0.753143	-0.538127	0.59049	0.684221	Hoxa2				-1.23009
ENSMUSG00000014748	874.906	0.203386	0.107189	1.89745	0.0577685	0.102046	Tex261				-1.22872
ENSMUSG00000014763	349.991	0.307741	0.158785	1.9381	0.0526112	0.0940157	Fam120b				-1.22552
ENSMUSG00000014767	557.155	-0.104695	0.126904	-0.824987	0.409379	0.514835	Tbp				-1.22542
ENSMUSG00000014769	2332.29	0.112629	0.0886669	1.27025	0.203995	0.295429	Psmb1				-1.22429
ENSMUSG00000026220	6.77171	-6.34603	1.7574	-3.61103	0.000304985	0.000909045	Slc16a14
ENSMUSG00000014776	81.9932	0.733965	0.316021	2.32252	0.0202049	0.0409838	Nol3				-1.22063
ENSMUSG00000014778	488.645	0.857353	0.138955	6.16999	6.82942e-10	4.29593e-09	Fhod1				-1.22004
ENSMUSG00000014782	25.7313	-0.506174	0.560714	-0.902731	0.366669	0.472515	Plekhg4				-1.21811
ENSMUSG00000014786	254.689	0.675689	0.187979	3.5945	0.000325016	0.000962984	Slc9a5				-1.21778
ENSMUSG00000014791	78.8977	0.946345	0.325122	2.91074	0.00360577	0.00870623	Elmo3				-1.21729
ENSMUSG00000105960	18.576	-6.33957	1.55854	-4.06762	4.74952e-05	0.000161899	6330410L21Rik
ENSMUSG00000014837	138.342	0.266604	0.247835	1.07573	0.282047	0.384168	4931428F04Rik				-1.21657
ENSMUSG00000014846	424.927	0.169777	0.142823	1.18873	0.234548	0.33087	Tppp3				-1.21524
ENSMUSG00000014850	424.438	-0.108196	0.143568	-0.753619	0.451078	0.555671	Msh3				-1.21232
ENSMUSG00000014856	238.627	-0.3062	0.185016	-1.65499	0.0979264	0.160672	Tmem208				-1.21168
ENSMUSG00000014859	2418.22	-0.276936	0.0719914	-3.8468	0.000119672	0.000382648	E2f4				-1.21119
ENSMUSG00000014867	4484.99	0.511528	0.0673811	7.59157	3.16055e-14	2.77813e-13	Surf4				-1.21073
ENSMUSG00000014873	465.51	-0.22771	0.139105	-1.63696	0.101638	0.165646	Surf2				-1.21019
ENSMUSG00000030769	37.0034	-6.3331	1.10555	-5.72846	1.01344e-08	5.60225e-08	Slc5a11
ENSMUSG00000014907	1186.56	-0.0080859	0.102313	-0.0790311	0.937008	0.957827	Naf1				-1.20923
ENSMUSG00000014932	932.739	-0.746052	0.103308	-7.22165	5.13603e-13	4.13841e-12	Yes1				-1.20829
ENSMUSG00000014956	4121.07	-0.428418	0.066583	-6.43435	1.24005e-10	8.37307e-10	Ppp1cb				-1.20663
ENSMUSG00000014959	2253.45	0.458133	0.0805845	5.68512	1.30719e-08	7.15824e-08	Gorasp2				-1.20445
ENSMUSG00000014980	333.454	0.0198932	0.169454	0.117396	0.906546	0.935413	Tsen15				-1.20424
ENSMUSG00000015002	1462.17	0.26483	0.0878065	3.01606	0.00256083	0.00640235	Efr3a				-1.20372
ENSMUSG00000015013	310.459	0.386217	0.17805	2.16915	0.0300711	0.0580926	Trappc2l				-1.20342
ENSMUSG00000015016	204.33	0.405983	0.200186	2.02802	0.0425579	0.0783583	Acsf3				-1.2026
ENSMUSG00000015023	1097.56	0.265503	0.0973639	2.72691	0.00639298	0.0146045	Ddx19a				-1.20227
ENSMUSG00000093405	18.4808	-6.32871	1.56192	-4.05188	5.08068e-05	0.000172216	Gm20684
ENSMUSG00000015053	67.5436	-0.900053	0.351321	-2.56191	0.0104097	0.0226937	Gata2				-1.20087
ENSMUSG00000015083	40.7021	0.202004	0.438072	0.461121	0.644712	0.73104	C8g				-1.20007
ENSMUSG00000015085	15.5013	-0.200462	0.872896	-0.229651	0.818363	0.871516	Entpd2				-1.19933
ENSMUSG00000015087	1704.58	0.52838	0.0835546	6.32377	2.55257e-10	1.68917e-09	Rabl6				-1.19906
ENSMUSG00000015090	6.15581	-0.771059	1.12387	-0.686077	0.492664	0.596009	Ptgds				-1.19878
ENSMUSG00000015092	2169.46	0.120109	0.0800863	1.49975	0.13368	0.208422	Edf1				-1.19852
ENSMUSG00000015094	733.195	0.262727	0.116591	2.25341	0.0242335	0.0481737	Npdc1				-1.19806
ENSMUSG00000015095	509.347	0.384428	0.135224	2.8429	0.0044705	0.0105501	Fbxw5				-1.19663
ENSMUSG00000015112	1170.71	-0.294442	0.0996344	-2.95522	0.00312444	0.00765879	Slc25a13				-1.19263
ENSMUSG00000015120	4684.17	0.276446	0.0636322	4.34444	1.39634e-05	5.14985e-05	Ube2i				-1.19263
ENSMUSG00000015126	477.707	0.446464	0.136912	3.26095	0.0011104	0.00298808	Tsr3				-1.19246
ENSMUSG00000015127	183.37	-0.406129	0.213173	-1.90517	0.0567585	0.100461	Unkl				-1.19206
ENSMUSG00000015133	444.646	0.685399	0.152987	4.4801	7.46065e-06	2.86978e-05	Lrrk1				-1.18775
ENSMUSG00000015134	21.3225	0.964123	0.630458	1.52924	0.126205	0.198338	Aldh1a3				-1.18679
ENSMUSG00000015143	7157.34	-0.381822	0.0604218	-6.31928	2.6279e-10	1.7363e-09	Actn1				-1.1867
ENSMUSG00000015149	642.48	0.386372	0.130047	2.97101	0.00296825	0.0073226	Sirt2				-1.18175
ENSMUSG00000015165	10708.4	-0.383011	0.0534053	-7.17178	7.40301e-13	5.87829e-12	Hnrnpl				-1.18066
ENSMUSG00000015176	4722.78	-0.636332	0.0618042	-10.2959	7.35035e-25	1.16022e-23	Nolc1				-1.18063
ENSMUSG00000015189	332.141	0.987237	0.164613	5.99731	2.00607e-09	1.19819e-08	Casd1				-1.17918
ENSMUSG00000015202	404.82	0.522694	0.147691	3.53911	0.000401485	0.00117049	Cnksr3				-1.1788
ENSMUSG00000015214	167.654	0.0529776	0.224351	0.236137	0.813327	0.868065	Mtmr1				-1.17878
ENSMUSG00000081885	6.67269	-6.31902	1.76602	-3.57811	0.000346094	0.00101972	Gm13231
ENSMUSG00000015222	226.865	-0.540476	0.192942	-2.80123	0.00509081	0.0118636	Map2				-1.17701
ENSMUSG00000015224	12.3042	2.2409	0.895067	2.50361	0.0122935	0.0262981	Cyp2j9				-1.17576
ENSMUSG00000015243	356.987	-0.382789	0.153714	-2.49026	0.012765	0.0271898	Abca1				-1.17544
ENSMUSG00000015247	568.454	-0.242985	0.125179	-1.94111	0.0522452	0.0934406	Nipsnap3b				-1.17267
ENSMUSG00000015289	588.517	-0.253271	0.126851	-1.9966	0.0458682	0.0835992	Lage3				-1.17214
ENSMUSG00000015290	697.965	-0.110718	0.121273	-0.912966	0.36126	0.466775	Ubl4a				-1.17177
ENSMUSG00000015291	1770.58	0.0847659	0.0797198	1.0633	0.287647	0.39035	Gdi1				-1.17023
ENSMUSG00000015305	1006.75	0.0136209	0.0987123	0.137986	0.890251	0.923715	Sash1				-1.16414
ENSMUSG00000015312	573.395	-0.885655	0.126407	-7.0064	2.44526e-12	1.87818e-11	Gadd45b				-1.1602
ENSMUSG00000015335	481.087	0.146774	0.141224	1.0393	0.298665	0.401868	Zdhhc12				-1.15918
ENSMUSG00000015337	128.169	0.0245535	0.25159	0.0975932	0.922255	0.947797	Endog				-1.15818
ENSMUSG00000015340	8.50628	0.965282	1.04611	0.922733	0.356146	0.461825	Cybb				-1.15628
ENSMUSG00000015341	1397.75	-0.258497	0.0870136	-2.97077	0.00297054	0.00732718	Golga7				-1.15604
ENSMUSG00000015342	115.694	-0.829517	0.286436	-2.89599	0.00377962	0.00907292	Xk				-1.1557
ENSMUSG00000067562	6.63363	-6.31181	1.7641	-3.57792	0.000346345	0.00102028	Dmrtc1c1
ENSMUSG00000015357	660.113	-0.112132	0.118709	-0.944597	0.344864	0.449711	Clpx				-1.15491
ENSMUSG00000015363	668.087	0.707143	0.120118	5.88705	3.93146e-09	2.28213e-08	Trabd				-1.15428
ENSMUSG00000049593	6.59458	-6.30459	1.76373	-3.57457	0.000350798	0.00103232	Lce1h
ENSMUSG00000015377	100.333	0.296674	0.284641	1.04227	0.297285	0.400443	Dennd6b				-1.1532
ENSMUSG00000015396	5.47149	1.25085	1.23142	1.01578	0.309735	0.413754	Cd83				-1.14992
ENSMUSG00000015451	7.64384	0.37616	1.0056	0.374067	0.708355	0.78448	C4a				-1.14991
ENSMUSG00000015452	9.98134	0.932819	0.955848	0.975907	0.329111	0.433849	Ager				-1.14911
ENSMUSG00000015461	948.93	0.00804552	0.107266	0.0750057	0.94021	0.959757	Atf6b				-1.14665
ENSMUSG00000015467	5.63218	2.48376	1.39236	1.78385	0.0744487	0.127199	Egfl8				-1.14545
ENSMUSG00000051582	6.59458	-6.30459	1.76373	-3.57457	0.000350798	0.00103232	Otud6a
ENSMUSG00000022487	6.55552	-6.29735	1.76488	-3.56814	0.000359521	0.00105616	Gtsf1
ENSMUSG00000004341	6.51646	-6.29007	1.76779	-3.55816	0.000373464	0.00109502	Gpx6
ENSMUSG00000015478	559.988	0.255406	0.125981	2.02734	0.0426277	0.0784451	Rnf5				-1.14112
ENSMUSG00000024806	6.51646	-6.29007	1.76779	-3.55816	0.000373464	0.00109502	Mlana
ENSMUSG00000015501	438.089	0.909087	0.144733	6.28113	3.36122e-10	2.19426e-09	Hivep2				-1.14062
ENSMUSG00000015522	1263.15	-0.499451	0.091941	-5.4323	5.56328e-08	2.8193e-07	Arnt				-1.13889
ENSMUSG00000011349	6.47741	-6.28272	1.77232	-3.54491	0.000392752	0.00114681	Dmrtc2
ENSMUSG00000015536	325.313	-0.130986	0.160721	-0.814991	0.415077	0.520554	Mocs2				-1.13608
ENSMUSG00000015542	214.065	0.219475	0.200445	1.09494	0.273543	0.374969	Nat9				-1.13527
ENSMUSG00000033508	6.47741	-6.28272	1.77232	-3.54491	0.000392752	0.00114681	Asprv1
ENSMUSG00000015575	916.685	0.194427	0.102993	1.88777	0.0590572	0.103997	Atp6v0e				-1.12951
ENSMUSG00000095470	6.47741	-6.28272	1.77232	-3.54491	0.000392752	0.00114681	Gm21863
ENSMUSG00000015597	679.035	-0.234938	0.117198	-2.00462	0.0450034	0.0822002	Zfp318				-1.12733
ENSMUSG00000015599	21.3203	-1.4615	0.646248	-2.26152	0.0237271	0.0472671	Ttbk1				-1.12719
ENSMUSG00000015605	1861.17	-0.248448	0.0815255	-3.04749	0.00230761	0.00582793	Srf				-1.12642
ENSMUSG00000015619	37.3054	-0.403387	0.462302	-0.872562	0.382902	0.488876	Gata3				-1.12581
ENSMUSG00000015647	4875.4	0.23048	0.0650046	3.5456	0.00039172	0.00114458	Lama5				-1.12546
ENSMUSG00000015652	263.126	0.207401	0.184314	1.12526	0.260479	0.36039	Steap1				-1.1239
ENSMUSG00000015653	1406.32	0.26849	0.0871312	3.08144	0.00206	0.00525196	Steap2				-1.1236
ENSMUSG00000015656	55212.9	-0.520935	0.0561429	-9.27874	1.71502e-20	2.21019e-19	Hspa8				-1.12049
ENSMUSG00000015659	159.933	-0.554484	0.225275	-2.46137	0.0138408	0.0292604	Serac1				-1.1204
ENSMUSG00000015668	524.411	-0.132141	0.135465	-0.975459	0.329333	0.43404	Pdzd11				-1.11699
ENSMUSG00000015671	2768.83	0.0599643	0.0738556	0.811913	0.416841	0.522342	Psma2				-1.11674
ENSMUSG00000015672	424.798	-0.525307	0.147279	-3.56674	0.000361444	0.00106088	Mrpl32				-1.11657
ENSMUSG00000015697	1468.2	-0.000884735	0.0875755	-0.0101025	0.991939	0.994879	Setdb1				-1.1156
ENSMUSG00000015702	11.3833	0.566126	0.839168	0.674628	0.499912	0.603202	Anxa9				-1.11426
ENSMUSG00000027229	6.39929	-6.26776	1.78704	-3.50733	0.000452626	0.00130944	Terb2
ENSMUSG00000040601	6.36023	-6.26009	1.79759	-3.4825	0.000496754	0.00142758	Nlrp4a
ENSMUSG00000015714	1374.18	0.6085	0.0880025	6.91458	4.69257e-12	3.52432e-11	Cers2				-1.11287
ENSMUSG00000015733	2114.92	-0.177661	0.0774975	-2.29247	0.0218783	0.0440509	Capza2				-1.11271
ENSMUSG00000035427	6.37839	-6.25448	1.77769	-3.51831	0.000434297	0.00126007	Mageb4
ENSMUSG00000015747	219.036	0.161463	0.19729	0.818401	0.413128	0.518471	Vps45				-1.11225
ENSMUSG00000015748	934.259	-0.514726	0.102036	-5.04454	4.5462e-07	2.07069e-06	Prpf3				-1.11145
ENSMUSG00000015749	4930.31	-0.299168	0.0673095	-4.44467	8.80286e-06	3.34576e-05	Anp32e				-1.11112
ENSMUSG00000015750	1240.74	0.331986	0.091068	3.64547	0.000266902	0.000803317	Aph1a				-1.11083
ENSMUSG00000015755	1844.85	0.226259	0.0802288	2.82017	0.00479984	0.0112413	Tab2				-1.10904
ENSMUSG00000015757	672.275	-0.458278	0.11801	-3.8834	0.000103007	0.000333075	Ppil4				-1.1088
ENSMUSG00000015759	1420.93	0.19571	0.086109	2.27282	0.0230372	0.046077	Cnih1				-1.10832
ENSMUSG00000015766	560.393	-0.395321	0.131224	-3.01257	0.00259044	0.00646884	Eps8				-1.10641
ENSMUSG00000015776	709.183	0.149541	0.11689	1.27933	0.200782	0.291551	Med22				-1.1041
ENSMUSG00000015790	405.406	0.0504542	0.144999	0.347962	0.727869	0.800018	Surf1				-1.1036
ENSMUSG00000015804	722.574	0.0120532	0.122146	0.0986787	0.921393	0.947027	Med28				-1.10345
ENSMUSG00000015806	1062.58	-0.272975	0.106966	-2.55197	0.0107116	0.023288	Qdpr				-1.10283
ENSMUSG00000086730	6.33933	-6.24696	1.77649	-3.51646	0.000437337	0.00126781	Platr12
ENSMUSG00000015837	5530.24	-0.0612555	0.061558	-0.995086	0.319694	0.424345	Sqstm1				-1.10208
ENSMUSG00000015839	1426.54	-0.0139577	0.0863399	-0.16166	0.871574	0.910814	Nfe2l2				-1.10038
ENSMUSG00000100141	6.33933	-6.24696	1.77649	-3.51646	0.000437337	0.00126781	Gm6445
ENSMUSG00000015846	811.059	0.976576	0.109925	8.88406	6.4465e-19	7.62272e-18	Rxra				-1.10001
ENSMUSG00000015850	172.082	-0.678052	0.221204	-3.06528	0.00217466	0.00551769	Adamtsl4				-1.09911
ENSMUSG00000015869	1377.94	-0.163713	0.100749	-1.62497	0.10417	0.169112	Prpsap1				-1.09808
ENSMUSG00000015879	11.0721	-1.61732	0.88788	-1.82155	0.0685228	0.11835	Fam184b				-1.09778
ENSMUSG00000015880	1008.19	-0.448316	0.100164	-4.47582	7.61203e-06	2.92469e-05	Ncapg				-1.09749
ENSMUSG00000015882	250.815	-0.555593	0.183787	-3.02303	0.00250257	0.00627162	Lcorl				-1.0948
ENSMUSG00000015889	1073.39	0.387502	0.0970891	3.99119	6.57416e-05	0.000218893	Lta4h				-1.09255
ENSMUSG00000015890	5.8016	-1.14351	1.18802	-0.962533	0.335782	0.440379	Amdhd1				-1.09141
ENSMUSG00000015932	7980.47	-0.567716	0.0576458	-9.84834	6.96822e-23	1.00519e-21	Dstn				-1.08935
ENSMUSG00000015937	2097.58	0.304518	0.077455	3.93155	8.44014e-05	0.000276346	H2afy				-1.08864
ENSMUSG00000015942	89.019	0.911957	0.31309	2.91276	0.00358251	0.00866118	Gtf2ird2				-1.08457
ENSMUSG00000015943	415.087	-0.344524	0.150299	-2.29225	0.021891	0.044071	Bola1				-1.08439
ENSMUSG00000015944	392.092	0.93858	0.150134	6.25163	4.0619e-10	2.62735e-09	Gatsl2				-1.08425
ENSMUSG00000113123	6.33933	-6.24696	1.77649	-3.51646	0.000437337	0.00126781	Gm40864
ENSMUSG00000015961	2040.82	-0.260771	0.0813529	-3.20543	0.00134861	0.00356895	Adss				-1.08385
ENSMUSG00000015968	4.90607	0.304438	1.27156	0.23942	0.81078	0.866228	Cacna1d				-1.0832
ENSMUSG00000015970	5.85769	-0.660586	1.14015	-0.579384	0.56233	0.660226	Chdh				-1.08311
ENSMUSG00000015971	652.362	-0.00322718	0.117985	-0.0273525	0.978179	0.985693	Actr8				-1.08262
ENSMUSG00000015980	82.8461	0.127494	0.309305	0.412194	0.680197	0.760815	Lrrc27				-1.08113
ENSMUSG00000015981	19.0785	-0.570439	0.690714	-0.825869	0.408878	0.51432	Stk32c				-1.08069
ENSMUSG00000015994	1158.73	-0.193124	0.0958234	-2.01541	0.0438615	0.0804009	Fnta				-1.08029
ENSMUSG00000016018	1542.88	-0.235473	0.0988167	-2.38293	0.0171756	0.0354597	Skiv2l2				-1.07855
ENSMUSG00000086291	17.2046	-6.22277	1.57454	-3.95211	7.74635e-05	0.000255509	Gm15513
ENSMUSG00000016028	449.824	0.180534	0.143314	1.25971	0.207775	0.299724	Celsr1				-1.07381
ENSMUSG00000016087	29.592	0.120305	0.513318	0.234367	0.8147	0.869213	Fli1				-1.07362
ENSMUSG00000016128	240.17	-0.366929	0.18727	-1.95936	0.0500709	0.0900084	Stard13				-1.07332
ENSMUSG00000016150	8.76585	-0.198903	0.932824	-0.213227	0.83115	0.881295	Tenm1				-1.07289
ENSMUSG00000104312	6.1622	-6.20269	1.79706	-3.45157	0.000557326	0.00158843	Gm37912
ENSMUSG00000016181	606.201	-0.365198	0.121401	-3.0082	0.00262804	0.00655693	Diexf				-1.07118
ENSMUSG00000106989	6.1622	-6.20269	1.79706	-3.45157	0.000557326	0.00158843	Gm5989
ENSMUSG00000016200	169.733	-0.431558	0.217649	-1.98281	0.0473882	0.0859254	Syt14				-1.06929
ENSMUSG00000108337	6.12314	-6.1948	1.79288	-3.45523	0.000549824	0.00156837	Gm4971
ENSMUSG00000016239	23.0818	-1.26409	0.594821	-2.12517	0.0335727	0.0638655	Lonrf3				-1.06782
ENSMUSG00000016252	1361.63	0.301585	0.104008	2.89963	0.00373602	0.00898354	Atp5e				-1.0677
ENSMUSG00000016253	1197.37	0.0151035	0.100205	0.150725	0.880193	0.916369	Nelfcd				-1.06742
ENSMUSG00000016256	2623.33	0.534711	0.0727322	7.35177	1.95593e-13	1.63117e-12	Ctsz				-1.06712
ENSMUSG00000016257	1147.22	-0.392616	0.10469	-3.75029	0.000176633	0.000548708	Prelid3b				-1.06664
ENSMUSG00000037028	6.04503	-6.17906	1.7904	-3.45122	0.00055806	0.00158999	Gm12800
ENSMUSG00000016283	5.43802	1.94583	1.30044	1.49628	0.134581	0.209537	H2-M2				-1.06635
ENSMUSG00000016308	703.505	-0.445829	0.115836	-3.8488	0.000118696	0.0003801	Ube2a				-1.06604
ENSMUSG00000016319	9011.73	-0.685198	0.0625551	-10.9535	6.39118e-28	1.16285e-26	Slc25a5				-1.06516
ENSMUSG00000016344	712.711	-0.665641	0.11467	-5.80482	6.44334e-09	3.64154e-08	Ppdpf				-1.06348
ENSMUSG00000016346	19.1589	-2.47244	1.41815	-1.74342	0.0812596	0.136883	Kcnq2				-1.06215
ENSMUSG00000016349	8.07291	-0.969828	1.01265	-0.957713	0.338208	0.442741	Eef1a2				-1.06157
ENSMUSG00000016356	9.84754	-2.14	0.974941	-2.195	0.0281636	0.0549409	Col20a1				-1.06109
ENSMUSG00000016382	3721.77	0.1076	0.0651478	1.65163	0.0986102	0.161544	Pls3				-1.06041
ENSMUSG00000016386	78.7199	-0.0900778	0.325507	-0.276731	0.781987	0.843666	Mpped2				-1.06018
ENSMUSG00000016409	488.653	0.0461392	0.138485	0.333171	0.739005	0.808843	Nkap				-1.05994
ENSMUSG00000016427	343.792	0.0952584	0.424661	0.224316	0.822511	0.874832	Ndufa1				-1.05896
ENSMUSG00000114439	6.04503	-6.17906	1.7904	-3.45122	0.00055806	0.00158999	Gm48395
ENSMUSG00000016477	1024.12	0.355882	0.0987085	3.60539	0.000311687	0.000926574	E2f3				-1.05836
ENSMUSG00000016481	444.181	0.639322	0.140387	4.554	5.2636e-06	2.07262e-05	Cr1l				-1.05832
ENSMUSG00000016487	1977.86	0.436094	0.0810199	5.38256	7.34345e-08	3.68939e-07	Ppfibp1				-1.05806
ENSMUSG00000073197	66.5227	-6.17626	0.78917	-7.82628	5.02525e-15	4.69014e-14	5730507C01Rik
ENSMUSG00000016495	150.157	0.439952	0.241575	1.82119	0.0685787	0.118422	Plgrkt				-1.05638
ENSMUSG00000016496	42.1793	0.963311	0.442399	2.17747	0.0294454	0.0570793	Cd274				-1.05456
ENSMUSG00000016503	415.212	-0.314573	0.149011	-2.11107	0.0347662	0.0657662	Gtf3a				-1.05446
ENSMUSG00000016510	136.133	0.0482171	0.259987	0.185459	0.852869	0.897475	Mtif3				-1.0535
ENSMUSG00000016520	268.207	-0.286057	0.181004	-1.58039	0.114018	0.182665	Lnx2				-1.05345
ENSMUSG00000046337	83.0242	-6.17517	0.706099	-8.74547	2.22096e-18	2.53925e-17	Fam178b
ENSMUSG00000016528	1526.01	0.687892	0.0845053	8.14022	3.94558e-16	3.98111e-15	Mapkapk2				-1.05208
ENSMUSG00000016534	3182.52	0.438813	0.0668988	6.55935	5.40423e-11	3.75544e-10	Lamp2				-1.05195
ENSMUSG00000016541	3128.03	-0.107307	0.0698802	-1.53559	0.124638	0.196357	Atxn10				-1.05109
ENSMUSG00000016552	301.227	-0.343377	0.166374	-2.06389	0.0390279	0.0726983	Foxred2				-1.04897
ENSMUSG00000016554	3255.05	-0.374127	0.07013	-5.33477	9.56665e-08	4.73602e-07	Eif3d				-1.04825
ENSMUSG00000016559	11693.9	0.060986	0.0606775	1.00509	0.314856	0.41904	H3f3b				-1.04797
ENSMUSG00000016619	2147.35	0.0103278	0.0747529	0.138159	0.890114	0.923686	Nup50				-1.04738
ENSMUSG00000016624	85.5822	0.492106	0.309904	1.58793	0.112303	0.180377	Phf21b				-1.04693
ENSMUSG00000026523	6.00597	-6.17116	1.79189	-3.44394	0.000573303	0.00162957	Wdr64
ENSMUSG00000016637	294.521	0.525058	0.171926	3.05398	0.00225829	0.00571019	Ift27				-1.0466
ENSMUSG00000016664	1555.21	-0.0183727	0.0890176	-0.206394	0.836483	0.885242	Pacsin2				-1.04598
ENSMUSG00000112943	6.00597	-6.17116	1.79189	-3.44394	0.000573303	0.00162957	Gm18983
ENSMUSG00000016757	1223.61	-0.0152818	0.0941882	-0.162248	0.871111	0.910492	Ttll12				-1.04237
ENSMUSG00000016758	20.4093	-0.00098805	0.622394	-0.0015875	0.998733	0.999265	Bik				-1.04221
ENSMUSG00000071362	6.02413	-6.16612	1.84883	-3.33514	0.000852561	0.00234534	Gm10330
ENSMUSG00000016831	1396.73	-0.257052	0.0899516	-2.85767	0.00426766	0.0101295	Tox4				-1.03718
ENSMUSG00000016833	327.38	0.0678606	0.163901	0.414033	0.67885	0.75961	Mrps18c				-1.03712
ENSMUSG00000112858	5.96691	-6.1632	1.79544	-3.4327	0.000597612	0.001691	Rnf212b
ENSMUSG00000016921	4536.99	-0.400146	0.0724489	-5.52315	3.32977e-08	1.74221e-07	Srsf6				-1.03582
ENSMUSG00000016933	1747.87	0.0758296	0.082742	0.916458	0.359427	0.464938	Plcg1				-1.03557
ENSMUSG00000016940	487.002	0.335415	0.14345	2.33821	0.0193765	0.0395024	Kctd2				-1.03511
ENSMUSG00000016946	1681.66	-0.401514	0.0844903	-4.75219	2.01225e-06	8.38446e-06	Kctd5				-1.03447
ENSMUSG00000016984	650.116	-0.988508	0.126228	-7.83113	4.83491e-15	4.52247e-14	Etaa1				-1.03298
ENSMUSG00000016995	20.815	0.92069	0.62733	1.46763	0.142204	0.219707	Matn4				-1.03218
ENSMUSG00000030825	459.917	-6.15979	0.301444	-20.4343	8.28966e-93	7.8803e-91	Hsd17b14
ENSMUSG00000017009	1605.29	0.337874	0.0872026	3.87459	0.000106804	0.000344892	Sdc4				-1.03197
ENSMUSG00000078956	5.92786	-6.15517	1.80095	-3.41773	0.00063146	0.00177816	Gm14221
ENSMUSG00000017119	2532.12	-0.111204	0.0707691	-1.57136	0.116099	0.185348	Nbr1				-1.02546
ENSMUSG00000017132	173.709	0.259662	0.217261	1.19516	0.232025	0.328186	Cyth1				-1.02511
ENSMUSG00000017144	1840.73	0.755578	0.082823	9.12281	7.32033e-20	9.12131e-19	Rnd3				-1.02331
ENSMUSG00000017146	1155.91	-0.91413	0.0952955	-9.59259	8.58997e-22	1.18268e-20	Brca1				-1.02289
ENSMUSG00000017167	29.3111	1.45505	0.546347	2.66324	0.00773924	0.0173543	Cntnap1				-1.02263
ENSMUSG00000017176	449.625	0.214611	0.138476	1.5498	0.121189	0.191827	Nt5c3b				-1.02137
ENSMUSG00000017188	896.936	0.385849	0.106858	3.61085	0.000305192	0.000909503	Coa3				-1.0211
ENSMUSG00000017210	1299.94	0.265826	0.0895706	2.96779	0.00299952	0.00739006	Med24				-1.01979
ENSMUSG00000017221	3824.01	-0.323366	0.0644015	-5.02109	5.13789e-07	2.32083e-06	Psmd3				-1.01974
ENSMUSG00000017264	1427.92	-0.137937	0.0893312	-1.5441	0.122563	0.193622	Exosc10				-1.01701
ENSMUSG00000017286	916.816	0.0201861	0.102644	0.19666	0.844093	0.891122	Glod4				-1.01698
ENSMUSG00000017288	409.441	0.278773	0.154792	1.80095	0.0717104	0.123164	Vps53				-1.01375
ENSMUSG00000017291	1651.44	-0.0318073	0.0838085	-0.379524	0.704299	0.781062	Taok1				-1.01339
ENSMUSG00000017299	354.879	0.797698	0.16831	4.73946	2.14286e-06	8.90455e-06	Dnttip1				-1.01193
ENSMUSG00000017307	135.017	-0.720192	0.244094	-2.95046	0.00317297	0.00776425	Acot8				-1.01086
ENSMUSG00000017314	218.182	0.404519	0.197578	2.04739	0.0406194	0.0753146	Mpp2				-1.01052
ENSMUSG00000030491	423.971	-6.14897	0.312524	-19.6752	3.5208e-86	2.97877e-84	Tdrd12
ENSMUSG00000017376	677.622	-0.169647	0.120758	-1.40486	0.160063	0.241889	Nlk				-1.00932
ENSMUSG00000017386	1851.47	0.193467	0.0887004	2.18113	0.0291738	0.0566242	Traf4				-1.00888
ENSMUSG00000017390	504.505	0.937216	0.136453	6.86842	6.49155e-12	4.8074e-11	Aldoc				-1.00728
ENSMUSG00000096803	5.8888	-6.14704	1.8087	-3.39859	0.00067734	0.00189819	Gm6803
ENSMUSG00000017404	16856.1	-0.146249	0.049776	-2.93815	0.00330175	0.00803753	Rpl19				-1.00391
ENSMUSG00000017405	151.151	-0.0547586	0.230886	-0.237167	0.812527	0.867321	Nek8				-1.00318
ENSMUSG00000017412	6.87316	1.14753	1.10025	1.04297	0.296962	0.400071	Cacnb4				-1.00283
ENSMUSG00000017417	86.2297	0.734667	0.309781	2.37157	0.0177128	0.0364266	Plxdc1				-1.00244
ENSMUSG00000017418	1014.32	-0.0502365	0.11086	-0.453154	0.650438	0.735699	Arl5b				-1.00174
ENSMUSG00000017421	3560.07	-0.37268	0.0670826	-5.55555	2.76742e-08	1.4629e-07	Zfp207				-1.00164
ENSMUSG00000017428	2299.96	-0.344353	0.0748414	-4.6011	4.20257e-06	1.67914e-05	Psmd11				-1.00115
ENSMUSG00000017446	89.5766	0.832607	0.339384	2.45329	0.0141558	0.029848	C1qtnf1				-1.00114
ENSMUSG00000097878	5.8888	-6.14704	1.8087	-3.39859	0.00067734	0.00189819	Gm8764
ENSMUSG00000070495	5.84974	-6.13878	1.81875	-3.37527	0.000737446	0.00205236	Ctcfl
ENSMUSG00000017478	2060.18	0.0165613	0.0768178	0.215592	0.829306	0.880068	Zc3h18				1.001
ENSMUSG00000017485	2140.31	0.602105	0.0754083	7.98459	1.40985e-15	1.37103e-14	Top2b				1.00241
ENSMUSG00000017491	13.9698	0.297898	0.742251	0.401343	0.688167	0.76709	Rarb				1.00267
ENSMUSG00000095724	5.84974	-6.13878	1.81875	-3.37527	0.000737446	0.00205236	Gm21319
ENSMUSG00000017499	960.16	-0.503042	0.104914	-4.79479	1.62845e-06	6.87327e-06	Cdc6				1.00547
ENSMUSG00000017548	2839.93	-0.599995	0.0763302	-7.86053	3.82518e-15	3.62204e-14	Suz12				1.00569
ENSMUSG00000097427	5.84974	-6.13878	1.81875	-3.37527	0.000737446	0.00205236	Gm6763
ENSMUSG00000070616	5.77163	-6.12173	1.84882	-3.31116	0.000929103	0.00253529	Gm13040
ENSMUSG00000017607	9.22138	-0.92724	0.920111	-1.00775	0.313575	0.417675	Tns4				1.01115
ENSMUSG00000017615	1473.5	-0.229954	0.0848879	-2.70891	0.00675049	0.0153425	Tnfaip1				1.01183
ENSMUSG00000017631	1373.11	0.634394	0.090508	7.00925	2.3959e-12	1.8411e-11	Abr				1.01229
ENSMUSG00000017639	963.611	0.320955	0.100145	3.20489	0.00135114	0.00357508	Rab11fip4				1.01465
ENSMUSG00000040564	111.8	-6.11658	0.60166	-10.1662	2.80726e-24	4.29491e-23	Apoc1
ENSMUSG00000017664	445.237	0.308449	0.146757	2.10176	0.0355744	0.0670403	Slc35c2				1.01591
ENSMUSG00000054128	5.78978	-6.11607	1.80536	-3.38772	0.00070476	0.00196884	H2-T3
ENSMUSG00000017670	988.724	0.243559	0.0998132	2.44014	0.0146815	0.030806	Elmo2				1.01699
ENSMUSG00000017677	1272.99	-0.393658	0.0945514	-4.16342	3.13509e-05	0.000110083	Wsb1				1.01717
ENSMUSG00000017679	309.558	0.200179	0.168164	1.19037	0.233899	0.330245	Ttpal				1.01807
ENSMUSG00000017686	884.106	-0.653271	0.105983	-6.16392	7.0964e-10	4.44734e-09	Rhot1				1.01818
ENSMUSG00000017692	18.4115	0.895773	0.677054	1.32305	0.18582	0.273485	Rhbdl3				1.01986
ENSMUSG00000017697	173.321	-0.218706	0.227061	-0.963207	0.335444	0.44014	Ada				1.02047
ENSMUSG00000017707	3132.57	0.250787	0.071919	3.48707	0.000488344	0.00140508	Serinc3				1.02241
ENSMUSG00000017713	19.8437	0.890294	0.666593	1.33559	0.181684	0.268585	Tha1				1.02299
ENSMUSG00000017715	1056.25	0.0820849	0.101261	0.810625	0.417581	0.522857	Pgs1				1.02383
ENSMUSG00000017716	1330.41	-0.327262	0.090364	-3.62159	0.000292794	0.00087564	Birc5				1.02406
ENSMUSG00000017718	17.7837	-0.847606	0.678293	-1.24962	0.21144	0.304491	Afmid				1.02426
ENSMUSG00000017721	1592.62	0.364275	0.0883008	4.12539	3.7011e-05	0.000128675	Pigt				1.0248
ENSMUSG00000017723	331.012	-0.269874	0.162373	-1.66206	0.0964999	0.158609	Wfdc2				1.02579
ENSMUSG00000028591	206.829	-6.11254	0.44086	-13.8651	1.03148e-43	3.20251e-42	Pramef12
ENSMUSG00000017734	9.74251	0.618264	0.892706	0.692573	0.488577	0.59225	Dbndd2				1.02625
ENSMUSG00000039329	539.677	-6.10965	0.274834	-22.2303	1.75028e-109	2.05671e-107	Tex19.1
ENSMUSG00000017740	39.5211	0.694908	0.464497	1.49604	0.134642	0.209574	Slc12a5				1.02948
ENSMUSG00000017747	340.786	0.0343801	0.166963	0.205914	0.836858	0.885306	Ghdc				1.02971
ENSMUSG00000015579	5.75073	-6.10781	1.80603	-3.38189	0.000719891	0.00200878	Nkx2-5
ENSMUSG00000017756	1192.61	0.187027	0.0994083	1.8814	0.0599172	0.105369	Slc12a7				1.03064
ENSMUSG00000017760	2588.29	0.673432	0.0723217	9.31161	1.25906e-20	1.63128e-19	Ctsa				1.03244
ENSMUSG00000042345	31.6174	-6.10482	1.11975	-5.45196	4.98187e-08	2.546e-07	Ubash3a
ENSMUSG00000017765	1343.37	-0.272342	0.100394	-2.71274	0.00667304	0.0151869	Slc12a4				1.03364
ENSMUSG00000017774	2899.32	-0.845536	0.0725929	-11.6476	2.35888e-31	4.97688e-30	Myo1c				1.03388
ENSMUSG00000017776	2813.64	0.070039	0.0713101	0.982174	0.326014	0.430706	Crk				1.0339
ENSMUSG00000017778	5024.39	-0.623782	0.147463	-4.23008	2.33605e-05	8.36402e-05	Cox7c				1.03515
ENSMUSG00000017781	1839.22	0.122957	0.0794234	1.54812	0.121592	0.192394	Pitpna				1.03634
ENSMUSG00000017801	432.734	-0.164469	0.142829	-1.15151	0.249523	0.347836	Mlx				1.03693
ENSMUSG00000017802	881.572	0.401092	0.106848	3.75384	0.000174147	0.00054158	Retreg3				1.03765
ENSMUSG00000017817	572.671	-0.918403	0.134299	-6.83851	8.00213e-12	5.89226e-11	Jph2				1.03847
ENSMUSG00000058216	15.6549	-6.08681	1.58051	-3.85118	0.000117552	0.000376936	Gstp3
ENSMUSG00000017831	1714.86	-0.301455	0.0817383	-3.68805	0.000225976	0.000688217	Rab5a				1.03866
ENSMUSG00000017832	5.80781	0.482602	1.15667	0.417235	0.676507	0.757639	Hspb9				1.03975
ENSMUSG00000017837	786.92	0.251843	0.112472	2.23916	0.0251452	0.0497814	Nkiras2				1.04019
ENSMUSG00000017843	2204.86	-0.381053	0.0778638	-4.89384	9.88886e-07	4.27515e-06	Ppp2r5c				1.04023
ENSMUSG00000017858	548.574	-0.155518	0.134955	-1.15237	0.249169	0.347556	Ift52				1.04159
ENSMUSG00000114353	31.2526	-6.08612	1.12058	-5.43124	5.5964e-08	2.83438e-07	Gm7896
ENSMUSG00000025480	46.6303	-6.0797	0.915685	-6.63951	3.14733e-11	2.22363e-10	Syce1
ENSMUSG00000017897	20.2062	1.34986	0.661778	2.03975	0.0413755	0.0765488	Eya2				1.04513
ENSMUSG00000052142	5.5945	-6.07404	1.83112	-3.31713	0.000909484	0.00248737	Rasal3
ENSMUSG00000017943	33.2373	-0.404804	0.491865	-0.822998	0.410509	0.516026	Gdap1l1				1.04884
ENSMUSG00000017969	462.708	0.208447	0.137752	1.5132	0.130228	0.203715	Ptgis				1.04952
ENSMUSG00000030672	633.613	-6.06996	0.253342	-23.9596	7.34668e-127	1.01068e-124	Mylpf
ENSMUSG00000017999	1905.65	-0.690317	0.0802902	-8.59777	8.12832e-18	9.00716e-17	Ddx27				1.05228
ENSMUSG00000018001	1222.73	0.883802	0.0978701	9.03035	1.71117e-19	2.10734e-18	Cyth3				1.05325
ENSMUSG00000018008	18.362	-1.07544	0.66766	-1.61076	0.107233	0.173453	Cyth4				1.05386
ENSMUSG00000018012	234.399	0.195504	0.187267	1.04399	0.296492	0.399629	Rac3				1.05408
ENSMUSG00000018040	1564.01	0.210501	0.0858486	2.452	0.0142065	0.0299473	Rrp7a				1.05412
ENSMUSG00000018042	3271.16	-0.00374124	0.0685903	-0.0545447	0.956501	0.970321	Cyb5r3				1.05479
ENSMUSG00000018068	828.577	-0.260107	0.106445	-2.44358	0.0145425	0.0305758	Ints2				1.0552
ENSMUSG00000018076	1600.9	-0.605933	0.0842753	-7.18992	6.48274e-13	5.1816e-12	Med13l				1.05563
ENSMUSG00000018102	649.722	0.603755	0.120098	5.02719	4.97724e-07	2.25307e-06	Hist1h2bc				1.05681
ENSMUSG00000018126	10.6968	-1.55683	0.918067	-1.69577	0.089929	0.149288	Baiap2l2				1.05697
ENSMUSG00000096323	5.53454	-6.05022	1.82218	-3.32032	0.000899132	0.00246264	Gm20767
ENSMUSG00000018160	1042.1	-0.316339	0.100285	-3.1544	0.00160831	0.00418808	Med1				1.05824
ENSMUSG00000018166	328.333	-0.0894499	0.160582	-0.557035	0.577504	0.672785	Erbb3				1.05855
ENSMUSG00000018167	309.069	0.387395	0.167809	2.30855	0.0209685	0.0423753	Stard3				1.05857
ENSMUSG00000018169	122.212	-0.125617	0.269001	-0.466975	0.640518	0.727738	Mfng				1.05869
ENSMUSG00000018171	1296.18	0.327832	0.0990262	3.31056	0.000931098	0.00254033	Vmp1				1.05936
ENSMUSG00000018189	824.924	-0.377694	0.106855	-3.53462	0.000408356	0.0011897	Uchl5				1.06049
ENSMUSG00000018196	288.11	-0.117079	0.169478	-0.690822	0.489678	0.593074	Glrx2				1.06063
ENSMUSG00000018199	747.438	0.11603	0.121722	0.953238	0.34047	0.445078	Trove2				1.0624
ENSMUSG00000018209	1191.42	-0.482008	0.0935399	-5.15297	2.564e-07	1.20952e-06	Stk4				1.06361
ENSMUSG00000018217	518.934	0.169454	0.13006	1.30289	0.192612	0.281756	Pmp22				1.06372
ENSMUSG00000018238	8.71065	-0.344286	0.947793	-0.363251	0.716418	0.791338	Gdf9				1.06408
ENSMUSG00000018239	421.325	-0.894835	0.154526	-5.79082	7.00435e-09	3.94348e-08	Zcchc10				1.06453
ENSMUSG00000018263	29.1765	0.94812	0.540188	1.75517	0.0792306	0.133999	Tbx5				1.06465
ENSMUSG00000018286	3866.83	-0.0601184	0.0686933	-0.875172	0.38148	0.487356	Psmb6				1.06738
ENSMUSG00000018287	1240.19	-0.0744645	0.0915855	-0.81306	0.416184	0.521648	Spag7				1.06754
ENSMUSG00000018293	13957	-0.0262064	0.0547982	-0.478235	0.632483	0.721321	Pfn1				1.06866
ENSMUSG00000018322	817.219	-0.323275	0.106936	-3.02306	0.00250233	0.00627162	Tomm34				1.06882
ENSMUSG00000018326	4586.62	0.286373	0.06486	4.41525	1.00894e-05	3.80058e-05	Ywhab				1.06897
ENSMUSG00000018334	197.817	-0.279608	0.213125	-1.31194	0.18954	0.277921	Ksr1				1.06904
ENSMUSG00000018339	1422.44	0.621638	0.0942435	6.59608	4.22178e-11	2.95927e-10	Gpx3				1.07009
ENSMUSG00000018340	3072.83	-0.262904	0.0824842	-3.18732	0.00143596	0.00377929	Anxa6				1.07178
ENSMUSG00000018347	132.564	-0.0709673	0.249498	-0.28444	0.776073	0.838996	Zkscan6				1.07192
ENSMUSG00000018362	5598.22	-0.383966	0.0624059	-6.15272	7.61643e-10	4.75739e-09	Kpna2				1.07225
ENSMUSG00000018363	1134.87	0.234123	0.0968873	2.41645	0.0156729	0.0326561	Smurf2				1.0724
ENSMUSG00000018372	179.69	0.28804	0.217859	1.32214	0.186121	0.273904	Cep95				1.07253
ENSMUSG00000018377	1013.7	0.572931	0.0989298	5.79128	6.98502e-09	3.93454e-08	Vezf1				1.07315
ENSMUSG00000018378	446.369	0.514138	0.152184	3.37839	0.000729118	0.00203252	Cuedc1				1.07417
ENSMUSG00000018379	7598.39	-0.395738	0.0648786	-6.09967	1.06288e-09	6.52815e-09	Srsf1				1.07761
ENSMUSG00000018381	7.81307	0.984148	1.08584	0.906346	0.364753	0.47039	Abi3				1.07947
ENSMUSG00000018387	30.8564	0.305955	0.535292	0.571566	0.567616	0.664177	Shroom1				1.08016
ENSMUSG00000018395	437.879	0.383923	0.142111	2.70156	0.00690149	0.0156584	Kif3a				1.08123
ENSMUSG00000018398	1306.23	0.342731	0.0917974	3.73356	0.000188792	0.00058316	2019-09-08				1.08242
ENSMUSG00000018401	868.911	0.028861	0.104844	0.275275	0.783105	0.844508	Mtmr4				1.08242
ENSMUSG00000018405	239.005	-0.513037	0.202421	-2.5345	0.0112607	0.0243598	Mrm1				1.0826
ENSMUSG00000035498	45.2617	-6.0364	0.924425	-6.5299	6.58154e-11	4.5437e-10	Cdcp1
ENSMUSG00000018412	1186.42	-0.413925	0.0961098	-4.30679	1.6564e-05	6.04573e-05	Kansl1				1.08446
ENSMUSG00000018415	944.069	-0.493073	0.101585	-4.85377	1.21135e-06	5.17869e-06	Gid4				1.08478
ENSMUSG00000018417	1270.7	0.749908	0.0918553	8.16402	3.2405e-16	3.28929e-15	Myo1b				1.08594
ENSMUSG00000018425	907.696	-0.637285	0.11618	-5.48534	4.12667e-08	2.12953e-07	Dhx40				1.08616
ENSMUSG00000018427	149.27	-0.330608	0.232734	-1.42054	0.155451	0.236245	Ypel2				1.0864
ENSMUSG00000114434	5.41737	-6.0241	1.82829	-3.29494	0.000984418	0.00267459	Gm48360
ENSMUSG00000018433	1191.75	-0.714354	0.093296	-7.65686	1.90532e-14	1.70672e-13	Nol11				1.08967
ENSMUSG00000018442	570.407	0.163422	0.124532	1.31229	0.189422	0.27782	Derl2				1.0897
ENSMUSG00000018446	4406.47	-0.492745	0.0632251	-7.79351	6.5175e-15	6.03297e-14	C1qbp				1.09042
ENSMUSG00000018449	171.698	-0.261603	0.225553	-1.15983	0.24612	0.344209	Rpain				1.09098
ENSMUSG00000097393	14.7891	-6.00976	1.59139	-3.77643	0.000159091	0.000498145	D030068K23Rik
ENSMUSG00000018470	40.3468	0.689047	0.450207	1.53051	0.12589	0.197991	Kcnab3				1.09297
ENSMUSG00000018474	1668.99	0.250732	0.0851764	2.94369	0.00324329	0.0079211	Chd3				1.09308
ENSMUSG00000018476	1658.6	0.115625	0.0828725	1.39522	0.162949	0.245526	Kdm6b				1.09332
ENSMUSG00000018481	1825.61	-0.200217	0.0787752	-2.54162	0.0110339	0.0239181	Appbp2				1.09386
ENSMUSG00000018486	5.54552	2.58736	1.43866	1.79845	0.0721062	0.123718	Wnt9b				1.09395
ENSMUSG00000018500	138.964	0.164091	0.241622	0.679123	0.49706	0.600382	Adora2b				1.09512
ENSMUSG00000018501	2521.23	-0.193942	0.0720417	-2.69208	0.00710084	0.0160568	Ncor1				1.09544
ENSMUSG00000018507	74.0738	-0.417356	0.335865	-1.24263	0.214005	0.307505	Trpv2				1.09567
ENSMUSG00000083246	29.1887	-5.9885	1.12752	-5.31123	1.08887e-07	5.35924e-07	Gm11839
ENSMUSG00000018537	941.075	-0.283009	0.103748	-2.72785	0.00637494	0.0145653	Pcgf2				1.09643
ENSMUSG00000018541	443.522	-0.0303134	0.142914	-0.212109	0.832022	0.88201	Cwc25				1.09822
ENSMUSG00000018547	1641.64	-0.0181957	0.0857281	-0.212249	0.831913	0.881949	Pip4k2b				1.09852
ENSMUSG00000018548	1229.82	-0.23992	0.0918534	-2.61199	0.00900178	0.0199162	Trim37				1.10025
ENSMUSG00000068048	42.2274	-5.93251	0.924171	-6.41927	1.36925e-10	9.22338e-10	Rhox9
ENSMUSG00000018559	948.097	0.581738	0.108236	5.3747	7.67109e-08	3.846e-07	Ctdnep1				1.10044
ENSMUSG00000018565	824.039	-0.124493	0.110033	-1.13141	0.257881	0.357467	Elp5				1.10144
ENSMUSG00000018566	32.1164	0.699699	0.526938	1.32786	0.184225	0.271539	Slc2a4				1.10211
ENSMUSG00000018567	2323.67	0.427018	0.073044	5.84604	5.03402e-09	2.88944e-08	Gabarap				1.1035
ENSMUSG00000079008	112.134	-5.926	0.568712	-10.42	2.00894e-25	3.26545e-24	Gm14124
ENSMUSG00000018570	83.4618	-0.186515	0.318178	-0.586198	0.557743	0.656252	2810408A11Rik				1.10458
ENSMUSG00000018572	1527.16	-0.0617432	0.0890157	-0.693622	0.487919	0.591664	Phf23				1.10511
ENSMUSG00000018574	489.506	-0.251859	0.143271	-1.75792	0.0787608	0.133351	Acadvl				1.10718
ENSMUSG00000113569	13.9816	-5.91885	1.61139	-3.67312	0.000239604	0.000726583	Gm48035
ENSMUSG00000018583	8919.95	-0.267157	0.0537177	-4.97336	6.58026e-07	2.92704e-06	G3bp1				1.10965
ENSMUSG00000018585	623.612	-0.188157	0.140777	-1.33656	0.181367	0.268215	Atox1				1.10978
ENSMUSG00000018593	23498.6	-0.669314	0.0483072	-13.8554	1.18033e-43	3.65125e-42	Sparc				1.10979
ENSMUSG00000018599	191.166	-0.43358	0.205732	-2.1075	0.0350744	0.0662677	Mief2				1.11001
ENSMUSG00000029556	27.5401	-5.90345	1.13381	-5.20672	1.92209e-07	9.20571e-07	Hnf1a
ENSMUSG00000091345	41.1674	-5.89501	0.926844	-6.36031	2.01345e-10	1.34132e-09	Col6a5
ENSMUSG00000018651	589.656	-0.911428	0.125432	-7.26629	3.69506e-13	3.01466e-12	Tada2a				1.11251
ENSMUSG00000078498	475.394	-5.87768	0.525215	-11.191	4.51276e-29	8.63806e-28	Zfp988
ENSMUSG00000018659	449.776	-0.366029	0.139002	-2.63327	0.0084568	0.0188113	Pnpo				1.11342
ENSMUSG00000018661	553.036	0.18747	0.132725	1.41246	0.157813	0.23908	Cog1				1.11394
ENSMUSG00000018666	3671.5	-0.942946	0.08223	-11.4672	1.92852e-30	3.92689e-29	Cbx1				1.11409
ENSMUSG00000018669	1444.63	-0.431058	0.0858841	-5.01907	5.19232e-07	2.34229e-06	Cdk5rap3				1.11415
ENSMUSG00000018672	509.361	0.275286	0.136977	2.00973	0.04446	0.0813217	Copz2				1.11442
ENSMUSG00000018677	2895.2	-0.634214	0.068676	-9.23488	2.58587e-20	3.28989e-19	Slc25a39				1.11705
ENSMUSG00000018678	506.454	-0.798071	0.131919	-6.0497	1.45116e-09	8.81055e-09	Sp2				1.11793
ENSMUSG00000018697	619.901	-0.651276	0.121241	-5.37177	7.79676e-08	3.90554e-07	Aatf				1.1185
ENSMUSG00000026288	498.435	-5.86881	0.268232	-21.8796	4.06244e-106	4.61346e-104	Inpp5d
ENSMUSG00000018707	8636.81	-0.0800584	0.0606239	-1.32058	0.186643	0.274481	Dync1h1				1.11996
ENSMUSG00000072919	26.8486	-5.86646	1.13711	-5.15909	2.48149e-07	1.17289e-06	Noxred1
ENSMUSG00000018733	187.583	-0.142005	0.218413	-0.650166	0.515585	0.617294	Pex12				1.1218
ENSMUSG00000018736	723.389	-0.0219256	0.112935	-0.194144	0.846063	0.892478	Ndel1				1.12181
ENSMUSG00000018740	32.226	-1.16165	0.529816	-2.19256	0.0283388	0.0552498	Slc25a35				1.12281
ENSMUSG00000018750	570.653	0.699755	0.128157	5.46013	4.75775e-08	2.43662e-07	Zbtb4				1.12476
ENSMUSG00000018752	17.2524	0.15169	0.687775	0.220551	0.825442	0.876903	Tnfsfm13				1.12536
ENSMUSG00000018761	874.642	-0.667463	0.107237	-6.22421	4.83974e-10	3.10202e-09	Mpdu1				1.12568
ENSMUSG00000018765	3228.53	-0.425427	0.0704993	-6.03448	1.59473e-09	9.64416e-09	Fxr2				1.12645
ENSMUSG00000018770	3465.07	-0.0114969	0.0686882	-0.167378	0.867073	0.907568	Atp5g3				1.12833
ENSMUSG00000018774	118.553	-0.335542	0.265942	-1.26171	0.207053	0.298937	Cd68				1.12847
ENSMUSG00000066009	282.001	-5.86391	0.353375	-16.594	7.69657e-62	3.88757e-60	Zfp987
ENSMUSG00000018800	154.129	0.373391	0.228772	1.63216	0.102646	0.167023	Abca5				1.12868
ENSMUSG00000018809	210.611	-0.941102	0.203131	-4.63299	3.60424e-06	1.45208e-05	Smyd4				1.12975
ENSMUSG00000018819	417.661	-0.269876	0.147589	-1.82856	0.0674655	0.11675	Lsp1				1.12999
ENSMUSG00000018820	423.915	0.20287	0.144166	1.4072	0.159368	0.241032	Zfyve27				1.13257
ENSMUSG00000018821	544.793	-0.712765	0.127732	-5.58016	2.40303e-08	1.27706e-07	Avpi1				1.13258
ENSMUSG00000020396	293.054	-5.85196	0.345834	-16.9213	3.13402e-64	1.68351e-62	Nefh
ENSMUSG00000035186	26.2858	-5.83032	1.13894	-5.11906	3.07059e-07	1.43094e-06	Ubd
ENSMUSG00000018841	390.898	0.355699	0.152969	2.32531	0.0200553	0.0407146	Rad51d				1.13417
ENSMUSG00000006469	13.1234	-5.82903	1.6047	-3.63248	0.000280716	0.000842794	Slc34a3
ENSMUSG00000018846	1340.22	0.143732	0.096198	1.49412	0.135143	0.210296	Pank3				1.1365
ENSMUSG00000018848	2471.7	-0.363222	0.0734421	-4.94569	7.58733e-07	3.33815e-06	Rars				1.13798
ENSMUSG00000018849	690.561	-0.748291	0.115453	-6.48137	9.08951e-11	6.20176e-10	Wwc1				1.13827
ENSMUSG00000018858	684.502	-0.0315229	0.115473	-0.27299	0.784861	0.846008	Mrpl58				1.13874
ENSMUSG00000018861	267.905	-0.221609	0.176735	-1.2539	0.209878	0.302474	Fdxr				1.13886
ENSMUSG00000116715	51.4038	-5.80102	0.806925	-7.18905	6.52456e-13	5.2101e-12	AC242683.1
ENSMUSG00000018882	1452.52	-0.182765	0.0871844	-2.09631	0.036055	0.0678402	Mrpl45				1.14112
ENSMUSG00000065999	153.317	-5.78967	0.470991	-12.2925	9.93627e-35	2.35478e-33	Zfp985
ENSMUSG00000018900	98.6976	0.522643	0.288158	1.81374	0.0697184	0.120181	Slc22a5				1.14181
ENSMUSG00000018906	1140.06	0.534107	0.0998062	5.35145	8.72544e-08	4.33734e-07	P4ha2				1.14221
ENSMUSG00000018909	569.988	0.676072	0.131479	5.14205	2.71759e-07	1.2777e-06	Arrb1				1.143
ENSMUSG00000018916	4.56274	3.98575	1.84757	2.15729	0.0309832	0.0595758	Csf2				1.14392
ENSMUSG00000018919	15.7044	-1.99247	0.788914	-2.52558	0.0115508	0.0248886	Tm4sf5				1.14496
ENSMUSG00000025610	50.3839	-5.76809	0.812667	-7.09773	1.26823e-12	9.87565e-12	Map3k7cl
ENSMUSG00000018921	2501.13	-0.427981	0.075496	-5.66892	1.43699e-08	7.82595e-08	Pelp1				1.14571
ENSMUSG00000018923	275.409	-0.0926697	0.173306	-0.534716	0.592846	0.686199	Med11				1.14596
ENSMUSG00000018924	5.43563	0.0047846	1.19086	0.00401777	0.996794	0.998387	Alox15				1.14602
ENSMUSG00000034701	137.849	-5.76298	0.489314	-11.7777	5.08763e-32	1.09666e-30	Neurod1
ENSMUSG00000018931	466.914	-0.285942	0.138012	-2.07187	0.0382775	0.0715051	Natd1				1.14826
ENSMUSG00000018932	964.233	0.132192	0.103145	1.28162	0.199978	0.290631	Map2k3				1.14918
ENSMUSG00000018965	5244.69	-0.0299729	0.0594562	-0.504116	0.61418	0.705562	Ywhah				1.14987
ENSMUSG00000018974	1741.12	0.158054	0.0815654	1.93775	0.0526534	0.0940315	Sart3				1.151
ENSMUSG00000109969	24.7142	-5.74553	1.14907	-5.00018	5.7277e-07	2.57283e-06	Zscan4-ps3
ENSMUSG00000018986	5.20862	1.50277	1.26265	1.19017	0.233978	0.330287	Slfn3				1.15317
ENSMUSG00000018995	184.194	-0.252821	0.209424	-1.20722	0.227346	0.323026	Nars2				1.1541
ENSMUSG00000018999	554.545	0.781347	0.134137	5.825	5.71131e-09	3.25172e-08	Slc35b4				1.15577
ENSMUSG00000073294	24.0019	-5.70053	1.14953	-4.95903	7.08468e-07	3.1333e-06	AU022751
ENSMUSG00000019039	310.81	0.283138	0.163754	1.72904	0.0838025	0.140384	Dalrd3				1.15633
ENSMUSG00000019054	980.874	0.425885	0.100152	4.25236	2.11529e-05	7.61224e-05	Fis1				1.15819
ENSMUSG00000019055	1760.75	0.780319	0.0879871	8.86857	7.40937e-19	8.73077e-18	Plod1				1.15956
ENSMUSG00000019066	237.669	-0.483448	0.191109	-2.5297	0.0114159	0.0246451	Rab3d				1.1606
ENSMUSG00000019080	94.1882	-0.34371	0.298494	-1.15148	0.249535	0.347836	Mfsd3				1.162
ENSMUSG00000019082	522.481	0.818504	0.138839	5.89535	3.73898e-09	2.17563e-08	Slc25a22				1.16204
ENSMUSG00000019087	2015.71	0.387195	0.078001	4.96398	6.90638e-07	3.06405e-06	Atp6ap1				1.16222
ENSMUSG00000019088	71.4231	0.770143	0.359182	2.14416	0.0320201	0.0613048	Dnase1l1				1.16318
ENSMUSG00000019122	9.17008	0.836218	0.950039	0.880193	0.378755	0.484789	Ccl9				1.16331
ENSMUSG00000113411	12.0386	-5.69884	1.63709	-3.48109	0.000499374	0.00143413	Gm48643
ENSMUSG00000019132	2406.87	-0.0791594	0.0722905	-1.09502	0.273509	0.374953	BC005537				1.16354
ENSMUSG00000019139	2514.08	-0.243771	0.0754076	-3.23272	0.00122619	0.0032721	Isyna1				1.16385
ENSMUSG00000019143	364.685	0.167953	0.1542	1.08919	0.276069	0.377645	Hars2				1.16653
ENSMUSG00000019158	602.666	-0.389994	0.124548	-3.13128	0.00174048	0.00451005	Tmem160				1.16806
ENSMUSG00000019173	2645.71	0.533891	0.0731044	7.30314	2.81133e-13	2.30925e-12	Rab5c				1.16824
ENSMUSG00000019179	4301.06	-0.192135	0.0676159	-2.84157	0.00448917	0.0105855	Mdh2				1.16884
ENSMUSG00000019188	1483.38	0.277064	0.086781	3.19268	0.00140958	0.00371712	H13				1.16945
ENSMUSG00000019189	2046.75	0.574162	0.0789215	7.27511	3.46136e-13	2.83082e-12	Rnf145				1.17043
ENSMUSG00000019194	724.888	0.603899	0.119489	5.05402	4.32598e-07	1.97411e-06	Scn1b				1.17216
ENSMUSG00000019210	1140.57	0.188865	0.0953625	1.98049	0.0476481	0.0863689	Atp6v1e1				1.17219
ENSMUSG00000070837	47.7665	-5.69244	0.819757	-6.94405	3.81003e-12	2.8781e-11	Aurkc
ENSMUSG00000019230	22.665	-0.580077	0.59454	-0.975673	0.329227	0.433934	Lhx9				1.17324
ENSMUSG00000042985	11.8889	-5.69107	1.64385	-3.46203	0.000536108	0.00153317	Upk3b
ENSMUSG00000019254	974.481	0.124254	0.101712	1.22163	0.221848	0.316648	Ppp1r12c				1.17452
ENSMUSG00000056413	299.972	-5.64149	0.323365	-17.4462	3.6801e-68	2.20039e-66	Adap1
ENSMUSG00000019261	1267.27	0.568689	0.100747	5.6447	1.65469e-08	8.94535e-08	Map1s				1.17567
ENSMUSG00000086228	46.1609	-5.64054	0.819614	-6.88195	5.90394e-12	4.38161e-11	Ubap1l
ENSMUSG00000019295	293.523	0.76761	0.170078	4.51329	6.38288e-06	2.47926e-05	Tmem129				1.17878
ENSMUSG00000019297	1492.44	-0.263667	0.0872721	-3.02121	0.00251769	0.00630484	Nop9				1.18054
ENSMUSG00000050122	102.129	-5.61664	0.54768	-10.2553	1.11989e-24	1.74651e-23	Vwa3b
ENSMUSG00000019302	757.805	0.526317	0.112514	4.67778	2.89991e-06	1.18439e-05	Atp6v0a1				1.18105
ENSMUSG00000019303	427.468	-0.289218	0.14764	-1.95894	0.0501196	0.0900768	Psmc3ip				1.18236
ENSMUSG00000019312	523.479	-0.908726	0.141141	-6.43842	1.20724e-10	8.16128e-10	Grb7				1.18259
ENSMUSG00000019320	12.9931	-0.270998	0.76628	-0.353653	0.723599	0.796771	Noxo1				1.18276
ENSMUSG00000019326	30.7489	-1.0634	0.529336	-2.00893	0.0445444	0.0814497	Aoc3				1.18397
ENSMUSG00000019338	1036.46	0.792978	0.100953	7.85489	4.00137e-15	3.78464e-14	Zfp687				1.18429
ENSMUSG00000019359	11.9129	1.96324	0.885181	2.21789	0.0265622	0.0522202	Gdpd2				1.18645
ENSMUSG00000019362	923.81	0.135886	0.102421	1.32674	0.184593	0.272011	D8Ertd738e				1.18838
ENSMUSG00000019368	24.6494	-1.26292	0.576011	-2.19253	0.0283416	0.0552498	Sec14l4				1.18872
ENSMUSG00000019370	6297.45	0.287094	0.0576538	4.97961	6.37121e-07	2.83927e-06	Calm3				1.19059
ENSMUSG00000019373	1032.85	-0.199293	0.11253	-1.77101	0.0765584	0.130117	Cops3				1.19276
ENSMUSG00000019428	2587.14	-0.103081	0.0715106	-1.44148	0.14945	0.228586	Fkbp8				1.19278
ENSMUSG00000019432	4734.29	-0.20021	0.060259	-3.32249	0.00089217	0.00244476	Ddx39b				1.19505
ENSMUSG00000019433	1450.25	0.00392045	0.0887506	0.0441738	0.964766	0.976656	Gipc1				1.19511
ENSMUSG00000019437	237.761	0.541538	0.186668	2.90107	0.00371891	0.00894622	Tlcd1				1.19512
ENSMUSG00000019461	888.01	0.391373	0.115993	3.37409	0.00074059	0.00206009	Plscr3				1.1963
ENSMUSG00000019464	4.96127	0.565334	1.31376	0.430316	0.666966	0.749882	Ptger1				1.19822
ENSMUSG00000019467	1102.04	0.131717	0.0988557	1.33242	0.182724	0.269796	Arhgef25				1.20216
ENSMUSG00000019470	1377.56	-0.452553	0.0916364	-4.93857	7.86978e-07	3.45433e-06	Xab2				1.20219
ENSMUSG00000019471	4508.2	0.0507528	0.0640525	0.792362	0.42815	0.533327	Cdc37				1.20245
ENSMUSG00000019478	458.507	0.396827	0.138519	2.86478	0.00417297	0.00992144	Rab4a				1.20393
ENSMUSG00000019487	1420.96	0.0914318	0.0876116	1.0436	0.296669	0.39974	Trip10				1.20622
ENSMUSG00000019494	2949.28	-0.209732	0.0679449	-3.08679	0.0020233	0.00517086	Cops6				1.20655
ENSMUSG00000019505	23315.4	-0.173789	0.0582662	-2.98267	0.00285744	0.00707193	Ubb				1.20707
ENSMUSG00000019518	219.697	-0.675589	0.196648	-3.43553	0.000591397	0.00167616	Ap4m1				1.20821
ENSMUSG00000019528	522.91	0.400034	0.129766	3.08275	0.00205099	0.00523135	Gyg				1.2085
ENSMUSG00000019539	2828.68	0.506263	0.0705102	7.18	6.9714e-13	5.54859e-12	Rcn3				1.209
ENSMUSG00000019558	1375.53	0.0581342	0.0873989	0.66516	0.505948	0.608728	Slc6a8				1.21012
ENSMUSG00000019564	480.024	0.690007	0.139449	4.94811	7.49357e-07	3.29861e-06	Arid3a				1.2102
ENSMUSG00000092349	158.566	-5.61407	0.441291	-12.7219	4.46711e-37	1.14181e-35	Platr17
ENSMUSG00000019578	832.645	-0.0348631	0.10907	-0.319639	0.749242	0.816729	Ubxn6				1.21467
ENSMUSG00000019579	816.777	0.595739	0.10937	5.44698	5.12313e-08	2.61346e-07	Mydgf				1.21519
ENSMUSG00000019590	318.053	0.103161	0.162853	0.633465	0.52643	0.626923	Cyb561				1.21527
ENSMUSG00000074397	11.1414	-5.58948	1.63176	-3.42543	0.000613822	0.0017331	Foxr1
ENSMUSG00000019659	505.647	0.238319	0.131887	1.807	0.0707626	0.121709	Ccdc12				1.21675
ENSMUSG00000019689	111.38	-0.046716	0.280444	-0.166579	0.867702	0.908057	Fmc1				1.21684
ENSMUSG00000019699	684.439	0.892242	0.121586	7.33834	2.16259e-13	1.79731e-12	Akt3				1.21749
ENSMUSG00000019710	1066.15	-0.564331	0.101907	-5.53771	3.06444e-08	1.61185e-07	Mrpl24				1.21786
ENSMUSG00000019715	779.378	-0.364739	0.11026	-3.30799	0.000939686	0.00256004	Gle1				1.21795
ENSMUSG00000019718	120.673	-0.236126	0.286016	-0.825571	0.409047	0.514494	L3hypdh				1.21802
ENSMUSG00000019726	218.336	-0.0689511	0.196466	-0.350956	0.725621	0.798066	Lyst				1.21927
ENSMUSG00000019731	915.58	-0.403597	0.104297	-3.86967	0.000108983	0.000351191	Slc35e1				1.21989
ENSMUSG00000019732	30.909	-0.52584	0.505873	-1.03947	0.298585	0.40181	Calr3				1.22014
ENSMUSG00000068099	33.3136	-5.5861	0.948792	-5.88759	3.91873e-09	2.27553e-08	1500009C09Rik
ENSMUSG00000019737	158.53	-0.307288	0.232489	-1.32173	0.186258	0.27401	Syne4				1.22106
ENSMUSG00000019738	544.371	-0.501393	0.130229	-3.8501	0.00011807	0.000378311	Polr2i				1.22159
ENSMUSG00000019761	55.5274	0.0854183	0.377457	0.2263	0.820968	0.873521	Krt10				1.22243
ENSMUSG00000019763	202.317	-0.0566502	0.203159	-0.278847	0.780362	0.842474	Rmnd1				1.22314
ENSMUSG00000019767	14.6846	-0.473251	0.785085	-0.602802	0.546641	0.645884	Ccdc170				1.22351
ENSMUSG00000019768	14.2113	0.807114	0.75274	1.07224	0.283614	0.385899	Esr1				1.2255
ENSMUSG00000019773	1225.67	-0.322803	0.092466	-3.49104	0.00048114	0.00138577	Fbxo5				1.22628
ENSMUSG00000019774	125.392	0.818119	0.25606	3.19503	0.00139819	0.00368803	Mtrf1l				1.2269
ENSMUSG00000020159	10.9604	-5.56518	1.63591	-3.4019	0.000669202	0.00187756	Gabrp
ENSMUSG00000019777	2600.81	0.202601	0.0738039	2.74513	0.00604872	0.0138724	Hdac2				1.22831
ENSMUSG00000019779	51.3303	0.523811	0.412211	1.27073	0.203823	0.295257	Frk				1.22902
ENSMUSG00000019782	814.229	0.173902	0.112327	1.54817	0.121581	0.192394	Rwdd1				1.23058
ENSMUSG00000038011	43.6749	-5.56111	0.820038	-6.78153	1.18908e-11	8.66141e-11	Dnah10
ENSMUSG00000019789	9.71393	-1.36236	0.958628	-1.42116	0.155272	0.236105	Hey2				1.23285
ENSMUSG00000044664	10.3537	-5.48854	1.66051	-3.30534	0.000948604	0.00258268	Prss42
ENSMUSG00000019791	108.4	-0.0667061	0.301616	-0.221162	0.824966	0.876629	Hint3				1.23372
ENSMUSG00000019792	238.424	0.0342916	0.19574	0.17519	0.860931	0.903214	Trmt11				1.23588
ENSMUSG00000019794	544.431	-0.024009	0.129586	-0.185276	0.853013	0.897515	Katna1				1.23623
ENSMUSG00000019795	1110.4	0.297695	0.0960232	3.10024	0.00193364	0.00496722	Pcmt1				1.23656
ENSMUSG00000019796	976.722	-0.481137	0.100883	-4.76926	1.84902e-06	7.74437e-06	Lrp11				1.23831
ENSMUSG00000019797	417.318	-0.685803	0.146945	-4.66708	3.05514e-06	1.24389e-05	1700021F05Rik				1.23839
ENSMUSG00000019802	1431.04	0.243957	0.0881004	2.76908	0.00562141	0.012975	Sec63				1.23909
ENSMUSG00000019804	2158.38	-0.329804	0.0779278	-4.23217	2.31444e-05	8.29367e-05	Snx3				1.24004
ENSMUSG00000019806	242.82	0.906895	0.18685	4.85359	1.21247e-06	5.18218e-06	Aig1				1.24034
ENSMUSG00000019808	160.065	0.00493447	0.224541	0.0219758	0.982467	0.988249	Adat2				1.24059
ENSMUSG00000019809	197.5	-0.220713	0.216045	-1.02161	0.306967	0.410737	Pex3				1.24119
ENSMUSG00000019810	362.81	0.839911	0.156605	5.36326	8.17324e-08	4.08083e-07	Fuca2				1.24392
ENSMUSG00000019813	231.242	-0.734848	0.188611	-3.8961	9.77521e-05	0.000316931	Cep57l1				1.24442
ENSMUSG00000019814	1109.88	-0.805698	0.0956453	-8.42381	3.64422e-17	3.90524e-16	Ltv1				1.24478
ENSMUSG00000019817	508.385	0.906806	0.141519	6.40767	1.47763e-10	9.93366e-10	Plagl1				1.24598
ENSMUSG00000019818	5050.97	0.474521	0.0655263	7.24169	4.43122e-13	3.58759e-12	Cd164				1.24608
ENSMUSG00000019820	2574.31	-0.00288165	0.0704234	-0.0409189	0.967361	0.978405	Utrn				1.24617
ENSMUSG00000019822	305.717	0.325405	0.167272	1.94537	0.0517308	0.0926577	Smpd2				1.25067
ENSMUSG00000019823	419.818	-0.140652	0.142859	-0.984555	0.324843	0.429528	Mical1				1.25089
ENSMUSG00000019826	258.691	0.138794	0.179555	0.772991	0.439528	0.544295	Zbtb24				1.2518
ENSMUSG00000019831	517.672	-0.396844	0.130164	-3.04879	0.00229762	0.00580444	Wasf1				1.25318
ENSMUSG00000084860	10.2937	-5.4754	1.64703	-3.3244	0.000886074	0.00242924	2610204G07Rik
ENSMUSG00000019836	38.0356	-0.274243	0.47062	-0.582726	0.560077	0.658221	Amd-ps4				1.25564
ENSMUSG00000019837	723.419	0.104208	0.115439	0.902709	0.366681	0.472515	Gtf3c6				1.25576
ENSMUSG00000019838	150.204	0.240371	0.236415	1.01673	0.30928	0.41331	Slc16a10				1.2559
ENSMUSG00000019841	609.124	-0.360783	0.120843	-2.98554	0.00283074	0.00701201	Rev3l				1.25825
ENSMUSG00000019842	176.725	0.484511	0.236139	2.05181	0.0401886	0.0746631	Traf3ip2				1.25847
ENSMUSG00000019843	668.433	0.00661328	0.117675	0.0561996	0.955183	0.969299	Fyn				1.25948
ENSMUSG00000019845	220.839	0.111851	0.193849	0.577001	0.563939	0.661198	Tube1				1.26187
ENSMUSG00000019846	1476.37	0.606094	0.0901099	6.72616	1.74193e-11	1.2548e-10	Lama4				1.26252
ENSMUSG00000019848	7.98421	-0.586956	1.01414	-0.578772	0.562743	0.660437	Popdc3				1.26308
ENSMUSG00000019849	1891.54	0.263514	0.0922646	2.85607	0.00428924	0.0101736	Prep				1.26464
ENSMUSG00000019850	206.392	0.270204	0.208144	1.29816	0.194233	0.283744	Tnfaip3				1.2665
ENSMUSG00000019851	597.594	-0.223393	0.125989	-1.77311	0.0762104	0.129551	Perp				1.26658
ENSMUSG00000019852	112.774	0.0271581	0.270468	0.100412	0.920018	0.94595	Arfgef3				1.26758
ENSMUSG00000019853	200.428	0.749321	0.208948	3.58616	0.00033558	0.000990814	Hebp2				1.26811
ENSMUSG00000019854	878.478	-0.00621508	0.104795	-0.0593072	0.952707	0.967997	Reps1				1.26832
ENSMUSG00000019856	59.6426	0.564299	0.36401	1.55023	0.121086	0.191719	Fam184a				1.26877
ENSMUSG00000019857	499.872	0.0285972	0.136089	0.210136	0.833562	0.883105	Asf1a				1.26882
ENSMUSG00000019861	639.678	0.543835	0.120348	4.51887	6.21715e-06	2.42062e-05	Gopc				1.26907
ENSMUSG00000019863	233.927	-0.809297	0.210276	-3.84873	0.000118729	0.000380136	Qrsl1				1.27129
ENSMUSG00000019864	299.677	-0.576935	0.168027	-3.43358	0.000595659	0.00168576	Rtn4ip1				1.27255
ENSMUSG00000113346	163.308	-5.46814	1.04373	-5.23905	1.61407e-07	7.77247e-07	Eprn
ENSMUSG00000019868	492.167	0.335783	0.14141	2.37453	0.0175714	0.0361623	Vta1				1.27572
ENSMUSG00000019872	70.2726	0.0367341	0.334352	0.109866	0.912515	0.939957	Smpdl3a				1.27749
ENSMUSG00000019873	1025.11	0.620827	0.103175	6.01722	1.77433e-09	1.06579e-08	Reep3				1.27839
ENSMUSG00000050917	1320.05	-5.46423	0.159768	-34.2011	2.33235e-256	8.57948e-254	Fgf4
ENSMUSG00000019877	3091.57	0.198302	0.0697227	2.84415	0.00445308	0.0105165	Serinc1				1.28158
ENSMUSG00000019878	741.319	-0.415834	0.11747	-3.53992	0.000400253	0.0011675	Hsf2				1.28283
ENSMUSG00000059361	10.1556	-5.45231	1.65094	-3.30255	0.000958104	0.00260728	Nrsn2
ENSMUSG00000019883	71.202	0.819744	0.347539	2.35871	0.0183386	0.0376039	Echdc1				1.28454
ENSMUSG00000019889	898.928	-0.726272	0.104846	-6.92703	4.29782e-12	3.23646e-11	Ptprk				1.28655
ENSMUSG00000019891	335.923	-0.023132	0.165278	-0.139959	0.888693	0.92255	Dcbld1				1.28735
ENSMUSG00000000486	698.953	-5.44956	0.205403	-26.531	4.2509e-155	7.90433e-153	2019-09-01
ENSMUSG00000113876	9.9994	-5.43316	1.65324	-3.28637	0.00101488	0.00274985	Gm48042
ENSMUSG00000019897	571.995	-0.199037	0.127179	-1.56502	0.117578	0.187216	Ccdc59				1.29028
ENSMUSG00000067724	9.86514	-5.40781	1.65569	-3.2662	0.00109001	0.00293696	Gbx1
ENSMUSG00000019900	4.80208	1.30113	1.31789	0.98728	0.323506	0.428061	Rfx6				1.29181
ENSMUSG00000019906	7.27089	2.42431	1.2684	1.91132	0.0559637	0.0993143	Lin7a				1.29189
ENSMUSG00000019907	1817.44	-0.589738	0.0824417	-7.15339	8.46582e-13	6.70019e-12	Ppp1r12a				1.29411
ENSMUSG00000019916	3296.53	0.124781	0.0703644	1.77335	0.0761708	0.129523	P4ha1				1.29471
ENSMUSG00000019917	544.621	0.604147	0.144594	4.17823	2.93791e-05	0.000103762	2019-09-10				1.29501
ENSMUSG00000019920	1761.93	-0.192796	0.084889	-2.27116	0.0231374	0.0462337	Lims1				1.29539
ENSMUSG00000019923	2278.89	0.534906	0.0737278	7.25514	4.01242e-13	3.26571e-12	Zwint				1.29756
ENSMUSG00000019927	594.138	0.558479	0.128982	4.32989	1.49182e-05	5.47929e-05	Ube2d1				1.29765
ENSMUSG00000003309	166.732	-5.40459	0.41324	-13.0786	4.36555e-39	1.18002e-37	Ap1m2
ENSMUSG00000019942	1942.5	-0.177973	0.0776563	-2.2918	0.0219169	0.0441096	Cdk1				1.29829
ENSMUSG00000019943	1456.37	0.293573	0.0855927	3.42988	0.000603852	0.00170725	Atp2b1				1.29948
ENSMUSG00000019944	109.626	0.319915	0.291718	1.09666	0.27279	0.374119	Rhobtb1				1.30123
ENSMUSG00000098294	9.78702	-5.39797	1.6562	-3.25926	0.00111705	0.00300455	Gm27204
ENSMUSG00000019948	293.148	-0.342376	0.173063	-1.97833	0.0478914	0.0867635	Actr6				1.30302
ENSMUSG00000019951	1101.98	-0.0316718	0.0945564	-0.334951	0.737662	0.807678	Uhrf1bp1l				1.30765
ENSMUSG00000019952	274.091	0.344593	0.175624	1.9621	0.0497507	0.0895374	Poc1b				1.30945
ENSMUSG00000019960	2630.89	0.817403	0.071516	11.4296	2.9734e-30	6.03272e-29	Dusp6				1.30963
ENSMUSG00000019961	4127.26	-0.0746014	0.0639752	-1.1661	0.243575	0.341543	Tmpo				1.31002
ENSMUSG00000019966	231.685	0.0505978	0.19536	0.258998	0.795637	0.854412	Kitl				1.31079
ENSMUSG00000019969	921.296	0.309018	0.101882	3.03311	0.00242051	0.00609124	Psen1				1.31366
ENSMUSG00000006649	423.154	-5.37398	0.258231	-20.8108	3.45699e-96	3.44093e-94	Nphs1
ENSMUSG00000019971	213.498	0.243478	0.202399	1.20296	0.228992	0.324833	Cep290				1.31511
ENSMUSG00000019975	730.242	0.107242	0.114259	0.93859	0.347941	0.4532	Ikbip				1.31513
ENSMUSG00000019977	1165.89	-0.151143	0.106697	-1.41656	0.15661	0.237583	Hbs1l				1.31522
ENSMUSG00000019978	2493.47	-0.398454	0.0728585	-5.46888	4.5288e-08	2.32711e-07	Epb41l2				1.31718
ENSMUSG00000019979	901.46	-0.209893	0.108772	-1.92966	0.0536488	0.0956879	Apaf1				1.31799
ENSMUSG00000019982	103.412	0.140158	0.288368	0.48604	0.626939	0.716689	Myb				1.32041
ENSMUSG00000019984	656.611	0.431389	0.126068	3.42188	0.000621906	0.00175388	Med23				1.32072
ENSMUSG00000019986	323.753	-0.380207	0.163479	-2.32573	0.020033	0.0406741	Ahi1				1.32124
ENSMUSG00000037860	330.709	-5.34757	0.286051	-18.6944	5.49526e-78	4.09627e-76	Aim2
ENSMUSG00000019988	487.711	0.131538	0.139546	0.942611	0.34588	0.450758	Nedd1				1.32348
ENSMUSG00000078902	56.666	-5.34372	0.687716	-7.77024	7.83401e-15	7.21607e-14	Gm14443
ENSMUSG00000023935	18.8083	-5.33753	1.18189	-4.51609	6.29909e-06	2.4514e-05	Spats1
ENSMUSG00000112935	28.0591	-5.33445	0.966233	-5.52087	3.37325e-08	1.76278e-07	Gm40983
ENSMUSG00000049073	9.29743	-5.3273	1.68074	-3.16961	0.00152643	0.00399207	Olfr985
ENSMUSG00000020717	389.885	-5.32541	0.640237	-8.31787	8.95589e-17	9.36605e-16	Pecam1
ENSMUSG00000019998	995.124	0.815611	0.100106	8.14746	3.71656e-16	3.75674e-15	Stx7				1.32735
ENSMUSG00000061728	9.31559	-5.32302	1.66739	-3.19243	0.00141081	0.00371911	Btnl7-ps
ENSMUSG00000020003	249.01	0.0972555	0.181192	0.536753	0.591438	0.685039	Pex7				1.32793
ENSMUSG00000020007	8.94892	1.44713	0.98779	1.46502	0.142916	0.220465	Il20ra				1.3281
ENSMUSG00000078872	36.7185	-5.30618	0.84299	-6.29447	3.08447e-10	2.02217e-09	Gm14401
ENSMUSG00000020014	12.1708	2.36524	1.00037	2.36437	0.0180609	0.0370919	Cfap54				1.32931
ENSMUSG00000020015	761.841	0.0663139	0.110907	0.597924	0.549891	0.648839	Cdk17				1.32968
ENSMUSG00000026380	1807.29	-5.28815	0.127527	-41.4669	0	0	Tfcp2l1
ENSMUSG00000020018	1369.9	0.10167	0.0931986	1.0909	0.275318	0.376731	Snrpf				1.3307
ENSMUSG00000098238	8.99932	-5.2821	1.69194	-3.12193	0.00179671	0.00464083	Gm8756
ENSMUSG00000020020	209.144	-0.677731	0.198097	-3.42122	0.000623418	0.00175785	Usp44				1.33386
ENSMUSG00000020021	174.494	0.262732	0.218692	1.20138	0.229603	0.325468	Fgd6				1.33445
ENSMUSG00000020022	720.899	0.421793	0.123903	3.40422	0.000663525	0.00186253	Ndufa12				1.33748
ENSMUSG00000020023	422.05	-0.159753	0.144429	-1.1061	0.268682	0.369593	Tmcc3				1.33836
ENSMUSG00000020024	479.081	-0.214108	0.134786	-1.58851	0.112172	0.180201	Cep83				1.3385
ENSMUSG00000020027	1291.67	0.250849	0.0935373	2.68181	0.00732243	0.0165116	Socs2				1.33897
ENSMUSG00000020029	2845.72	-0.573082	0.0706132	-8.1158	4.82612e-16	4.83212e-15	Nudt4				1.33963
ENSMUSG00000020032	865.414	-0.257067	0.104967	-2.44903	0.0143241	0.0301841	Nuak1				1.34031
ENSMUSG00000020034	131.927	0.429946	0.272608	1.57715	0.11476	0.183673	Tcp11l2				1.34483
ENSMUSG00000070732	45.3826	-5.27906	1.43827	-3.67043	0.000242146	0.000732978	Rbm44
ENSMUSG00000020038	555.926	-0.168134	0.126478	-1.32936	0.183728	0.270949	Cry1				1.34733
ENSMUSG00000020042	236.476	-0.594067	0.193565	-3.06908	0.0021472	0.00545292	Btbd11				1.34735
ENSMUSG00000097481	18.0816	-5.27793	1.18946	-4.43727	9.1109e-06	3.4543e-05	D330020A13Rik
ENSMUSG00000020048	12227	-0.0261239	0.0550793	-0.474296	0.635289	0.72379	Hsp90b1				1.35699
ENSMUSG00000020052	14.7928	1.2574	0.748498	1.6799	0.0929767	0.153624	Ascl1				1.35832
ENSMUSG00000097648	8.99657	-5.26827	1.70093	-3.09728	0.00195302	0.00500941	9330185C12Rik
ENSMUSG00000020056	279.975	-0.00379191	0.17145	-0.0221166	0.982355	0.988239	Washc3				1.35966
ENSMUSG00000095180	365.032	-5.25793	0.272974	-19.2616	1.1275e-82	9.08496e-81	Rhox5
ENSMUSG00000078905	35.3013	-5.24418	0.847233	-6.18977	6.0251e-10	3.81981e-09	Gm14393
ENSMUSG00000075511	288.681	-5.23864	0.77041	-6.79981	1.04754e-11	7.65346e-11	1700001L05Rik
ENSMUSG00000020064	1130.89	-0.89511	0.0980402	-9.13004	6.84752e-20	8.55106e-19	Herc4				1.36318
ENSMUSG00000002190	69.8728	-5.23573	0.870332	-6.01578	1.79024e-09	1.07459e-08	Clgn
ENSMUSG00000020069	1206.98	0.148126	0.0944873	1.56768	0.116955	0.186417	Hnrnph3				1.36344
ENSMUSG00000020070	263.945	-0.463625	0.188473	-2.4599	0.0138977	0.0293587	Rufy2				1.36421
ENSMUSG00000020072	9.74076	0.189126	0.903523	0.209321	0.834198	0.883484	Pbld2				1.36422
ENSMUSG00000020074	1497.71	-0.171082	0.0929565	-1.84046	0.065701	0.114129	Ccar1				1.36597
ENSMUSG00000020075	7032	-0.936005	0.0584807	-16.0054	1.17215e-57	5.24708e-56	Ddx21				1.36697
ENSMUSG00000020076	1055.49	-0.31015	0.0979037	-3.16791	0.00153537	0.0040136	Ddx50				1.36729
ENSMUSG00000020077	8.17074	-0.316793	1.0191	-0.310856	0.75591	0.821817	Srgn				1.36915
ENSMUSG00000020078	1125.82	-0.503446	0.0988989	-5.09051	3.57103e-07	1.64826e-06	Vps26a				1.36987
ENSMUSG00000020079	628.666	-0.338502	0.119392	-2.83522	0.00457937	0.0107681	Supv3l1				1.37154
ENSMUSG00000023979	8.72317	-5.22912	1.6808	-3.11109	0.00186399	0.00480583	Guca1b
ENSMUSG00000061718	8.68411	-5.22357	1.68171	-3.10611	0.00189566	0.0048778	Ppp1r1b
ENSMUSG00000020085	226.907	-0.799503	0.197378	-4.05061	5.1084e-05	0.000173051	Aifm2				1.37341
ENSMUSG00000020086	685.951	0.432681	0.120444	3.59238	0.000327671	0.000970001	H2afy2				1.37367
ENSMUSG00000020087	553.289	-0.094861	0.149126	-0.636112	0.524703	0.625511	Tysnd1				1.37388
ENSMUSG00000020088	3004.66	0.131079	0.0719468	1.82188	0.0684727	0.118275	Sar1a				1.37506
ENSMUSG00000020089	2289	-0.262703	0.0770404	-3.40994	0.000649764	0.00182544	Ppa1				1.37515
ENSMUSG00000020091	5177.28	-0.190934	0.0658562	-2.89925	0.00374052	0.0089918	Eif4ebp2				1.3753
ENSMUSG00000020092	1433.09	0.0489675	0.0878229	0.557571	0.577137	0.672512	Pald1				1.37696
ENSMUSG00000020097	1980.54	0.407497	0.0799331	5.09797	3.43307e-07	1.59022e-06	Sgpl1				1.37748
ENSMUSG00000093919	8.64506	-5.21799	1.68356	-3.09938	0.00193925	0.00497862	Gm20760
ENSMUSG00000020099	2283.15	0.892811	0.0945145	9.44628	3.51085e-21	4.66304e-20	Unc5b				1.38072
ENSMUSG00000020100	354.758	0.0154536	0.157541	0.098093	0.921858	0.947447	Slc29a3				1.38431
ENSMUSG00000080888	8.64887	-5.21625	1.68318	-3.09905	0.00194142	0.00498344	Gm14387
ENSMUSG00000020102	16.1606	0.697863	0.729602	0.956498	0.338821	0.443402	Slc16a7				1.38601
ENSMUSG00000076430	8.62415	-5.20757	1.69575	-3.07095	0.00213375	0.00542447	Hus1b
ENSMUSG00000020107	458.194	0.305591	0.138157	2.21191	0.0269726	0.0529102	Anapc16				1.38889
ENSMUSG00000020108	3834.06	0.0806094	0.155112	0.519684	0.603284	0.696375	Ddit4				1.38902
ENSMUSG00000020109	802.472	0.313986	0.109028	2.87986	0.00397856	0.00950059	Dnajb12				1.38908
ENSMUSG00000020111	495.56	0.19826	0.133765	1.48215	0.138299	0.214536	Micu1				1.38909
ENSMUSG00000020114	3592.63	-0.107416	0.0652808	-1.64545	0.0998763	0.163223	Cand1				1.38982
ENSMUSG00000020115	511.511	0.287856	0.135799	2.11972	0.0340294	0.0646253	Tbk1				1.39007
ENSMUSG00000020116	1504.68	-0.622789	0.0850285	-7.32447	2.39839e-13	1.98354e-12	Pno1				1.39037
ENSMUSG00000024209	110.945	-5.19734	0.47488	-10.9445	7.05764e-28	1.28136e-26	1700061G19Rik
ENSMUSG00000020121	201.976	0.617763	0.225132	2.74401	0.0060694	0.0139123	Srgap1				1.39258
ENSMUSG00000020122	792.84	-0.293725	0.10905	-2.69349	0.00707072	0.0159951	Egfr				1.39364
ENSMUSG00000051457	59.5631	-5.19207	0.639412	-8.12006	4.6594e-16	4.67348e-15	Spn
ENSMUSG00000020124	1612.57	-0.566551	0.0835211	-6.78333	1.17438e-11	8.55797e-11	Usp15				1.39603
ENSMUSG00000020128	950.546	-0.145105	0.101835	-1.4249	0.154185	0.234767	Vps54				1.39638
ENSMUSG00000020130	1075.14	-0.5543	0.0982057	-5.64428	1.65877e-08	8.9617e-08	Tbc1d15				1.39705
ENSMUSG00000020131	47.9989	-0.0214591	0.431657	-0.0497132	0.960351	0.973118	Pcsk4				1.39757
ENSMUSG00000020132	1334.55	0.298432	0.0944313	3.16031	0.001576	0.00411091	Rab21				1.39836
ENSMUSG00000020133	564.972	0.117396	0.125456	0.935755	0.3494	0.454539	2310011J03Rik				1.3988
ENSMUSG00000020134	708.706	0.2106	0.11816	1.78233	0.0746961	0.127489	Peli1				1.39901
ENSMUSG00000020135	215.18	0.617358	0.196013	3.14959	0.00163502	0.00425177	Apc2				1.4019
ENSMUSG00000027296	58.1526	-5.15499	0.642451	-8.02394	1.02403e-15	1.00625e-14	Itpka
[truncated: 14,922 more rows]
