# Supplementary material for: Elevated retrotransposon activity and genomic instability in primed pluripotent stem cells
Source: Genome Biol. 2021 Jul 9;22:201. doi: 10.1186/s13059-021-02417-9 (PMC8268579; doi:10.1186/s13059-021-02417-9)
Supplement: Supplementary file 4 — Additional file 4: Table S3. Differential TE transcriptome at passage 5. [file 13059_2021_2417_MOESM4_ESM.xlsx]

## Sheet: OG2_2_14_Primed_Naive_res
TE_ID	TE_Class	repClass	repFamily	repName	baseMean	log2FoldChange	lfcSE	stat	pvalue	padj	score
chr6|40547463|40553281|ETnERV3-int:ERVK:LTR|48|+	ETnERV3-int:ERVK:LTR	LTR	ERVK	ETnERV3-int	464.098	12.2399	1.45408	8.41767	3.84032e-17	1.1989e-14	16.4156
chr8|60598470|60603530|ETnERV3-int:ERVK:LTR|57|+	ETnERV3-int:ERVK:LTR	LTR	ERVK	ETnERV3-int	209.179	11.0898	1.46232	7.58373	3.35756e-14	7.1671e-12	13.474
chr5|105364995|105366781|ETnERV3-int:ERVK:LTR|48|+	ETnERV3-int:ERVK:LTR	LTR	ERVK	ETnERV3-int	148.231	10.5928	1.47022	7.20488	5.80945e-13	1.06685e-10	12.2359
chr4|82882263|82882394|ID_B1:B4:SINE|222|+	ID_B1:B4:SINE	SINE	B4	ID_B1	141.355	10.5245	1.47168	7.1514	8.59e-13	1.5546e-10	12.066
chr5|105360945|105364960|ETnERV3-int:ERVK:LTR|48|+	ETnERV3-int:ERVK:LTR	LTR	ERVK	ETnERV3-int	107.26	10.126	1.89138	5.35375	8.61492e-08	7.54939e-06	7.06475
chr8|60603554|60605334|ETnERV3-int:ERVK:LTR|58|+	ETnERV3-int:ERVK:LTR	LTR	ERVK	ETnERV3-int	91.4814	9.89645	1.48688	6.65584	2.81696e-11	4.31617e-09	10.5502
chr15|55875083|55876229|MMETn-int:ERVK:LTR|36|+	MMETn-int:ERVK:LTR	LTR	ERVK	MMETn-int	4566.89	-0.935053	0.435718	-2.146	0.0318728	0.300434	-1.49658
chrX|136246670|136246871|L1M4:L1:LINE|321|-	L1M4:L1:LINE	LINE	L1	L1M4	1443.06	0.0565934	0.0981007	0.576891	0.564013	0.961171	0.248711
chr6|40553300|40554175|RLTR13A2:ERVK:LTR|74|+	RLTR13A2:ERVK:LTR	LTR	ERVK	RLTR13A2	90.1102	9.87492	1.4875	6.63859	3.16696e-11	4.82286e-09	10.4994
chr17|35834802|35834890|L2a:L2:LINE|209|-	L2a:L2:LINE	LINE	L2	L2a	1446.92	-0.405743	0.100059	-4.05502	5.01293e-05	0.00222772	-4.29991
chr4|82879541|82879671|B4A:B4:SINE|269|-	B4A:B4:SINE	SINE	B4	B4A	87.5187	9.83287	1.48888	6.60419	3.99706e-11	6.05009e-09	10.3983
chr4|82880602|82880690|MIRb:MIR:SINE|321|+	MIRb:MIR:SINE	SINE	MIR	MIRb	79.751	9.69828	1.49384	6.49217	8.46082e-11	1.22144e-08	10.0726
chr4|82879616|82879732|RLTR20A4:ERVK:LTR|212|-	RLTR20A4:ERVK:LTR	LTR	ERVK	RLTR20A4	73.3871	9.57911	1.49885	6.39095	1.64854e-10	2.30012e-08	9.7829
chr6|88567943|88568953|MMETn-int:ERVK:LTR|38|-	MMETn-int:ERVK:LTR	LTR	ERVK	MMETn-int	397.918	9.57093	1.14665	8.34684	7.01139e-17	2.10975e-14	16.1542
chr10|79994667|79994796|PB1D7:Alu:SINE|265|-	PB1D7:Alu:SINE	SINE	Alu	PB1D7	1021.23	0.0927094	0.120916	0.766726	0.443244	0.92851	0.353357
chr11|83234349|83237318|MMETn-int:ERVK:LTR|58|-	MMETn-int:ERVK:LTR	LTR	ERVK	MMETn-int	71.8389	9.54788	1.49853	6.37151	1.87175e-10	2.5827e-08	9.72775
chr14|73954258|73954355|B1_Mus1:Alu:SINE|292|-	B1_Mus1:Alu:SINE	SINE	Alu	B1_Mus1	631.97	-0.58486	0.144323	-4.05244	5.06854e-05	0.00224843	-4.29512
chr6|31799739|31803005|IAPEz-int:ERVK:LTR|20|-	IAPEz-int:ERVK:LTR	LTR	ERVK	IAPEz-int	68.1787	9.47225	3.40418	2.78254	0.00539355	0.0895638	2.26813
chr10|3248831|3252833|ETnERV3-int:ERVK:LTR|19|-	ETnERV3-int:ERVK:LTR	LTR	ERVK	ETnERV3-int	61.6567	9.32771	1.50827	6.18437	6.23495e-10	8.28286e-08	9.20517
chr13|55325152|55325253|L2a:L2:LINE|218|+	L2a:L2:LINE	LINE	L2	L2a	461.696	-0.462949	0.166731	-2.77661	0.00549284	0.0906086	-2.2602
chr4|82878753|82878997|MLT1I:ERVL-MaLR:LTR|335|+	MLT1I:ERVL-MaLR:LTR	LTR	ERVL-MaLR	MLT1I	58.593	9.25383	1.51085	6.12492	9.07317e-10	1.19264e-07	9.04224
chr5|15542421|15546902|MuRRS-int:ERV1:LTR|35|-	MuRRS-int:ERV1:LTR	LTR	ERV1	MuRRS-int	55.0699	9.16444	1.51513	6.04861	1.46101e-09	1.88086e-07	8.83535
chrX|7668318|7668427|PB1D9:Alu:SINE|139|-	PB1D9:Alu:SINE	SINE	Alu	PB1D9	710.87	0.00945842	0.140492	0.0673234	0.946324	0.998931	0.02396
chr6|79628409|79633468|ETnERV3-int:ERVK:LTR|57|+	ETnERV3-int:ERVK:LTR	LTR	ERVK	ETnERV3-int	54.545	9.15075	1.51601	6.03607	1.57912e-09	1.99727e-07	8.80158
chr4|134003883|134003999|PB1D7:Alu:SINE|218|+	PB1D7:Alu:SINE	SINE	Alu	PB1D7	727.76	0.172437	0.1436	1.20082	0.229822	0.785958	0.638608
chr19|44306281|44306423|MLT1A1:ERVL-MaLR:LTR|185|-	MLT1A1:ERVL-MaLR:LTR	LTR	ERVL-MaLR	MLT1A1	979.005	-0.0186809	0.117614	-0.158833	0.873801	0.997431	-0.0585876
chr8|60605342|60606189|RLTR13A:ERVK:LTR|59|+	RLTR13A:ERVK:LTR	LTR	ERVK	RLTR13A	52.0388	9.08328	1.52144	5.9702	2.36958e-09	2.89274e-07	8.62533
chr11|83233030|83234351|ETnERV-int:ERVK:LTR|92|-	ETnERV-int:ERVK:LTR	LTR	ERVK	ETnERV-int	48.6798	8.98726	1.52921	5.87705	4.17651e-09	4.87422e-07	8.37919
chr8|60597623|60598470|RLTR13A:ERVK:LTR|59|+	RLTR13A:ERVK:LTR	LTR	ERVK	RLTR13A	30.8809	8.32914	1.57294	5.29527	1.18842e-07	1.013e-05	6.92503
chr17|57022144|57022248|MIRc:MIR:SINE|248|-	MIRc:MIR:SINE	SINE	MIR	MIRc	467.333	-0.456609	0.168071	-2.71677	0.00659225	0.102325	-2.18097
chr12|76222661|76228645|MMETn-int:ERVK:LTR|22|+	MMETn-int:ERVK:LTR	LTR	ERVK	MMETn-int	14364.7	-0.0443483	0.0540899	-0.8199	0.412273	0.913704	-0.384815
chr8|106669701|106669858|B1_Mur3:Alu:SINE|149|+	B1_Mur3:Alu:SINE	SINE	Alu	B1_Mur3	723.846	0.0810831	0.137979	0.587649	0.556768	0.959705	0.254326
chrY|89268169|89273975|ETnERV3-int:ERVK:LTR|36|+	ETnERV3-int:ERVK:LTR	LTR	ERVK	ETnERV3-int	30.6512	8.32001	1.57694	5.27605	1.31997e-07	1.10998e-05	6.87943
chr4|82879966|82880075|B4A:B4:SINE|330|-	B4A:B4:SINE	SINE	B4	B4A	30.2379	8.29942	1.57238	5.27827	1.30411e-07	1.10407e-05	6.88469
chr4|82877943|82878144|B3:B2:SINE|281|-	B3:B2:SINE	SINE	B2	B3	29.7721	8.27703	1.57433	5.25748	1.46042e-07	1.21176e-05	6.83552
chr13|62720475|62722260|ETnERV3-int:ERVK:LTR|48|+	ETnERV3-int:ERVK:LTR	LTR	ERVK	ETnERV3-int	29.7721	8.27703	1.57433	5.25748	1.46042e-07	1.21176e-05	6.83552
chr7|23324751|23331818|ETnERV3-int:ERVK:LTR|62|-	ETnERV3-int:ERVK:LTR	LTR	ERVK	ETnERV3-int	28.0007	8.18992	1.5958	5.13218	2.86408e-07	2.24233e-05	6.54302
chr11|72209497|72209644|B1_Mur4:Alu:SINE|150|+	B1_Mur4:Alu:SINE	SINE	Alu	B1_Mur4	541.607	-0.335448	0.154236	-2.1749	0.0296379	0.285573	-1.52815
chr19|44306424|44306541|MIRb:MIR:SINE|229|+	MIRb:MIR:SINE	SINE	MIR	MIRb	832.088	0.026203	0.126194	0.207642	0.835509	0.995349	0.0780489
chr16|3545907|3551110|ETnERV3-int:ERVK:LTR|60|-	ETnERV3-int:ERVK:LTR	LTR	ERVK	ETnERV3-int	27.9548	8.18691	1.58581	5.16259	2.43552e-07	1.93717e-05	6.61341
chr1|110171632|110175611|ETnERV3-int:ERVK:LTR|32|+	ETnERV3-int:ERVK:LTR	LTR	ERVK	ETnERV3-int	27.535	8.16311	1.59643	5.11336	3.16485e-07	2.46237e-05	6.49965
chr4|82877558|82877785|L2a:L2:LINE|333|-	L2a:L2:LINE	LINE	L2	L2a	27.2397	8.14867	1.58626	5.13705	2.79092e-07	2.2128e-05	6.55425
chr10|80409832|80409927|L3:CR1:LINE|294|-	L3:CR1:LINE	LINE	CR1	L3	437.821	-0.0935624	0.17794	-0.525808	0.599021	0.972237	-0.222558
chr9|50631688|50632010|RLTRETN_Mm:ERVK:LTR|9|-	RLTRETN_Mm:ERVK:LTR	LTR	ERVK	RLTRETN_Mm	25.698	8.06423	1.59627	5.05193	4.37371e-07	3.29016e-05	6.35915
chr9|31150144|31150257|L2:L2:LINE|333|-	L2:L2:LINE	LINE	L2	L2	456.29	-0.183489	0.167024	-1.09858	0.271952	0.821062	-0.565507
chr19|44304019|44304137|PB1D9:Alu:SINE|123|+	PB1D9:Alu:SINE	SINE	Alu	PB1D9	510.092	0.00679171	0.161445	0.0420682	0.966444	0.999893	0.0148232
chr19|30546217|30546341|PB1D7:Alu:SINE|304|-	PB1D7:Alu:SINE	SINE	Alu	PB1D7	20.6988	7.75262	1.62928	4.7583	1.95228e-06	0.00013107	5.70946
chr4|4237376|4237612|RLTR13E:ERVK:LTR|278|-	RLTR13E:ERVK:LTR	LTR	ERVK	RLTR13E	17.7465	7.5316	1.66469	4.52434	6.05857e-06	0.000361128	5.21763
chr10|3246997|3248800|ETnERV3-int:ERVK:LTR|19|-	ETnERV3-int:ERVK:LTR	LTR	ERVK	ETnERV3-int	17.5431	7.51481	1.66506	4.51325	6.38418e-06	0.000374294	5.19489
chr15|36771941|36772063|MER34B-int:ERV1:LTR|180|-	MER34B-int:ERV1:LTR	LTR	ERV1	MER34B-int	749.978	-0.494226	0.134274	-3.68073	0.000232568	0.00791332	-3.63345
chr10|88743745|88743897|ID_B1:B4:SINE|248|+	ID_B1:B4:SINE	SINE	B4	ID_B1	496.007	-0.131707	0.161173	-0.817179	0.413826	0.914769	-0.383182
chr13|62715198|62720443|ETnERV3-int:ERVK:LTR|60|+	ETnERV3-int:ERVK:LTR	LTR	ERVK	ETnERV3-int	47.1992	7.48957	1.52816	4.90102	9.53384e-07	6.71423e-05	6.02073
chr11|83232654|83232899|RLTR13G:ERVK:LTR|274|-	RLTR13G:ERVK:LTR	LTR	ERVK	RLTR13G	17.1167	7.47909	1.66823	4.48325	7.35137e-06	0.000420138	5.13363
chr3|114472952|114474747|ETnERV3-int:ERVK:LTR|33|-	ETnERV3-int:ERVK:LTR	LTR	ERVK	ETnERV3-int	42.3836	7.33364	1.53365	4.78182	1.73711e-06	0.000117573	5.76017
chr8|121833274|121840834|MMERGLN-int:ERV1:LTR|21|+	MMERGLN-int:ERV1:LTR	LTR	ERV1	MMERGLN-int	14083.5	-0.0332863	0.0441609	-0.753751	0.450999	0.931246	-0.345824
chr2|85137981|85138066|MIRc:MIR:SINE|282|+	MIRc:MIR:SINE	SINE	MIR	MIRc	15.3519	7.32147	1.69031	4.33143	1.48147e-05	0.000774054	4.82931
chr4|82878586|82878719|B1F1:Alu:SINE|271|+	B1F1:Alu:SINE	SINE	Alu	B1F1	15.3519	7.32147	1.69031	4.33143	1.48147e-05	0.000774054	4.82931
chr15|36771705|36771887|MER34B-int:ERV1:LTR|147|-	MER34B-int:ERV1:LTR	LTR	ERV1	MER34B-int	692.9	-0.465919	0.137318	-3.393	0.000691312	0.0189126	-3.16033
chr17|57223404|57223731|MTE2b:ERVL-MaLR:LTR|283|+	MTE2b:ERVL-MaLR:LTR	LTR	ERVL-MaLR	MTE2b	40.8155	7.28	1.53462	4.74384	2.09703e-06	0.000139291	5.67839
chr13|113718729|113722014|MMETn-int:ERVK:LTR|22|+	MMETn-int:ERVK:LTR	LTR	ERVK	MMETn-int	7169.69	-1.49631	0.871605	-1.71673	0.0860278	0.523397	-1.06536
chr3|114474778|114478754|ETnERV3-int:ERVK:LTR|33|-	ETnERV3-int:ERVK:LTR	LTR	ERVK	ETnERV3-int	14.2234	7.21281	1.72265	4.18704	2.82617e-05	0.00138128	4.5488
chrY|60510895|60511084|RLTR13G:ERVK:LTR|261|+	RLTR13G:ERVK:LTR	LTR	ERVK	RLTR13G	13.8231	7.17259	1.77223	4.04721	5.18328e-05	0.00228311	4.2854
chr19|4907275|4907485|MIRc:MIR:SINE|348|+	MIRc:MIR:SINE	SINE	MIR	MIRc	458.065	-0.502331	0.172552	-2.9112	0.00360048	0.0675091	-2.44364
chr13|65443945|65449239|ETnERV3-int:ERVK:LTR|40|+	ETnERV3-int:ERVK:LTR	LTR	ERVK	ETnERV3-int	148.134	7.1376	0.775757	9.20081	3.55256e-20	1.50382e-17	19.4495
chr4|135215742|135215887|B1F2:Alu:SINE|234|+	B1F2:Alu:SINE	SINE	Alu	B1F2	420.328	-0.207941	0.175463	-1.1851	0.235977	0.791329	-0.62713
chr9|21589075|21589153|MIRc:MIR:SINE|183|-	MIRc:MIR:SINE	SINE	MIR	MIRc	328.32	-0.290281	0.210832	-1.37683	0.168564	0.708518	-0.773236
chr10|78400487|78400564|PB1D10:Alu:SINE|263|-	PB1D10:Alu:SINE	SINE	Alu	PB1D10	405.413	-0.14697	0.203734	-0.721381	0.470675	0.937498	-0.327279
chr14|7647510|7649355|L1_Mus3:L1:LINE|77|+	L1_Mus3:L1:LINE	LINE	L1	L1_Mus3	13.3312	7.11916	1.73543	4.10225	4.09147e-05	0.0018739	4.38812
chrUn_GL456368|14259|15323|ETnERV3-int:ERVK:LTR|29|+	ETnERV3-int:ERVK:LTR	LTR	ERVK	ETnERV3-int	13.1213	7.09416	1.73406	4.09107	4.29392e-05	0.00194988	4.36715
chr13|18934010|18939247|ETnERV3-int:ERVK:LTR|64|-	ETnERV3-int:ERVK:LTR	LTR	ERVK	ETnERV3-int	12.334	7.00564	1.7465	4.01124	6.03998e-05	0.00260084	4.21896
chr3|50368722|50368822|Arthur1A:hAT-Tip100:DNA|316|-	Arthur1A:hAT-Tip100:DNA	DNA	hAT-Tip100	Arthur1A	12.2355	6.99497	1.75248	3.99147	6.56652e-05	0.00278436	4.18266
chr6|79633492|79635278|ETnERV3-int:ERVK:LTR|58|+	ETnERV3-int:ERVK:LTR	LTR	ERVK	ETnERV3-int	12.1503	6.98354	1.75253	3.98483	6.75284e-05	0.00284405	4.17051
chr11|8890909|8896336|L1_Mus4:L1:LINE|93|+	L1_Mus4:L1:LINE	LINE	L1	L1_Mus4	12.1109	6.97922	1.75184	3.98394	6.7783e-05	0.00284997	4.16888
chr17|35834582|35834704|B1_Mus1:Alu:SINE|123|+	B1_Mus1:Alu:SINE	SINE	Alu	B1_Mus1	617.45	-0.367887	0.146754	-2.50683	0.012182	0.155868	-1.91428
chr1|134400396|134404792|MMETn-int:ERVK:LTR|28|+	MMETn-int:ERVK:LTR	LTR	ERVK	MMETn-int	5841.37	-0.0180993	0.453713	-0.0398914	0.96818	0.999893	-0.014044
chr15|83154352|83154485|L1M2b:L1:LINE|252|-	L1M2b:L1:LINE	LINE	L1	L1M2b	376.282	-0.557744	0.192533	-2.89687	0.00376909	0.0701226	-2.42376
chr11|100958034|100958135|RLTR25B:ERVK:LTR|224|-	RLTR25B:ERVK:LTR	LTR	ERVK	RLTR25B	361.005	-0.545956	0.189941	-2.87435	0.00404859	0.0734302	-2.3927
chr11|40750059|40750184|B1_Mur2:Alu:SINE|152|-	B1_Mur2:Alu:SINE	SINE	Alu	B1_Mur2	556.39	-0.358203	0.154201	-2.32296	0.0201814	0.224513	-1.69505
chr4|4237636|4237760|ERVB4_1C-LTR_Mm:ERVK:LTR|237|-	ERVB4_1C-LTR_Mm:ERVK:LTR	LTR	ERVK	ERVB4_1C-LTR_Mm	12.006	6.96552	1.76587	3.94453	7.99564e-05	0.00327362	4.09715
chrX|136170473|136170675|L1MD:L1:LINE|291|+	L1MD:L1:LINE	LINE	L1	L1MD	498.185	-0.226953	0.164618	-1.37866	0.167999	0.708148	-0.774693
chr1|164187179|164188970|ORR1A2-int:ERVL-MaLR:LTR|138|-	ORR1A2-int:ERVL-MaLR:LTR	LTR	ERVL-MaLR	ORR1A2-int	11.8879	6.95231	1.75746	3.95587	7.62551e-05	0.00313751	4.11773
chr4|41191235|41191382|L1MEd:L1:LINE|279|+	L1MEd:L1:LINE	LINE	L1	L1MEd	418.078	0.0313552	0.178023	0.176131	0.860191	0.996624	0.0654049
chr7|142283325|142286984|ERVB4_1-I_MM-int:ERVK:LTR|151|+	ERVB4_1-I_MM-int:ERVK:LTR	LTR	ERVK	ERVB4_1-I_MM-int	11.4614	6.89922	1.77045	3.89688	9.74385e-05	0.00386651	4.01127
chrUn_GL456368|15324|16178|RLTR13A2:ERVK:LTR|67|+	RLTR13A2:ERVK:LTR	LTR	ERVK	RLTR13A2	11.363	6.88774	1.77083	3.88956	0.000100428	0.00396864	3.99815
chr3|104823695|104824276|MLTR18B_MM:ERVK:LTR|241|-	MLTR18B_MM:ERVK:LTR	LTR	ERVK	MLTR18B_MM	894.677	-0.444435	0.124702	-3.56396	0.000365297	0.0112633	-3.43735
chr17|49441194|49442040|RLTR13A:ERVK:LTR|58|-	RLTR13A:ERVK:LTR	LTR	ERVK	RLTR13A	11.3433	6.88543	1.77223	3.88518	0.000102252	0.00403436	3.99033
chr7|46843068|46843233|MLT2B1:ERVL:LTR|287|-	MLT2B1:ERVL:LTR	LTR	ERVL	MLT2B1	11.1596	6.8614	1.77585	3.86374	0.000111666	0.004352	3.95208
chr7|43523846|43525079|L1_Mur2:L1:LINE|160|+	L1_Mur2:L1:LINE	LINE	L1	L1_Mur2	10.9366	6.83217	1.78215	3.83368	0.00012624	0.00479886	3.8988
chr11|40749907|40749996|RSINE1:B4:SINE|209|-	RSINE1:B4:SINE	SINE	B4	RSINE1	537.936	-0.41625	0.157795	-2.63791	0.00834185	0.120636	-2.07874
chr1|110175638|110177446|ETnERV3-int:ERVK:LTR|32|+	ETnERV3-int:ERVK:LTR	LTR	ERVK	ETnERV3-int	10.8578	6.82255	1.78733	3.81718	0.000134984	0.00504675	3.86972
chr2|29978474|29978566|L3b:CR1:LINE|326|+	L3b:CR1:LINE	LINE	CR1	L3b	219.961	-0.558082	0.251418	-2.21974	0.0264365	0.266445	-1.5778
chr12|109660691|109661276|Lx7:L1:LINE|237|+	Lx7:L1:LINE	LINE	L1	Lx7	1135.83	-0.362737	0.109087	-3.32521	0.000883521	0.0230815	-3.05378
chr15|55871785|55875069|MMETn-int:ERVK:LTR|38|+	MMETn-int:ERVK:LTR	LTR	ERVK	MMETn-int	6648.08	-0.275926	0.0556584	-4.9575	7.14063e-07	5.18422e-05	-6.14626
chr1|172198037|172198168|MER50B:ERV1:LTR|210|+	MER50B:ERV1:LTR	LTR	ERV1	MER50B	450.816	0.413367	0.176269	2.3451	0.0190222	0.214773	1.72074
chr7|3298530|3298661|B1_Mur4:Alu:SINE|153|-	B1_Mur4:Alu:SINE	SINE	Alu	B1_Mur4	449.172	0.314592	0.174733	1.80041	0.0717954	0.476126	1.1439
chr10|15151588|15152387|Lx3A:L1:LINE|130|-	Lx3A:L1:LINE	LINE	L1	Lx3A	10.7923	6.81211	1.79237	3.80061	0.000144342	0.00533277	3.84061
chr4|135216240|135216319|ID4:ID:SINE|253|+	ID4:ID:SINE	SINE	ID	ID4	275.044	-0.227902	0.221215	-1.03023	0.302903	0.847523	-0.518697
chr5|88164399|88167684|MMETn-int:ERVK:LTR|34|-	MMETn-int:ERVK:LTR	LTR	ERVK	MMETn-int	5199.86	0.864582	1.66433	0.519479	0.603427	0.973449	0.219375
chr6|40556556|40560255|L1Md_T:L1:LINE|58|-	L1Md_T:L1:LINE	LINE	L1	L1Md_T	10.5692	6.78186	1.80062	3.7664	0.000165621	0.00595165	3.78088
chr6|79635286|79636132|RLTR13A:ERVK:LTR|58|+	RLTR13A:ERVK:LTR	LTR	ERVK	RLTR13A	10.543	6.7767	1.87121	3.62156	0.000292828	0.00947329	3.53339
chr2|118555269|118555887|IAPEz-int:ERVK:LTR|56|+	IAPEz-int:ERVK:LTR	LTR	ERVK	IAPEz-int	10.4708	6.76938	1.79597	3.76921	0.000163765	0.0059019	3.78578
chr15|97794353|97794541|B3:B2:SINE|255|+	B3:B2:SINE	SINE	B2	B3	10.4314	6.76437	1.79777	3.76265	0.000168125	0.00601566	3.77437
chr11|108402757|108404042|IAPEz-int:ERVK:LTR|101|-	IAPEz-int:ERVK:LTR	LTR	ERVK	IAPEz-int	10.2477	6.73821	1.80317	3.73686	0.00018633	0.00658218	3.72972
chr1|156052343|156052453|ID4:ID:SINE|196|-	ID4:ID:SINE	SINE	ID	ID4	311.642	-0.225803	0.202679	-1.11409	0.26524	0.816227	-0.576361
chr5|17789174|17794376|L1Md_F2:L1:LINE|84|+	L1Md_F2:L1:LINE	LINE	L1	L1Md_F2	10.2609	6.73778	1.85697	3.62838	0.000285206	0.00928491	3.54484
chr7|43527098|43527576|RLTR17B_Mm:ERVK:LTR|212|+	RLTR17B_Mm:ERVK:LTR	LTR	ERVK	RLTR17B_Mm	10.005	6.70374	1.81097	3.70174	0.000214129	0.00740702	3.66932
chr14|37121386|37121500|B1_Mus1:Alu:SINE|184|-	B1_Mus1:Alu:SINE	SINE	Alu	B1_Mus1	305.541	-0.280066	0.204795	-1.36754	0.171457	0.712195	-0.765846
chr2|131953807|131953964|MIRb:MIR:SINE|304|-	MIRb:MIR:SINE	SINE	MIR	MIRb	9.82127	6.67645	1.8196	3.6692	0.000243315	0.00816774	3.61383
chr9|92607633|92607709|MIRb:MIR:SINE|239|+	MIRb:MIR:SINE	SINE	MIR	MIRb	251.933	-0.543358	0.232244	-2.3396	0.0193043	0.217369	-1.71435
chr7|26593423|26597800|MMETn-int:ERVK:LTR|16|-	MMETn-int:ERVK:LTR	LTR	ERVK	MMETn-int	26.5922	6.65591	1.58241	4.20617	2.59734e-05	0.00127946	4.58547
chr7|119742126|119742243|MER58C:hAT-Charlie:DNA|282|+	MER58C:hAT-Charlie:DNA	DNA	hAT-Charlie	MER58C	164.803	-0.531137	0.293643	-1.80878	0.0704846	0.470935	-1.15191
chr3|50368531|50368707|B3:B2:SINE|284|-	B3:B2:SINE	SINE	B2	B3	26.5262	6.65466	1.58274	4.20453	2.61621e-05	0.00128622	4.58233
chr15|94359265|94360111|RLTR13A:ERVK:LTR|58|+	RLTR13A:ERVK:LTR	LTR	ERVK	RLTR13A	9.60472	6.64668	1.8458	3.60097	0.000317034	0.0101123	3.49889
chr2|32634197|32634417|ID_B1:B4:SINE|243|-	ID_B1:B4:SINE	SINE	B4	ID_B1	404.296	-0.231296	0.178069	-1.29891	0.193974	0.741976	-0.712257
chr18|66464885|66465152|L1MA6:L1:LINE|265|+	L1MA6:L1:LINE	LINE	L1	L1MA6	423.321	-0.362691	0.173902	-2.0856	0.0370149	0.330339	-1.43162
chr13|65449234|65449607|ERVB2_1A-I_MM-int:ERVK:LTR|28|+	ERVB2_1A-I_MM-int:ERVK:LTR	LTR	ERVK	ERVB2_1A-I_MM-int	9.53915	6.63496	1.82731	3.631	0.000282327	0.0092413	3.54925
chr13|18932195|18933979|ETnERV3-int:ERVK:LTR|51|-	ETnERV3-int:ERVK:LTR	LTR	ERVK	ETnERV3-int	9.53915	6.63496	1.82731	3.631	0.000282327	0.0092413	3.54925
chr11|52408189|52408295|MLT1H-int:ERVL-MaLR:LTR|260|-	MLT1H-int:ERVL-MaLR:LTR	LTR	ERVL-MaLR	MLT1H-int	339.841	0.489657	0.194045	2.52341	0.0116222	0.15118	1.93471
chr13|23325214|23325338|ERVB4_1C-LTR_Mm:ERVK:LTR|246|-	ERVB4_1C-LTR_Mm:ERVK:LTR	LTR	ERVK	ERVB4_1C-LTR_Mm	9.40134	6.61555	1.84681	3.58214	0.000340785	0.0106656	3.46752
chr2|131954364|131954473|PB1D10:Alu:SINE|222|-	PB1D10:Alu:SINE	SINE	Alu	PB1D10	9.1586	6.57795	1.85946	3.53757	0.00040383	0.012225	3.3938
chr11|83232217|83232556|RLTRETN_Mm:ERVK:LTR|91|-	RLTRETN_Mm:ERVK:LTR	LTR	ERVK	RLTRETN_Mm	9.11272	6.56851	1.84534	3.55951	0.000371549	0.0114279	3.42998
chr6|72359895|72360029|B1F2:Alu:SINE|201|+	B1F2:Alu:SINE	SINE	Alu	B1F2	256.48	-0.583859	0.222569	-2.62327	0.00870903	0.124779	-2.06003
chr13|56751734|56751848|PB1D9:Alu:SINE|148|+	PB1D9:Alu:SINE	SINE	Alu	PB1D9	9.09304	6.56563	1.84492	3.55875	0.000372622	0.0114468	3.42873
chr7|78907443|78907670|URR1B:hAT-Charlie:DNA|149|+	URR1B:hAT-Charlie:DNA	DNA	hAT-Charlie	URR1B	318.445	-0.354195	0.217229	-1.63051	0.102993	0.569386	-0.987193
chr6|129021524|129027680|L1Md_F3:L1:LINE|67|-	L1Md_F3:L1:LINE	LINE	L1	L1Md_F3	9.05366	6.55985	1.84609	3.55337	0.000380331	0.0115838	3.41984
chr3|53114196|53118577|MMETn-int:ERVK:LTR|26|-	MMETn-int:ERVK:LTR	LTR	ERVK	MMETn-int	5103.16	-0.423488	0.0613498	-6.90285	5.09683e-12	8.54318e-10	-11.2927
chr2|164424626|164424738|MER3:hAT-Charlie:DNA|304|+	MER3:hAT-Charlie:DNA	DNA	hAT-Charlie	MER3	248.912	-0.432512	0.224698	-1.92486	0.0542473	0.40661	-1.26562
chrX|101823081|101829759|Lx:L1:LINE|124|-	Lx:L1:LINE	LINE	L1	Lx	567.071	-0.246469	0.181666	-1.35671	0.174872	0.71626	-0.75728
chr2|38962232|38962349|MIR:MIR:SINE|287|-	MIR:MIR:SINE	SINE	MIR	MIR	8.92904	6.53853	1.85924	3.51677	0.000436831	0.0130814	3.35969
chr10|15180357|15182177|IAPEz-int:ERVK:LTR|39|-	IAPEz-int:ERVK:LTR	LTR	ERVK	IAPEz-int	8.81092	6.52078	1.85648	3.51244	0.000444012	0.0132646	3.35261
chr14|21032689|21032777|PB1:Alu:SINE|173|-	PB1:Alu:SINE	SINE	Alu	PB1	263.541	-0.000945892	0.220405	-0.00429161	0.996576	0.999893	-0.00148966
chr4|4236961|4237282|RLTRETN_Mm:ERVK:LTR|0|-	RLTRETN_Mm:ERVK:LTR	LTR	ERVK	RLTRETN_Mm	8.64692	6.49279	1.86491	3.48155	0.000498515	0.0146994	3.30232
chr4|137386399|137386580|RLTR13G:ERVK:LTR|330|+	RLTR13G:ERVK:LTR	LTR	ERVK	RLTR13G	739.629	-0.167077	0.15337	-1.08937	0.27599	0.823687	-0.559106
chr8|20148091|20148312|MLT1G1:ERVL-MaLR:LTR|299|-	MLT1G1:ERVL-MaLR:LTR	LTR	ERVL-MaLR	MLT1G1	393.555	0.124211	0.180253	0.689095	0.490764	0.942688	0.309128
chr16|8660036|8660115|ID4_:ID:SINE|268|-	ID4_:ID:SINE	SINE	ID	ID4_	349.801	0.245228	0.194271	1.2623	0.20684	0.756013	0.684365
chr1|54413064|54414021|RLTR13A2:ERVK:LTR|24|+	RLTR13A2:ERVK:LTR	LTR	ERVK	RLTR13A2	8.39767	6.44832	1.9594	3.29096	0.000998457	0.0254974	3.00067
chr4|151047549|151047695|B1_Mm:Alu:SINE|48|+	B1_Mm:Alu:SINE	SINE	Alu	B1_Mm	320.915	-0.138963	0.207912	-0.668375	0.503894	0.945308	-0.297661
chr10|15190566|15192774|L1Md_F:L1:LINE|91|+	L1Md_F:L1:LINE	LINE	L1	L1Md_F	8.30574	6.43614	1.88282	3.41836	0.000630001	0.0177588	3.20066
chr3|126034995|126035193|RLTR13G:ERVK:LTR|271|+	RLTR13G:ERVK:LTR	LTR	ERVK	RLTR13G	8.28605	6.43297	1.88683	3.40941	0.000651032	0.0182077	3.1864
chr6|149167690|149168031|MLTR12:ERV1:LTR|201|+	MLTR12:ERV1:LTR	LTR	ERV1	MLTR12	8.26636	6.42979	1.89181	3.39874	0.000676961	0.0186407	3.16944
chr7|18396781|18401255|MMERVK10C-int:ERVK:LTR|118|-	MMERVK10C-int:ERVK:LTR	LTR	ERVK	MMERVK10C-int	8.26636	6.42979	1.89181	3.39874	0.000676961	0.0186407	3.16944
chr13|8891239|8891436|MER2:TcMar-Tigger:DNA|282|-	MER2:TcMar-Tigger:DNA	DNA	TcMar-Tigger	MER2	347.566	-0.315437	0.198797	-1.58673	0.112574	0.591778	-0.948562
chr8|109739436|109745820|IAPEz-int:ERVK:LTR|22|+	IAPEz-int:ERVK:LTR	LTR	ERVK	IAPEz-int	8.24668	6.42659	1.8977	3.38652	0.00070786	0.019279	3.15005
chr7|46646366|46646577|ORR1F:ERVL-MaLR:LTR|285|+	ORR1F:ERVL-MaLR:LTR	LTR	ERVL-MaLR	ORR1F	8.24017	6.4225	1.89305	3.39268	0.000692132	0.0189126	3.15981
chr1|140053039|140058854|ETnERV3-int:ERVK:LTR|40|+	ETnERV3-int:ERVK:LTR	LTR	ERVK	ETnERV3-int	8.08268	6.39676	1.8925	3.38005	0.000724716	0.0196523	3.13983
chr15|36770779|36770874|L2c:L2:LINE|326|-	L2c:L2:LINE	LINE	L2	L2c	209.854	-0.169357	0.244265	-0.693334	0.4881	0.941877	-0.311491
chr11|83232917|83233030|ERVB4_1C-LTR_Mm:ERVK:LTR|204|-	ERVB4_1C-LTR_Mm:ERVK:LTR	LTR	ERVK	ERVB4_1C-LTR_Mm	8.0433	6.39024	1.90117	3.36121	0.00077602	0.0206696	3.11013
chr16|8659178|8659404|B4:B4:SINE|298|-	B4:B4:SINE	SINE	B4	B4	478.205	0.407264	0.175483	2.32082	0.0202967	0.225147	1.69257
chr6|79627563|79628409|RLTR13A:ERVK:LTR|58|+	RLTR13A:ERVK:LTR	LTR	ERVK	RLTR13A	7.89899	6.36293	1.89862	3.35134	0.000804211	0.0212541	3.09463
chr11|88924276|88924407|ID_B1:B4:SINE|246|-	ID_B1:B4:SINE	SINE	B4	ID_B1	414.569	-0.429389	0.185858	-2.3103	0.0208716	0.229633	-1.68045
chr1|182467613|182467699|PB1D10:Alu:SINE|181|-	PB1D10:Alu:SINE	SINE	Alu	PB1D10	181.326	-0.582816	0.263788	-2.20941	0.0271459	0.269784	-1.5663
chr3|89429083|89429227|B1_Mm:Alu:SINE|129|+	B1_Mm:Alu:SINE	SINE	Alu	B1_Mm	311.499	0.139512	0.211696	0.659019	0.509884	0.945579	0.292529
chr14|47322478|47322623|B1_Mur3:Alu:SINE|217|+	B1_Mur3:Alu:SINE	SINE	Alu	B1_Mur3	422.707	-0.177882	0.173231	-1.02685	0.304491	0.848939	-0.516425
chr7|21903630|21905397|ETnERV3-int:ERVK:LTR|52|+	ETnERV3-int:ERVK:LTR	LTR	ERVK	ETnERV3-int	7.83993	6.35293	1.90655	3.33217	0.000861714	0.0225827	3.06464
chr4|43977911|43978049|B1_Mus1:Alu:SINE|123|-	B1_Mus1:Alu:SINE	SINE	Alu	B1_Mus1	343.269	0.335572	0.205477	1.63313	0.102441	0.56837	0.989527
chr14|41053727|41061339|IAPEY4_I-int:ERVK:LTR|53|+	IAPEY4_I-int:ERVK:LTR	LTR	ERVK	IAPEY4_I-int	191.914	6.33612	0.541484	11.7014	1.25359e-31	9.78388e-29	30.9018
chr14|4508454|4510302|L1_Mus3:L1:LINE|78|-	L1_Mus3:L1:LINE	LINE	L1	L1_Mus3	7.63656	6.31462	1.91405	3.29908	0.000970017	0.0248915	3.01322
chr5|105382801|105389150|L1Md_F2:L1:LINE|68|-	L1Md_F2:L1:LINE	LINE	L1	L1Md_F2	7.63656	6.31462	1.91405	3.29908	0.000970017	0.0248915	3.01322
chr3|114478756|114479602|RLTR13A:ERVK:LTR|59|-	RLTR13A:ERVK:LTR	LTR	ERVK	RLTR13A	7.571	6.29982	1.93831	3.25017	0.00115338	0.028352	2.93803
chr11|8851495|8853536|L1_Mus3:L1:LINE|74|+	L1_Mus3:L1:LINE	LINE	L1	L1_Mus3	7.53813	6.29727	1.94133	3.24379	0.00117951	0.0289373	2.9283
chr9|123689317|123689427|RLTR19-int:ERVK:LTR|229|-	RLTR19-int:ERVK:LTR	LTR	ERVK	RLTR19-int	222.91	-0.140002	0.239928	-0.583518	0.559545	0.959862	-0.252165
chr4|138312061|138312159|MLTR11A:ERVK:LTR|279|+	MLTR11A:ERVK:LTR	LTR	ERVK	MLTR11A	228.858	-0.0893852	0.235907	-0.3789	0.704762	0.98464	-0.151958
chr5|88163233|88164385|MMETn-int:ERVK:LTR|35|-	MMETn-int:ERVK:LTR	LTR	ERVK	MMETn-int	1543.43	-0.370255	0.11845	-3.12582	0.00177307	0.0404087	-2.75127
chr16|19946593|19946795|MIRc:MIR:SINE|323|+	MIRc:MIR:SINE	SINE	MIR	MIRc	7.51844	6.29374	1.95045	3.22682	0.00125176	0.0303815	2.90248
chr16|44414695|44415902|Lx8b:L1:LINE|244|-	Lx8b:L1:LINE	LINE	L1	Lx8b	7.51194	6.28931	1.92603	3.26542	0.00109302	0.0273081	2.96137
chr13|8891842|8891967|B1_Mus1:Alu:SINE|171|-	B1_Mus1:Alu:SINE	SINE	Alu	B1_Mus1	235.77	-0.166421	0.230007	-0.723547	0.469344	0.937498	-0.328509
chr7|6767874|6768019|L1M3:L1:LINE|315|-	L1M3:L1:LINE	LINE	L1	L1M3	7.45288	6.27878	1.92304	3.26503	0.00109451	0.0273081	2.96078
chr2|53694772|53694897|B1_Mus1:Alu:SINE|171|+	B1_Mus1:Alu:SINE	SINE	Alu	B1_Mus1	235.77	-0.166421	0.230007	-0.723547	0.469344	0.937498	-0.328509
chr5|88162458|88162775|ERVB7_1-LTR_MM:ERVK:LTR|35|-	ERVB7_1-LTR_MM:ERVK:LTR	LTR	ERVK	ERVB7_1-LTR_MM	512.633	-0.54014	0.160497	-3.36543	0.000764238	0.0204794	-3.11677
chr16|8660129|8660204|PB1D10:Alu:SINE|187|-	PB1D10:Alu:SINE	SINE	Alu	PB1D10	364.172	0.456107	0.193666	2.35512	0.0185167	0.210644	1.73244
chr18|61588429|61588579|B1_Mur1:Alu:SINE|168|-	B1_Mur1:Alu:SINE	SINE	Alu	B1_Mur1	274.056	-0.283068	0.221374	-1.27869	0.201007	0.750733	-0.696789
chr7|43526257|43526738|RLTR17D_Mm:ERVK:LTR|206|+	RLTR17D_Mm:ERVK:LTR	LTR	ERVK	RLTR17D_Mm	7.45288	6.27878	1.92304	3.26503	0.00109451	0.0273081	2.96078
chr11|95962724|95962807|ID2:ID:SINE|268|-	ID2:ID:SINE	SINE	ID	ID2	169.293	-0.589366	0.271924	-2.16739	0.030205	0.290142	-1.51992
chr13|65715326|65722390|ETnERV3-int:ERVK:LTR|61|+	ETnERV3-int:ERVK:LTR	LTR	ERVK	ETnERV3-int	20.5367	6.27857	1.622	3.87088	0.000108444	0.00425848	3.96479
chr17|32370063|32375738|MMETn-int:ERVK:LTR|25|+	MMETn-int:ERVK:LTR	LTR	ERVK	MMETn-int	5291.55	-0.28839	0.0616879	-4.67499	2.93967e-06	0.00018777	-5.5317
chr4|134898015|134898159|B1_Mm:Alu:SINE|49|-	B1_Mm:Alu:SINE	SINE	Alu	B1_Mm	281.799	-0.00682924	0.21854	-0.0312494	0.975071	0.999893	-0.0109639
chr15|103194257|103194357|PB1D11:Alu:SINE|207|+	PB1D11:Alu:SINE	SINE	Alu	PB1D11	210.873	-0.0543641	0.243963	-0.222837	0.823662	0.995349	-0.0842508
chr16|8659694|8659795|PB1D7:Alu:SINE|287|+	PB1D7:Alu:SINE	SINE	Alu	PB1D7	288.565	0.412026	0.219249	1.87926	0.0602092	0.431361	1.22034
chr4|11172478|11172554|ID4:ID:SINE|184|+	ID4:ID:SINE	SINE	ID	ID4	171.357	-0.457925	0.27948	-1.63849	0.10132	0.565442	-0.994306
chr19|37699437|37699636|URR1A:hAT-Charlie:DNA|141|+	URR1A:hAT-Charlie:DNA	DNA	hAT-Charlie	URR1A	7.43319	6.27526	1.92401	3.26155	0.00110805	0.0275085	2.95544
chr5|114891344|114891496|MMVL30-int:ERV1:LTR|287|+	MMVL30-int:ERV1:LTR	LTR	ERV1	MMVL30-int	7.30857	6.24927	1.94509	3.21285	0.00131425	0.0316524	2.88132
chr17|35382680|35382826|B1_Mus1:Alu:SINE|110|-	B1_Mus1:Alu:SINE	SINE	Alu	B1_Mus1	7.17076	6.22387	1.94133	3.20599	0.001346	0.0322923	2.87096
chr16|81752273|81752397|ERVB4_1C-LTR_Mm:ERVK:LTR|237|+	ERVB4_1C-LTR_Mm:ERVK:LTR	LTR	ERVK	ERVB4_1C-LTR_Mm	7.1117	6.21283	1.95615	3.17606	0.00149292	0.0352408	2.82596
chr10|3246035|3246992|RLTR13A2:ERVK:LTR|25|-	RLTR13A2:ERVK:LTR	LTR	ERVK	RLTR13A2	7.12488	6.21185	1.97578	3.14401	0.00166651	0.0382899	2.77819
chr14|99035200|99035338|B1_Mus1:Alu:SINE|65|+	B1_Mus1:Alu:SINE	SINE	Alu	B1_Mus1	188.673	-0.54866	0.263903	-2.07903	0.037615	0.332708	-1.42464
chr13|65443097|65443943|RLTR13A:ERVK:LTR|61|+	RLTR13A:ERVK:LTR	LTR	ERVK	RLTR13A	7.04613	6.1969	1.95453	3.17053	0.00152162	0.0356162	2.81769
chr1|59485973|59486109|B1_Mur3:Alu:SINE|132|-	B1_Mur3:Alu:SINE	SINE	Alu	B1_Mur3	263.67	0.330237	0.219175	1.50673	0.13188	0.636097	0.87982
chr6|149167012|149167150|MLTR12:ERV1:LTR|201|+	MLTR12:ERV1:LTR	LTR	ERV1	MLTR12	7.00676	6.18942	1.95122	3.17207	0.00151357	0.0355276	2.82
chr9|107691903|107692095|MIRb:MIR:SINE|321|-	MIRb:MIR:SINE	SINE	MIR	MIRb	6.96738	6.18192	1.95242	3.16629	0.00154398	0.0360793	2.81136
chr2|156072397|156072497|B1F:Alu:SINE|250|-	B1F:Alu:SINE	SINE	Alu	B1F	214.823	-0.037446	0.243813	-0.153585	0.877937	0.997431	-0.0565367
chr1|110170671|110171628|RLTR13A2:ERVK:LTR|20|+	RLTR13A2:ERVK:LTR	LTR	ERVK	RLTR13A2	6.9412	6.17358	2.02215	3.05297	0.00226588	0.0483265	2.64476
chr8|123403432|123403589|B1_Mur1:Alu:SINE|199|-	B1_Mur1:Alu:SINE	SINE	Alu	B1_Mur1	236.011	-0.543239	0.235379	-2.30793	0.0210031	0.229966	-1.67772
chr4|4237282|4237376|MMETn-int:ERVK:LTR|21|-	MMETn-int:ERVK:LTR	LTR	ERVK	MMETn-int	6.86245	6.15804	1.98151	3.10775	0.0018852	0.0422267	2.72464
chr12|76228767|76228857|MMETn-int:ERVK:LTR|26|+	MMETn-int:ERVK:LTR	LTR	ERVK	MMETn-int	676.107	0.273096	0.139436	1.95858	0.050162	0.391132	1.29963
chr13|54551587|54551716|B1_Mur2:Alu:SINE|175|+	B1_Mur2:Alu:SINE	SINE	Alu	B1_Mur2	200.839	-0.570793	0.250747	-2.27637	0.0228238	0.243601	-1.64161
chr13|62722265|62723200|RLTR13A2:ERVK:LTR|50|+	RLTR13A2:ERVK:LTR	LTR	ERVK	RLTR13A2	6.84276	6.15417	1.97596	3.11453	0.00184239	0.041541	2.73462
chr12|76228645|76228767|ERVB4_1C-LTR_Mm:ERVK:LTR|233|+	ERVB4_1C-LTR_Mm:ERVK:LTR	LTR	ERVK	ERVB4_1C-LTR_Mm	675.402	0.0953971	0.14072	0.677922	0.497821	0.944226	0.302927
chr12|76228857|76229032|RLTR13G:ERVK:LTR|316|+	RLTR13G:ERVK:LTR	LTR	ERVK	RLTR13G	770.317	0.180245	0.150416	1.19831	0.230796	0.786699	0.636771
chr2|71857492|71857684|ID_B1:B4:SINE|245|-	ID_B1:B4:SINE	SINE	B4	ID_B1	265.514	0.0243356	0.220809	0.110211	0.912242	0.997431	0.03989
chr6|33973606|33973721|B1_Mus2:Alu:SINE|127|-	B1_Mus2:Alu:SINE	SINE	Alu	B1_Mus2	198.582	-0.481072	0.256312	-1.8769	0.0605321	0.432186	-1.21801
chr4|129607977|129608121|B1_Mur3:Alu:SINE|118|+	B1_Mur3:Alu:SINE	SINE	Alu	B1_Mur3	354.175	-0.44967	0.189243	-2.37614	0.0174946	0.202563	-1.7571
chr4|106586887|106587057|MIRb:MIR:SINE|228|+	MIRb:MIR:SINE	SINE	MIR	MIRb	252.572	-0.21504	0.244198	-0.8806	0.378534	0.895305	-0.421895
chr2|38962411|38962492|MIR:MIR:SINE|211|-	MIR:MIR:SINE	SINE	MIR	MIR	6.72464	6.13093	1.96898	3.11376	0.0018472	0.0415621	2.73349
chr1|17627433|17627561|ID_B1:B4:SINE|305|-	ID_B1:B4:SINE	SINE	B4	ID_B1	6.66558	6.11917	1.9819	3.08752	0.00201834	0.0444515	2.69501
chrX|78664090|78665842|RLTR45-int:ERVK:LTR|43|-	RLTR45-int:ERVK:LTR	LTR	ERVK	RLTR45-int	6.63939	6.11017	2.00223	3.05169	0.00227558	0.0484804	2.64291
chr7|80712014|80712205|B1_Mur2:Alu:SINE|162|+	B1_Mur2:Alu:SINE	SINE	Alu	B1_Mur2	401.154	0.0756784	0.183292	0.412885	0.679691	0.983627	0.167689
chr7|4455441|4455793|IAPLTR1_Mm:ERVK:LTR|92|-	IAPLTR1_Mm:ERVK:LTR	LTR	ERVK	IAPLTR1_Mm	17.6956	6.06387	1.64926	3.67671	0.000236259	0.00798452	3.62661
chr4|10989635|10989734|B1_Mur3:Alu:SINE|192|+	B1_Mur3:Alu:SINE	SINE	Alu	B1_Mur3	153.539	-0.684177	0.288114	-2.37468	0.0175642	0.203181	-1.75537
chr5|98269133|98270054|L1_Mur3:L1:LINE|301|-	L1_Mur3:L1:LINE	LINE	L1	L1_Mur3	6.35727	6.04821	2.00617	3.01481	0.00257139	0.0531117	2.58983
chr11|75705243|75705395|B1_Mur2:Alu:SINE|197|+	B1_Mur2:Alu:SINE	SINE	Alu	B1_Mur2	217.759	-0.22701	0.245319	-0.925367	0.354775	0.88077	-0.450047
chr2|156389294|156389444|RSINE1:B4:SINE|287|-	RSINE1:B4:SINE	SINE	B4	RSINE1	337.532	0.29726	0.197938	1.50178	0.133153	0.638781	0.875649
chr11|89017161|89017290|B1_Mur2:Alu:SINE|264|+	B1_Mur2:Alu:SINE	SINE	Alu	B1_Mur2	189.978	-0.185749	0.261775	-0.709576	0.477967	0.938975	-0.320602
chr5|72294503|72295609|L1Md_F3:L1:LINE|44|-	L1Md_F3:L1:LINE	LINE	L1	L1Md_F3	6.25883	6.0274	2.00321	3.00887	0.00262222	0.0537685	2.58133
chr16|16312804|16312939|B1_Mus1:Alu:SINE|129|-	B1_Mus1:Alu:SINE	SINE	Alu	B1_Mus1	222.632	-0.28358	0.243155	-1.16625	0.243514	0.796249	-0.613477
chr17|72941604|72941748|BGLII_B2:ERVK:LTR|223|-	BGLII_B2:ERVK:LTR	LTR	ERVK	BGLII_B2	198.517	-0.50268	0.251171	-2.00134	0.0453554	0.371516	-1.34337
chr2|26396499|26396632|B1_Mus2:Alu:SINE|98|+	B1_Mus2:Alu:SINE	SINE	Alu	B1_Mus2	179.714	-0.521003	0.264266	-1.97151	0.0486658	0.384211	-1.31278
chr12|87450288|87450493|Lx3B:L1:LINE|167|-	Lx3B:L1:LINE	LINE	L1	Lx3B	249.139	-0.436815	0.22748	-1.92023	0.0548283	0.40918	-1.261
chr15|39243111|39244534|RLTR1B-int:ERV1:LTR|78|-	RLTR1B-int:ERV1:LTR	LTR	ERV1	RLTR1B-int	1859.57	0.23862	0.0913364	2.61254	0.00898727	0.12746	2.04637
chr4|129706234|129706394|B4:B4:SINE|249|-	B4:B4:SINE	SINE	B4	B4	6.25883	6.0274	2.00321	3.00887	0.00262222	0.0537685	2.58133
chr14|51105792|51105972|B3:B2:SINE|172|+	B3:B2:SINE	SINE	B2	B3	269.773	0.00932401	0.218683	0.042637	0.965991	0.999893	0.015027
chr9|66138552|66138699|B1_Mus1:Alu:SINE|109|-	B1_Mus1:Alu:SINE	SINE	Alu	B1_Mus1	208.384	-0.258428	0.244528	-1.05685	0.290582	0.841865	-0.536731
chr2|163625172|163625260|RLTR20C1_MM:ERVK:LTR|318|+	RLTR20C1_MM:ERVK:LTR	LTR	ERVK	RLTR20C1_MM	195.423	0.0488599	0.255662	0.191111	0.848438	0.995349	0.0713797
chr11|84965274|84965411|MER5A:hAT-Charlie:DNA|321|+	MER5A:hAT-Charlie:DNA	DNA	hAT-Charlie	MER5A	6.19977	6.01475	2.01824	2.98019	0.00288066	0.0575096	2.54051
chr17|57021296|57021395|L1MEg:L1:LINE|274|+	L1MEg:L1:LINE	LINE	L1	L1MEg	158.028	-0.372084	0.283698	-1.31155	0.189672	0.738045	-0.721997
chr17|35427637|35427817|B2_Mm1t:B2:SINE|96|-	B2_Mm1t:B2:SINE	SINE	B2	B2_Mm1t	6.18009	6.0105	2.02637	2.96613	0.00301571	0.0596336	2.52061
chr3|32335880|32336051|ID_B1:B4:SINE|216|+	ID_B1:B4:SINE	SINE	B4	ID_B1	213.403	-0.147391	0.258788	-0.569546	0.568986	0.962635	-0.244898
chr5|109652788|109653114|IAPEY4_LTR:ERVK:LTR|21|+	IAPEY4_LTR:ERVK:LTR	LTR	ERVK	IAPEY4_LTR	6.18009	6.0105	2.02637	2.96613	0.00301571	0.0596336	2.52061
chr8|110975673|110975819|B1_Mur2:Alu:SINE|247|-	B1_Mur2:Alu:SINE	SINE	Alu	B1_Mur2	188.364	-0.262546	0.25875	-1.01467	0.310262	0.852915	-0.508272
chr13|8762250|8762421|RLTR13G:ERVK:LTR|305|-	RLTR13G:ERVK:LTR	LTR	ERVK	RLTR13G	545.895	-0.413194	0.215509	-1.91729	0.0552005	0.410532	-1.25806
chr5|124887291|124887501|L2a:L2:LINE|241|-	L2a:L2:LINE	LINE	L2	L2a	226.549	-0.26288	0.236741	-1.11041	0.266822	0.816227	-0.573779
chr7|80920725|80921630|RLTR13F:ERVK:LTR|26|+	RLTR13F:ERVK:LTR	LTR	ERVK	RLTR13F	6.09484	5.98786	2.02035	2.96377	0.00303892	0.0599423	2.51728
chr14|23536685|23538505|IAPEz-int:ERVK:LTR|42|+	IAPEz-int:ERVK:LTR	LTR	ERVK	IAPEz-int	6.09484	5.98786	2.02035	2.96377	0.00303892	0.0599423	2.51728
chr7|99839266|99839363|PB1D7:Alu:SINE|258|-	PB1D7:Alu:SINE	SINE	Alu	PB1D7	208.023	0.257846	0.247933	1.03998	0.298349	0.84694	0.525275
chr1|4897601|4897737|B1_Mus2:Alu:SINE|44|+	B1_Mus2:Alu:SINE	SINE	Alu	B1_Mus2	180.398	-0.651401	0.271078	-2.403	0.0162611	0.192111	-1.78885
chr1|88264555|88264663|ID_B1:B4:SINE|283|+	ID_B1:B4:SINE	SINE	B4	ID_B1	200.692	0.245934	0.250064	0.983485	0.325369	0.865865	0.487624
chr19|34322742|34325031|L1_Mus1:L1:LINE|66|-	L1_Mus1:L1:LINE	LINE	L1	L1_Mus1	6.07515	5.98354	2.01899	2.96364	0.00304025	0.0599423	2.51709
chr3|95629331|95629468|MIRc:MIR:SINE|289|+	MIRc:MIR:SINE	SINE	MIR	MIRc	157.05	-0.649616	0.289051	-2.24741	0.0246139	0.254653	-1.60882
chr1|162840875|162847300|IAPEz-int:ERVK:LTR|29|+	IAPEz-int:ERVK:LTR	LTR	ERVK	IAPEz-int	6.05546	5.97922	2.01916	2.96124	0.00306404	0.0599423	2.51371
chr9|73123074|73123213|B1_Mur3:Alu:SINE|209|-	B1_Mur3:Alu:SINE	SINE	Alu	B1_Mur3	177.059	-0.665029	0.268883	-2.47331	0.0133869	0.166753	-1.87332
chr7|6768730|6768809|ID4:ID:SINE|205|-	ID4:ID:SINE	SINE	ID	ID4	6.03577	5.97488	2.02075	2.95677	0.00310877	0.060228	2.50741
chr11|83232556|83232654|ETnERV-int:ERVK:LTR|143|-	ETnERV-int:ERVK:LTR	LTR	ERVK	ETnERV-int	5.9964	5.96617	2.02838	2.94134	0.00326794	0.0625896	2.48573
chr9|7799751|7800761|MMETn-int:ERVK:LTR|37|-	MMETn-int:ERVK:LTR	LTR	ERVK	MMETn-int	1297.67	-0.163311	0.115446	-1.41462	0.157181	0.685913	-0.803599
chr4|124353836|124354996|ETnERV-int:ERVK:LTR|34|-	ETnERV-int:ERVK:LTR	LTR	ERVK	ETnERV-int	1250.39	-0.112727	0.10498	-1.0738	0.282913	0.832543	-0.548347
chr1|163246749|163246872|MIRb:MIR:SINE|285|-	MIRb:MIR:SINE	SINE	MIR	MIRb	156.82	-0.427263	0.283112	-1.50917	0.131256	0.634067	-0.88188
chr13|111487909|111488181|IAP1-MM_I-int:ERVK:LTR|59|-	IAP1-MM_I-int:ERVK:LTR	LTR	ERVK	IAP1-MM_I-int	321.196	-0.444593	0.19944	-2.22921	0.0258001	0.262681	-1.58838
chr1|24616184|24616803|L1_Mm:L1:LINE|3|-	L1_Mm:L1:LINE	LINE	L1	L1_Mm	107.347	-0.325321	0.347823	-0.935307	0.34963	0.878274	-0.456391
chr13|74322210|74322597|MTE2a:ERVL-MaLR:LTR|188|-	MTE2a:ERVL-MaLR:LTR	LTR	ERVL-MaLR	MTE2a	276.522	-0.459567	0.220315	-2.08595	0.036983	0.330229	-1.432
chr10|127067812|127067954|B1_Mus1:Alu:SINE|70|+	B1_Mus1:Alu:SINE	SINE	Alu	B1_Mus1	288.264	-0.089503	0.216512	-0.413385	0.679324	0.983627	-0.167923
chr13|119669599|119669925|IAPEY4_LTR:ERVK:LTR|9|+	IAPEY4_LTR:ERVK:LTR	LTR	ERVK	IAPEY4_LTR	5.89797	5.94393	2.07942	2.85845	0.00425715	0.0760531	2.37088
chr7|143848209|143848449|LTR41B:ERVL:LTR|286|+	LTR41B:ERVL:LTR	LTR	ERVL	LTR41B	181.425	0.176266	0.275918	0.638836	0.52293	0.949592	0.281557
chr17|35056945|35057153|B3:B2:SINE|230|+	B3:B2:SINE	SINE	B2	B3	5.8324	5.92489	2.03879	2.90607	0.00365996	0.0683676	2.43652
chr5|98271283|98271765|Lx7:L1:LINE|204|+	Lx7:L1:LINE	LINE	L1	Lx7	5.8324	5.92489	2.03879	2.90607	0.00365996	0.0683676	2.43652
chr6|83342634|83342812|B3:B2:SINE|236|+	B3:B2:SINE	SINE	B2	B3	219.34	-0.148119	0.243679	-0.607846	0.54329	0.957833	-0.264969
chrY|47720487|47720715|RLTR13G:ERVK:LTR|282|+	RLTR13G:ERVK:LTR	LTR	ERVK	RLTR13G	189.543	-1.80284	1.20676	-1.49394	0.135191	0.642998	-0.869054
chr14|20715495|20715615|B1_Mus1:Alu:SINE|33|+	B1_Mus1:Alu:SINE	SINE	Alu	B1_Mus1	5.81272	5.92038	2.03977	2.90248	0.00370219	0.0690532	2.43154
chr17|24508956|24509097|B1_Mur1:Alu:SINE|135|+	B1_Mur1:Alu:SINE	SINE	Alu	B1_Mur1	161.29	-0.554019	0.282456	-1.96143	0.0498283	0.389503	-1.30252
chr7|43528059|43528414|ORR1B2:ERVL-MaLR:LTR|129|-	ORR1B2:ERVL-MaLR:LTR	LTR	ERVL-MaLR	ORR1B2	5.79303	5.91587	2.04226	2.89673	0.00377075	0.0701226	2.42357
chr15|83554888|83555052|B3:B2:SINE|212|-	B3:B2:SINE	SINE	B2	B3	5.75365	5.90677	2.05218	2.87829	0.00399833	0.0727829	2.39812
chr3|114472098|114472944|RLTR13A:ERVK:LTR|59|-	RLTR13A:ERVK:LTR	LTR	ERVK	RLTR13A	5.65522	5.88352	2.11523	2.7815	0.00541075	0.0896706	2.26674
chr9|114748414|114748725|ORR1G:ERVL-MaLR:LTR|257|-	ORR1G:ERVL-MaLR:LTR	LTR	ERVL-MaLR	ORR1G	271.373	-0.521552	0.217236	-2.40086	0.0163567	0.192965	-1.78631
chr15|39242708|39243124|RLTR1B-int:ERV1:LTR|227|-	RLTR1B-int:ERV1:LTR	LTR	ERV1	RLTR1B-int	801.956	0.372797	0.13274	2.80847	0.00497782	0.0843321	2.30296
chr14|59235868|59236015|RSINE1:B4:SINE|252|+	RSINE1:B4:SINE	SINE	B4	RSINE1	192.574	-0.30111	0.261983	-1.14935	0.250414	0.804279	-0.601342
chr17|27547135|27547235|ID_B1:B4:SINE|240|-	ID_B1:B4:SINE	SINE	B4	ID_B1	5.66841	5.88243	2.06992	2.84187	0.00448496	0.0788672	2.34824
chr19|36113112|36113921|Lx3_Mus:L1:LINE|62|+	Lx3_Mus:L1:LINE	LINE	L1	Lx3_Mus	5.62903	5.8731	2.06172	2.84864	0.00439072	0.0774423	2.35746
chr6|83807331|83807409|ID4:ID:SINE|308|+	ID4:ID:SINE	SINE	ID	ID4	114.02	-0.661243	0.332518	-1.9886	0.0467457	0.375877	-1.33026
chr6|128937262|128941311|MMETn-int:ERVK:LTR|35|-	MMETn-int:ERVK:LTR	LTR	ERVK	MMETn-int	5.58966	5.86374	2.06047	2.84583	0.00442953	0.0780165	2.35364
chr1|5307948|5309723|ORR1A0-int:ERVL-MaLR:LTR|57|+	ORR1A0-int:ERVL-MaLR:LTR	LTR	ERVL-MaLR	ORR1A0-int	15.4587	5.8636	1.68399	3.48196	0.000497753	0.0146943	3.30299
chr8|121840834|121841264|MMERGLN_LTR:ERV1:LTR|2|+	MMERGLN_LTR:ERV1:LTR	LTR	ERV1	MMERGLN_LTR	586.603	3.60047e-05	0.155601	0.000231391	0.999815	0.999999	8.01883e-05
chr5|116422495|116422625|MIR3:MIR:SINE|274|-	MIR3:MIR:SINE	SINE	MIR	MIR3	199.714	0.0260614	0.252935	0.103036	0.917934	0.997431	0.0371884
chr15|98771203|98771316|MER58A:hAT-Charlie:DNA|297|+	MER58A:hAT-Charlie:DNA	DNA	hAT-Charlie	MER58A	5.55028	5.85433	2.0659	2.83379	0.00460002	0.0805649	2.33724
chr18|6203094|6203214|B1_Mur2:Alu:SINE|175|-	B1_Mur2:Alu:SINE	SINE	Alu	B1_Mur2	173.901	-0.313113	0.272771	-1.1479	0.251012	0.80537	-0.600306
chr14|54567632|54567778|B1_Mus2:Alu:SINE|48|+	B1_Mus2:Alu:SINE	SINE	Alu	B1_Mus2	218.984	0.168224	0.240996	0.698036	0.485155	0.940237	0.31412
chr2|80353093|80353205|MER58C:hAT-Charlie:DNA|295|-	MER58C:hAT-Charlie:DNA	DNA	hAT-Charlie	MER58C	167.873	-0.0199536	0.272331	-0.0732697	0.941591	0.998478	-0.0261375
chr2|156392795|156392960|RLTR45-int:ERVK:LTR|30|-	RLTR45-int:ERVK:LTR	LTR	ERVK	RLTR45-int	337.18	-0.130778	0.196301	-0.666208	0.505278	0.945308	-0.296469
chr5|88162864|88163092|RLTR13G:ERVK:LTR|282|-	RLTR13G:ERVK:LTR	LTR	ERVK	RLTR13G	464.376	-0.948228	0.826541	-1.14722	0.251289	0.80537	-0.599826
chr8|20396524|20396668|L2a:L2:LINE|345|-	L2a:L2:LINE	LINE	L2	L2a	201.464	0.417836	0.254798	1.63987	0.101033	0.564621	0.995538
chr10|72297244|72297351|L1MEd:L1:LINE|346|-	L1MEd:L1:LINE	LINE	L1	L1MEd	149.155	-0.831909	0.326455	-2.54831	0.0108246	0.143953	-1.96559
chr11|102994064|102994164|L2c:L2:LINE|283|-	L2c:L2:LINE	LINE	L2	L2c	116.615	-0.0684979	0.333442	-0.205427	0.837239	0.995349	-0.0771508
chr17|83223352|83223451|MER5A1:hAT-Charlie:DNA|302|+	MER5A1:hAT-Charlie:DNA	DNA	hAT-Charlie	MER5A1	5.5306	5.84959	2.07133	2.82407	0.00474176	0.0822971	2.32406
chr10|15197702|15203084|L1Md_T:L1:LINE|48|+	L1Md_T:L1:LINE	LINE	L1	L1Md_T	5.51091	5.84483	2.07849	2.81205	0.00492263	0.0836412	2.3078
chr2|147972658|147972941|Lx7:L1:LINE|228|-	Lx7:L1:LINE	LINE	L1	Lx7	5.51091	5.84483	2.07849	2.81205	0.00492263	0.0836412	2.3078
chr11|118390520|118390641|B1F1:Alu:SINE|237|-	B1F1:Alu:SINE	SINE	Alu	B1F1	5.47154	5.83521	2.09969	2.77909	0.00545117	0.0901013	2.26351
chr3|79603407|79603559|URR1B:hAT-Charlie:DNA|127|+	URR1B:hAT-Charlie:DNA	DNA	hAT-Charlie	URR1B	151.478	-0.473754	0.291843	-1.62332	0.104521	0.574418	-0.980795
chr12|50978851|50980002|ETnERV-int:ERVK:LTR|32|+	ETnERV-int:ERVK:LTR	LTR	ERVK	ETnERV-int	1612.56	0.27088	0.127675	2.12163	0.0338685	0.313167	1.4702
chr17|33747458|33747606|B1_Mus1:Alu:SINE|40|+	B1_Mus1:Alu:SINE	SINE	Alu	B1_Mus1	181.963	-0.268304	0.26557	-1.01029	0.312355	0.854211	-0.505351
chr4|34550905|34551165|MMERVK9C_I-int:ERVK:LTR|118|-	MMERVK9C_I-int:ERVK:LTR	LTR	ERVK	MMERVK9C_I-int	346.286	0.0608174	0.23675	0.256885	0.797268	0.989157	0.0983958
chr7|112090174|112090323|B1_Mur1:Alu:SINE|189|-	B1_Mur1:Alu:SINE	SINE	Alu	B1_Mur1	5.46503	5.82915	2.10586	2.76807	0.00563902	0.0926543	2.2488
chr3|94499716|94499914|ID_B1:B4:SINE|264|-	ID_B1:B4:SINE	SINE	B4	ID_B1	205.878	-0.355334	0.24662	-1.44082	0.149636	0.674386	-0.824963
chr8|107184204|107184340|RSINE1:B4:SINE|221|+	RSINE1:B4:SINE	SINE	B4	RSINE1	149.683	-0.700256	0.299478	-2.33825	0.0193741	0.21786	-1.71278
chr6|12376909|12377450|Lx3B:L1:LINE|129|+	Lx3B:L1:LINE	LINE	L1	Lx3B	5.44535	5.82428	2.09711	2.77729	0.0054814	0.090541	2.26111
chr4|124353683|124353836|ERVB4_1C-LTR_Mm:ERVK:LTR|267|-	ERVB4_1C-LTR_Mm:ERVK:LTR	LTR	ERVK	ERVB4_1C-LTR_Mm	555.92	0.0704279	0.154186	0.456772	0.647835	0.974675	0.188536
chr14|112366901|112368052|MMETn-int:ERVK:LTR|38|-	MMETn-int:ERVK:LTR	LTR	ERVK	MMETn-int	1323.56	-0.136076	0.11122	-1.22349	0.221146	0.773066	-0.655321
chr18|47087360|47087520|L1_Mus1:L1:LINE|106|-	L1_Mus1:L1:LINE	LINE	L1	L1_Mus1	171.989	-0.573643	0.272244	-2.10709	0.0351098	0.320727	-1.45457
chr5|15541927|15542408|LTRIS_Mm:ERV1:LTR|15|-	LTRIS_Mm:ERV1:LTR	LTR	ERV1	LTRIS_Mm	5.42566	5.81941	2.09063	2.78357	0.00537646	0.0895181	2.2695
chr12|108860570|108860645|ID4:ID:SINE|267|-	ID4:ID:SINE	SINE	ID	ID4	106.844	-0.691411	0.348297	-1.98512	0.047131	0.377033	-1.32669
chr4|133196690|133196791|MIR3:MIR:SINE|224|-	MIR3:MIR:SINE	SINE	MIR	MIR3	120.516	-0.528129	0.338019	-1.56242	0.118188	0.604114	-0.927425
chr8|111155324|111155458|B1_Mus1:Alu:SINE|75|-	B1_Mus1:Alu:SINE	SINE	Alu	B1_Mus1	160.909	0.0826898	0.291289	0.283876	0.776506	0.987653	0.109855
chr9|114723569|114723699|B1_Mm:Alu:SINE|69|-	B1_Mm:Alu:SINE	SINE	Alu	B1_Mm	154.476	-0.373655	0.285265	-1.30985	0.190246	0.738727	-0.720684
chr12|20064706|20065664|RLTR13A2:ERVK:LTR|22|+	RLTR13A2:ERVK:LTR	LTR	ERVK	RLTR13A2	5.40597	5.81454	2.08619	2.78715	0.00531732	0.0887702	2.27431
chrX|53778045|53778522|RMER15:ERVL:LTR|145|-	RMER15:ERVL:LTR	LTR	ERVL	RMER15	5.38629	5.80967	2.08377	2.78805	0.00530256	0.0886672	2.27551
chr2|174423115|174423299|MER21B:ERVL:LTR|296|+	MER21B:ERVL:LTR	LTR	ERVL	MER21B	208.043	-0.548835	0.254878	-2.15332	0.0312933	0.296829	-1.50455
chr10|115451324|115451464|B1_Mm:Alu:SINE|43|-	B1_Mm:Alu:SINE	SINE	Alu	B1_Mm	5.34691	5.79989	2.08426	2.78271	0.00539075	0.0895638	2.26835
chr11|4180421|4180546|B1F:Alu:SINE|301|+	B1F:Alu:SINE	SINE	Alu	B1F	161.465	-0.469182	0.286265	-1.63898	0.101218	0.565223	-0.994741
chr7|46646014|46646226|B3:B2:SINE|173|-	B3:B2:SINE	SINE	B2	B3	5.34691	5.79989	2.08426	2.78271	0.00539075	0.0895638	2.26835
chr4|81289399|81289618|URR1A:hAT-Charlie:DNA|166|+	URR1A:hAT-Charlie:DNA	DNA	hAT-Charlie	URR1A	5.32722	5.79498	2.08722	2.7764	0.00549638	0.0906086	2.25992
chr2|156389465|156389555|PB1D9:Alu:SINE|189|-	PB1D9:Alu:SINE	SINE	Alu	PB1D9	254.534	0.329279	0.230848	1.42639	0.153756	0.67969	0.813167
chr4|138228316|138228429|PB1D7:Alu:SINE|221|-	PB1D7:Alu:SINE	SINE	Alu	PB1D7	5.32722	5.79498	2.08722	2.7764	0.00549638	0.0906086	2.25992
chr5|15035881|15037650|ORR1A1-int:ERVL-MaLR:LTR|81|+	ORR1A1-int:ERVL-MaLR:LTR	LTR	ERVL-MaLR	ORR1A1-int	5.30754	5.79005	2.09215	2.7675	0.00564873	0.0927528	2.24805
chr13|108285967|108286114|B1_Mm:Alu:SINE|68|-	B1_Mm:Alu:SINE	SINE	Alu	B1_Mm	5.28785	5.78509	2.09895	2.75618	0.00584815	0.094966	2.23298
chr11|55110298|55110499|Charlie8:hAT-Charlie:DNA|265|-	Charlie8:hAT-Charlie:DNA	DNA	hAT-Charlie	Charlie8	179.513	-0.506908	0.263516	-1.92363	0.0544008	0.40705	-1.26439
chr6|38604517|38604615|B1F1:Alu:SINE|253|-	B1F1:Alu:SINE	SINE	Alu	B1F1	108.924	-0.747143	0.343446	-2.17543	0.0295978	0.285297	-1.52874
chr19|3291081|3291157|MT2B2:ERVL:LTR|243|+	MT2B2:ERVL:LTR	LTR	ERVL	MT2B2	93.6694	-0.871747	0.368039	-2.36863	0.0178543	0.205194	-1.74826
chr13|111488229|111488349|IAP1-MM_I-int:ERVK:LTR|18|-	IAP1-MM_I-int:ERVK:LTR	LTR	ERVK	IAP1-MM_I-int	199.004	-0.539757	0.253572	-2.12861	0.0332866	0.309505	-1.47773
chr17|54108864|54108988|ERVB4_1C-LTR_Mm:ERVK:LTR|237|-	ERVB4_1C-LTR_Mm:ERVK:LTR	LTR	ERVK	ERVB4_1C-LTR_Mm	5.28785	5.78509	2.09895	2.75618	0.00584815	0.094966	2.23298
chr1|17775865|17776422|RLTR16C_MM:ERVK:LTR|264|-	RLTR16C_MM:ERVK:LTR	LTR	ERVK	RLTR16C_MM	5.24848	5.77508	2.11952	2.7247	0.0064359	0.100821	2.19139
chr6|140459268|140460225|RLTR13A2:ERVK:LTR|19|+	RLTR13A2:ERVK:LTR	LTR	ERVK	RLTR13A2	5.2026	5.75859	2.11916	2.7174	0.00657977	0.102195	2.18179
chr11|3648347|3648451|MIRc:MIR:SINE|178|-	MIRc:MIR:SINE	SINE	MIR	MIRc	123.645	-0.734508	0.318861	-2.30353	0.0212488	0.231953	-1.67267
chr3|87939546|87939671|B1F:Alu:SINE|231|+	B1F:Alu:SINE	SINE	Alu	B1F	134.864	-0.326237	0.310191	-1.05173	0.292924	0.843737	-0.533246
chr11|5525524|5525631|ID_B1:B4:SINE|209|-	ID_B1:B4:SINE	SINE	B4	ID_B1	152.63	-0.314477	0.290254	-1.08345	0.278607	0.826028	-0.555007
chr10|81181683|81181775|B1_Mus2:Alu:SINE|181|+	B1_Mus2:Alu:SINE	SINE	Alu	B1_Mus2	105.188	-0.745347	0.358889	-2.07682	0.0378182	0.334103	-1.4223
chr4|73716034|73716195|RSINE1:B4:SINE|348|-	RSINE1:B4:SINE	SINE	B4	RSINE1	5.2026	5.75859	2.11916	2.7174	0.00657977	0.102195	2.18179
chr11|83237319|83237659|RLTRETN_Mm:ERVK:LTR|97|-	RLTRETN_Mm:ERVK:LTR	LTR	ERVK	RLTRETN_Mm	5.16323	5.74842	2.10958	2.72492	0.0064318	0.100821	2.19167
chr2|44936036|44941498|L1Md_T:L1:LINE|51|+	L1Md_T:L1:LINE	LINE	L1	L1Md_T	5.14354	5.74332	2.10798	2.72456	0.00643879	0.100821	2.1912
chr2|181552101|181552239|B1_Mur4:Alu:SINE|184|+	B1_Mur4:Alu:SINE	SINE	Alu	B1_Mur4	182.909	-0.0383394	0.266071	-0.144095	0.885425	0.997431	-0.052848
chr11|53416592|53416763|ID_B1:B4:SINE|268|+	ID_B1:B4:SINE	SINE	B4	ID_B1	170.561	-0.202199	0.272769	-0.741281	0.458523	0.933581	-0.338639
chrX|74311177|74311295|RLTR20C1_MM:ERVK:LTR|195|+	RLTR20C1_MM:ERVK:LTR	LTR	ERVK	RLTR20C1_MM	190.104	0.31945	0.261605	1.22111	0.222043	0.774623	0.653563
chr11|8826541|8826664|B3:B2:SINE|198|+	B3:B2:SINE	SINE	B2	B3	5.12385	5.73821	2.10823	2.72182	0.00649244	0.101369	2.18759
chr17|28968641|28968773|B1_Mur4:Alu:SINE|167|-	B1_Mur4:Alu:SINE	SINE	Alu	B1_Mur4	149.498	-0.277463	0.290103	-0.956428	0.338856	0.872678	-0.469985
chr11|75704782|75704889|Tigger19a:TcMar-Tigger:DNA|264|-	Tigger19a:TcMar-Tigger:DNA	DNA	TcMar-Tigger	Tigger19a	165.977	0.0890273	0.286324	0.310932	0.755852	0.987653	0.121563
chrX|7412107|7412384|RMER4B:ERVK:LTR|233|-	RMER4B:ERVK:LTR	LTR	ERVK	RMER4B	229.004	-0.457996	0.258914	-1.76891	0.0769086	0.494667	-1.11403
chr6|117716685|117716850|RLTR45-int:ERVK:LTR|26|+	RLTR45-int:ERVK:LTR	LTR	ERVK	RLTR45-int	175.522	-0.0277624	0.280476	-0.098983	0.921152	0.997431	-0.0356688
chr1|180866482|180866571|B1F:Alu:SINE|258|-	B1F:Alu:SINE	SINE	Alu	B1F	98.694	-0.708015	0.362322	-1.9541	0.0506889	0.39361	-1.29509
chr18|34633521|34633608|PB1D10:Alu:SINE|221|+	PB1D10:Alu:SINE	SINE	Alu	PB1D10	136.689	-0.682117	0.32387	-2.10614	0.0351918	0.321358	-1.45356
chr17|27547012|27547101|B1F2:Alu:SINE|258|-	B1F2:Alu:SINE	SINE	Alu	B1F2	5.12385	5.73821	2.10823	2.72182	0.00649244	0.101369	2.18759
chr11|69051282|69051474|B3:B2:SINE|209|+	B3:B2:SINE	SINE	B2	B3	261.565	-0.240825	0.21907	-1.09931	0.271634	0.820505	-0.566016
chr10|72674361|72674749|RMER6C:ERVK:LTR|186|-	RMER6C:ERVK:LTR	LTR	ERVK	RMER6C	580.013	0.361007	0.164268	2.19767	0.0279725	0.274147	1.55327
chr8|13077537|13077734|B3:B2:SINE|226|-	B3:B2:SINE	SINE	B2	B3	177.632	-0.655331	0.271895	-2.41023	0.0159423	0.189329	-1.79745
chr15|100013281|100013396|PB1D9:Alu:SINE|315|+	PB1D9:Alu:SINE	SINE	Alu	PB1D9	128.734	-0.787117	0.326009	-2.4144	0.0157609	0.187711	-1.80242
chr6|33973066|33973281|MTEb:ERVL-MaLR:LTR|198|-	MTEb:ERVL-MaLR:LTR	LTR	ERVL-MaLR	MTEb	295.546	-0.453557	0.206961	-2.1915	0.0284154	0.277325	-1.54645
chr11|20225867|20226013|B1_Mus2:Alu:SINE|137|-	B1_Mus2:Alu:SINE	SINE	Alu	B1_Mus2	270.632	-0.499078	0.219741	-2.27121	0.0231344	0.245447	-1.63574
chr17|25089585|25089987|MLTR11B:ERVK:LTR|244|-	MLTR11B:ERVK:LTR	LTR	ERVK	MLTR11B	5.0451	5.71756	2.12988	2.68445	0.0072649	0.109974	2.13877
chr19|32514420|32514523|B1F2:Alu:SINE|148|+	B1F2:Alu:SINE	SINE	Alu	B1F2	143.958	0.0520774	0.295602	0.176174	0.860157	0.996624	0.0654223
chr13|55700896|55701031|B1_Mm:Alu:SINE|181|+	B1_Mm:Alu:SINE	SINE	Alu	B1_Mm	160.703	-0.0467669	0.277477	-0.168543	0.866156	0.997431	-0.0624039
chr16|91255240|91255411|RLTR13G:ERVK:LTR|299|+	RLTR13G:ERVK:LTR	LTR	ERVK	RLTR13G	41.9347	5.71357	0.994439	5.74552	9.16404e-09	9.86516e-07	8.03791
chr7|17067403|17068258|L1_Mus4:L1:LINE|68|-	L1_Mus4:L1:LINE	LINE	L1	L1_Mus4	4.98604	5.70171	2.17414	2.62252	0.00872832	0.124779	2.05907
chr1|5296190|5297023|RLTR13A:ERVK:LTR|37|+	RLTR13A:ERVK:LTR	LTR	ERVK	RLTR13A	4.99923	5.70044	2.16197	2.63669	0.00837186	0.12079	2.07718
chr13|113723378|113723549|RLTR13G:ERVK:LTR|299|+	RLTR13G:ERVK:LTR	LTR	ERVK	RLTR13G	739.523	0.00262799	0.631759	0.0041598	0.996681	0.999893	0.00144384
chr15|80968828|80968952|B1_Mus2:Alu:SINE|89|+	B1_Mus2:Alu:SINE	SINE	Alu	B1_Mus2	225.585	-0.613656	0.254093	-2.41508	0.0157315	0.18745	-1.80323
chr9|75499099|75499241|B1F:Alu:SINE|291|-	B1F:Alu:SINE	SINE	Alu	B1F	161.285	0.229887	0.290005	0.792701	0.427952	0.921419	0.368605
chr14|66309519|66309653|MER74A:ERVL:LTR|293|-	MER74A:ERVL:LTR	LTR	ERVL	MER74A	171.929	0.0819191	0.269902	0.303514	0.761498	0.987653	0.118331
chr3|135862044|135862826|Zaphod:hAT-Tip100:DNA|332|+	Zaphod:hAT-Tip100:DNA	DNA	hAT-Tip100	Zaphod	4.99923	5.70044	2.16197	2.63669	0.00837186	0.12079	2.07718
chr7|99478281|99478388|B1_Mus2:Alu:SINE|50|+	B1_Mus2:Alu:SINE	SINE	Alu	B1_Mus2	114.467	-0.562317	0.335619	-1.67546	0.093844	0.54677	-1.02759
chr18|66464533|66464835|L1MA6:L1:LINE|285|+	L1MA6:L1:LINE	LINE	L1	L1MA6	397.279	-0.421164	0.185482	-2.27064	0.0231686	0.245577	-1.6351
chr14|42645570|42646527|RLTR13A2:ERVK:LTR|20|+	RLTR13A2:ERVK:LTR	LTR	ERVK	RLTR13A2	4.96636	5.69631	2.19848	2.59103	0.00956905	0.132891	2.01913
chr18|38458658|38458792|B2_Mm2:B2:SINE|157|-	B2_Mm2:B2:SINE	SINE	B2	B2_Mm2	4.94017	5.68445	2.13812	2.65862	0.00784608	0.115024	2.10535
chr15|39244556|39245394|RLTR1B-int:ERV1:LTR|213|-	RLTR1B-int:ERV1:LTR	LTR	ERV1	RLTR1B-int	909.108	0.276708	0.123755	2.23594	0.025356	0.260068	1.59592
chr18|46733633|46733742|PB1:Alu:SINE|358|-	PB1:Alu:SINE	SINE	Alu	PB1	137.821	-0.441872	0.308094	-1.43421	0.151512	0.676222	-0.819553
chr4|133199465|133199562|B1F1:Alu:SINE|247|-	B1F1:Alu:SINE	SINE	Alu	B1F1	120.674	-0.529499	0.324257	-1.63296	0.102477	0.56837	-0.989372
chr11|113727314|113727426|PB1D7:Alu:SINE|250|+	PB1D7:Alu:SINE	SINE	Alu	PB1D7	149.155	0.140542	0.288734	0.486753	0.626433	0.974161	0.203125
chr1|134405270|134405591|RLTRETN_Mm:ERVK:LTR|12|+	RLTRETN_Mm:ERVK:LTR	LTR	ERVK	RLTRETN_Mm	360.589	-0.364528	0.188724	-1.93153	0.053417	0.404951	-1.27232
chr11|51581456|51581732|MLT1G3:ERVL-MaLR:LTR|311|-	MLT1G3:ERVL-MaLR:LTR	LTR	ERVL-MaLR	MLT1G3	4.90079	5.67377	2.13456	2.65806	0.00785923	0.115024	2.10462
chr17|23822504|23822673|BGLII_B2:ERVK:LTR|206|-	BGLII_B2:ERVK:LTR	LTR	ERVK	BGLII_B2	375.323	-0.17916	0.19527	-0.917495	0.358883	0.884051	-0.445047
chr19|3291092|3291178|PB1D10:Alu:SINE|157|+	PB1D10:Alu:SINE	SINE	Alu	PB1D10	78.4021	-0.887455	0.400856	-2.2139	0.0268355	0.268624	-1.57129
chr3|92690992|92691174|MER34B-int:ERV1:LTR|147|+	MER34B-int:ERV1:LTR	LTR	ERV1	MER34B-int	201.997	-0.648233	0.252102	-2.57131	0.0101316	0.136539	-1.99432
chr6|149168584|149168762|B3:B2:SINE|244|+	B3:B2:SINE	SINE	B2	B3	4.90079	5.67377	2.13456	2.65806	0.00785923	0.115024	2.10462
chr13|112505058|112505192|B1_Mus1:Alu:SINE|157|-	B1_Mus1:Alu:SINE	SINE	Alu	B1_Mus1	125.019	-0.716694	0.318433	-2.25069	0.0244049	0.25333	-1.61252
chr8|91668038|91668189|Charlie8:hAT-Charlie:DNA|320|+	Charlie8:hAT-Charlie:DNA	DNA	hAT-Charlie	Charlie8	182.964	-0.20699	0.279131	-0.741553	0.458358	0.933581	-0.338795
chr19|43499707|43499895|MER112:hAT-Charlie:DNA|321|+	MER112:hAT-Charlie:DNA	DNA	hAT-Charlie	MER112	89.7299	-0.41595	0.386388	-1.07651	0.281701	0.830438	-0.550212
chr10|117685198|117685301|PB1D9:Alu:SINE|158|+	PB1D9:Alu:SINE	SINE	Alu	PB1D9	4.90079	5.67377	2.13456	2.65806	0.00785923	0.115024	2.10462
chr7|26593039|26593275|RLTR13G:ERVK:LTR|266|-	RLTR13G:ERVK:LTR	LTR	ERVK	RLTR13G	4.86142	5.66303	2.13973	2.64661	0.00813019	0.117985	2.0899
chr15|103197309|103197387|PB1D11:Alu:SINE|218|-	PB1D11:Alu:SINE	SINE	Alu	PB1D11	107.414	-0.0388088	0.35141	-0.110437	0.912062	0.997431	-0.0399754
chr8|91667340|91667544|MIR3:MIR:SINE|321|+	MIR3:MIR:SINE	SINE	MIR	MIR3	172.798	-0.0115103	0.282306	-0.0407724	0.967477	0.999893	-0.0143592
chr14|47322291|47322422|B1_Mur1:Alu:SINE|256|-	B1_Mur1:Alu:SINE	SINE	Alu	B1_Mur1	249.097	-0.266826	0.230055	-1.15983	0.246116	0.799978	-0.60886
chr5|142668073|142668208|B1F:Alu:SINE|210|-	B1F:Alu:SINE	SINE	Alu	B1F	160.886	0.00134341	0.282929	0.00474822	0.996211	0.999893	0.00164845
chr9|7800758|7804868|MMETn-int:ERVK:LTR|23|-	MMETn-int:ERVK:LTR	LTR	ERVK	MMETn-int	2917.46	-0.203451	0.0760384	-2.67564	0.00745865	0.112014	-2.12734
chr14|45285428|45285604|MER53:hAT:DNA|238|-	MER53:hAT:DNA	DNA	hAT	MER53	287.885	-0.325111	0.215611	-1.50786	0.131591	0.635147	-0.880775
chr8|107185780|107185914|B1_Mur2:Alu:SINE|194|+	B1_Mur2:Alu:SINE	SINE	Alu	B1_Mur2	143.551	-0.479281	0.30166	-1.58881	0.112103	0.591311	-0.950383
chr1|88263994|88264105|PB1D11:Alu:SINE|189|+	PB1D11:Alu:SINE	SINE	Alu	PB1D11	173.246	0.258301	0.276455	0.934332	0.350133	0.878274	0.455768
chr8|55547346|55548426|IAPEz-int:ERVK:LTR|69|+	IAPEz-int:ERVK:LTR	LTR	ERVK	IAPEz-int	4.84173	5.65762	2.1455	2.63697	0.00836497	0.12079	2.07754
chr16|10960090|10960207|PB1:Alu:SINE|339|+	PB1:Alu:SINE	SINE	Alu	PB1	204.353	0.545409	0.261166	2.08836	0.0367655	0.329241	1.43456
chr14|52293331|52293479|B1_Mus1:Alu:SINE|41|-	B1_Mus1:Alu:SINE	SINE	Alu	B1_Mus1	145.591	-0.332131	0.295152	-1.12529	0.260468	0.812942	-0.584246
chr1|151470882|151470999|B1F2:Alu:SINE|152|+	B1F2:Alu:SINE	SINE	Alu	B1F2	130.334	-0.628982	0.315713	-1.99226	0.0463425	0.374426	-1.33402
chr17|14094714|14099087|MMETn-int:ERVK:LTR|18|+	MMETn-int:ERVK:LTR	LTR	ERVK	MMETn-int	2614.91	0.161798	0.0771439	2.09736	0.0359621	0.324712	1.44416
chr13|56750009|56750178|MLT1B:ERVL-MaLR:LTR|278|-	MLT1B:ERVL-MaLR:LTR	LTR	ERVL-MaLR	MLT1B	4.82205	5.65218	2.1536	2.62452	0.00867704	0.124402	2.06163
chr2|35400735|35400957|URR1B:hAT-Charlie:DNA|194|-	URR1B:hAT-Charlie:DNA	DNA	hAT-Charlie	URR1B	203.017	0.149499	0.251244	0.595035	0.55182	0.959705	0.258203
chr17|74017184|74017323|Lx8b:L1:LINE|295|-	Lx8b:L1:LINE	LINE	L1	Lx8b	4.7368	5.62312	2.17704	2.58292	0.00979666	0.134067	2.00892
chr9|21749332|21749439|PB1D9:Alu:SINE|229|+	PB1D9:Alu:SINE	SINE	Alu	PB1D9	118.576	-0.783383	0.334875	-2.33933	0.0193184	0.21743	-1.71403
chr1|131258449|131258576|MER5B:hAT-Charlie:DNA|237|+	MER5B:hAT-Charlie:DNA	DNA	hAT-Charlie	MER5B	4.71711	5.61753	2.16998	2.58875	0.00963257	0.132958	2.01626
chr10|126999484|126999620|ID_B1:B4:SINE|169|-	ID_B1:B4:SINE	SINE	B4	ID_B1	282.976	0.184683	0.220665	0.83694	0.402626	0.908762	0.395098
chr14|4032552|4033158|RLTR14-int:ERV1:LTR|295|+	RLTR14-int:ERV1:LTR	LTR	ERV1	RLTR14-int	4.69742	5.61193	2.16559	2.59141	0.00955835	0.132891	2.01962
chr4|43975508|43975938|MMERGLN_LTR:ERV1:LTR|16|-	MMERGLN_LTR:ERV1:LTR	LTR	ERV1	MMERGLN_LTR	4.69742	5.61193	2.16559	2.59141	0.00955835	0.132891	2.01962
chr17|32375880|32376112|RLTR13G:ERVK:LTR|295|+	RLTR13G:ERVK:LTR	LTR	ERVK	RLTR13G	426.443	-0.0296421	0.173921	-0.170434	0.864669	0.997431	-0.0631502
chr12|83541694|83541902|B3:B2:SINE|160|+	B3:B2:SINE	SINE	B2	B3	146.025	-0.702894	0.29917	-2.34948	0.0187998	0.212921	-1.72585
chr11|3639748|3640325|MLT1K:ERVL-MaLR:LTR|297|-	MLT1K:ERVL-MaLR:LTR	LTR	ERVL-MaLR	MLT1K	282.291	-0.491786	0.217302	-2.26314	0.0236269	0.248351	-1.62659
chr15|103192941|103193056|MTE-int:ERVL-MaLR:LTR|327|-	MTE-int:ERVL-MaLR:LTR	LTR	ERVL-MaLR	MTE-int	293.483	0.0880342	0.210366	0.41848	0.675596	0.982016	0.170313
chr11|75673359|75673455|MIR3:MIR:SINE|267|-	MIR3:MIR:SINE	SINE	MIR	MIR3	153.518	-0.726516	0.291283	-2.49419	0.0126244	0.159643	-1.89879
chr10|61319736|61319892|MIRc:MIR:SINE|228|-	MIRc:MIR:SINE	SINE	MIR	MIRc	123.496	-0.583779	0.33818	-1.72624	0.0843048	0.517834	-1.07415
chr7|45077931|45078086|B3A:B2:SINE|279|-	B3A:B2:SINE	SINE	B2	B3A	114.213	-0.541608	0.341062	-1.588	0.112286	0.591512	-0.949675
chr4|124355008|124358294|MMETn-int:ERVK:LTR|43|-	MMETn-int:ERVK:LTR	LTR	ERVK	MMETn-int	2512.79	-0.173203	0.077648	-2.23062	0.0257061	0.26248	-1.58996
chr11|52407474|52407587|PB1D7:Alu:SINE|212|-	PB1D7:Alu:SINE	SINE	Alu	PB1D7	346.757	0.505397	0.196069	2.57765	0.00994737	0.135181	2.00229
chr11|73175837|73176015|MIRb:MIR:SINE|328|+	MIRb:MIR:SINE	SINE	MIR	MIRb	120.748	-0.634666	0.330055	-1.92291	0.0544917	0.407586	-1.26367
chr11|20226165|20226260|ID_B1:B4:SINE|147|-	ID_B1:B4:SINE	SINE	B4	ID_B1	227.223	-0.502363	0.237749	-2.11299	0.0346013	0.31806	-1.46091
chr7|127625646|127626128|IAPLTR2_Mm:ERVK:LTR|137|+	IAPLTR2_Mm:ERVK:LTR	LTR	ERVK	IAPLTR2_Mm	4.65805	5.60071	2.16413	2.58797	0.0096542	0.132958	2.01528
chr14|55753880|55753987|PB1D10:Alu:SINE|363|+	PB1D10:Alu:SINE	SINE	Alu	PB1D10	102.975	-0.679154	0.366562	-1.85277	0.0639157	0.445181	-1.19439
chr11|90263824|90264015|URR1A:hAT-Charlie:DNA|105|+	URR1A:hAT-Charlie:DNA	DNA	hAT-Charlie	URR1A	4.65805	5.60071	2.16413	2.58797	0.0096542	0.132958	2.01528
chr10|111985131|111985296|B3:B2:SINE|258|-	B3:B2:SINE	SINE	B2	B3	134.739	-0.681512	0.306668	-2.22231	0.026262	0.265329	-1.58067
chr7|80891446|80891648|MIR:MIR:SINE|305|-	MIR:MIR:SINE	SINE	MIR	MIR	139.079	-0.695381	0.31885	-2.1809	0.0291908	0.282464	-1.53475
chr9|7452889|7453073|B3A:B2:SINE|288|-	B3A:B2:SINE	SINE	B2	B3A	4.63836	5.59507	2.16704	2.58189	0.00982613	0.134103	2.00762
chr7|104418855|104419647|L1_Mm:L1:LINE|71|+	L1_Mm:L1:LINE	LINE	L1	L1_Mm	4.63836	5.59507	2.16704	2.58189	0.00982613	0.134103	2.00762
chr3|90489155|90489273|PB1D10:Alu:SINE|219|+	PB1D10:Alu:SINE	SINE	Alu	PB1D10	113.928	-0.499436	0.337886	-1.47812	0.139375	0.652597	-0.855814
chr5|114822401|114822894|MMERVK10C-int:ERVK:LTR|104|-	MMERVK10C-int:ERVK:LTR	LTR	ERVK	MMERVK10C-int	254.968	-0.508972	0.227129	-2.2409	0.0250326	0.257704	-1.60149
chr11|86883056|86890615|RLTR4_MM-int:ERV1:LTR|15|+	RLTR4_MM-int:ERV1:LTR	LTR	ERV1	RLTR4_MM-int	4.63836	5.59507	2.16704	2.58189	0.00982613	0.134103	2.00762
chr19|41767720|41767864|B1_Mus1:Alu:SINE|113|+	B1_Mus1:Alu:SINE	SINE	Alu	B1_Mus1	112.818	-0.744508	0.335965	-2.21603	0.0266894	0.268138	-1.57366
chr11|8838188|8842562|MMETn-int:ERVK:LTR|35|+	MMETn-int:ERVK:LTR	LTR	ERVK	MMETn-int	12.7358	5.58212	1.72587	3.23437	0.0012191	0.0296755	2.91396
chr10|127068000|127068100|ID_B1:B4:SINE|220|+	ID_B1:B4:SINE	SINE	B4	ID_B1	239.469	0.0865365	0.230776	0.37498	0.707675	0.984752	0.150166
chr16|97490907|97491501|RLTR19-int:ERVK:LTR|78|+	RLTR19-int:ERVK:LTR	LTR	ERVK	RLTR19-int	256.597	0.245586	3.30136	0.0743892	0.940701	0.998478	0.0265485
chr19|21857173|21857306|B1_Mur3:Alu:SINE|120|+	B1_Mur3:Alu:SINE	SINE	Alu	B1_Mur3	122.596	-0.484851	0.322143	-1.50508	0.132304	0.636909	-0.878428
chr5|129863127|129863225|PB1D10:Alu:SINE|181|-	PB1D10:Alu:SINE	SINE	Alu	PB1D10	105.937	-0.634814	0.345024	-1.83991	0.0657809	0.452584	-1.1819
chr10|85888510|85888655|B4:B4:SINE|259|-	B4:B4:SINE	SINE	B4	B4	167.913	-0.539918	0.280374	-1.92571	0.0541411	0.406595	-1.26647
chr17|24942238|24942372|B1_Mus1:Alu:SINE|82|+	B1_Mus1:Alu:SINE	SINE	Alu	B1_Mus1	124.106	-0.329103	0.319296	-1.03072	0.302674	0.847392	-0.519025
chr15|58457235|58457452|URR1A:hAT-Charlie:DNA|149|+	URR1A:hAT-Charlie:DNA	DNA	hAT-Charlie	URR1A	185.582	-0.191522	0.262133	-0.73063	0.465005	0.93606	-0.332542
chr9|50626280|50626602|RLTRETN_Mm:ERVK:LTR|9|-	RLTRETN_Mm:ERVK:LTR	LTR	ERVK	RLTRETN_Mm	37.7747	5.56322	1.00476	5.53684	3.07975e-08	2.947e-06	7.51148
chr5|142669219|142669352|B1F1:Alu:SINE|196|+	B1F1:Alu:SINE	SINE	Alu	B1F1	129.366	-0.103311	0.31126	-0.331911	0.739956	0.987653	-0.130794
chr5|91625893|91626018|MIRc:MIR:SINE|229|+	MIRc:MIR:SINE	SINE	MIR	MIRc	46.5478	5.44866	0.877869	6.20669	5.41121e-10	7.26586e-08	9.26671
chr11|59486057|59486452|MLT1C:ERVL-MaLR:LTR|268|+	MLT1C:ERVL-MaLR:LTR	LTR	ERVL-MaLR	MLT1C	287.026	-0.01148	0.211225	-0.0543497	0.956657	0.999893	-0.0192439
chr6|128943888|128944956|Lx3B:L1:LINE|119|-	Lx3B:L1:LINE	LINE	L1	Lx3B	11.6077	5.44088	1.74874	3.11132	0.00186254	0.0417942	2.72989
chr5|88782176|88782337|B1_Mur2:Alu:SINE|164|-	B1_Mur2:Alu:SINE	SINE	Alu	B1_Mur2	113.181	-0.647429	0.339513	-1.90694	0.0565289	0.414872	-1.24773
chr2|103767105|103767310|L2a:L2:LINE|150|-	L2a:L2:LINE	LINE	L2	L2a	139.779	-0.401357	0.297737	-1.34802	0.177651	0.718989	-0.750433
chr5|105366782|105367657|RLTR13A2:ERVK:LTR|72|+	RLTR13A2:ERVK:LTR	LTR	ERVK	RLTR13A2	34.6714	5.43868	1.02018	5.3311	9.76173e-08	8.46525e-06	7.01047
chr9|50626697|50626947|RLTR13G:ERVK:LTR|291|-	RLTR13G:ERVK:LTR	LTR	ERVK	RLTR13G	91.1876	5.41434	0.62957	8.60006	7.96778e-18	2.68913e-15	17.0987
chr2|121935052|121935179|B4A:B4:SINE|316|+	B4A:B4:SINE	SINE	B4	B4A	120.631	-0.257312	0.324367	-0.793275	0.427617	0.921419	-0.368945
chr6|128921111|128921429|IAPLTR2b:ERVK:LTR|19|+	IAPLTR2b:ERVK:LTR	LTR	ERVK	IAPLTR2b	11.0763	5.36975	1.76913	3.03524	0.00240343	0.0506546	2.61917
chr8|34821299|34821430|MER5B:hAT-Charlie:DNA|328|+	MER5B:hAT-Charlie:DNA	DNA	hAT-Charlie	MER5B	149.309	0.307685	0.291862	1.05421	0.291786	0.842566	0.534935
chr18|60918390|60918571|MIRc:MIR:SINE|329|+	MIRc:MIR:SINE	SINE	MIR	MIRc	10.9188	5.35032	1.76579	3.02999	0.0024456	0.0513269	2.61161
chr11|51976532|51976615|ID4_:ID:SINE|229|+	ID4_:ID:SINE	SINE	ID	ID4_	107.576	-0.250704	0.339102	-0.739317	0.459715	0.934085	-0.337512
chr5|5538838|5539145|L1MA8:L1:LINE|231|-	L1MA8:L1:LINE	LINE	L1	L1MA8	172.868	-0.69516	0.271744	-2.55814	0.0105234	0.140545	-1.97784
chr13|54107852|54108014|MLT2F:ERVL:LTR|256|+	MLT2F:ERVL:LTR	LTR	ERVL	MLT2F	149.623	-0.400937	0.292947	-1.36863	0.171115	0.711578	-0.766713
chr13|59636676|59636801|B1F:Alu:SINE|233|-	B1F:Alu:SINE	SINE	Alu	B1F	131.659	-0.0653634	0.32086	-0.203713	0.838578	0.995349	-0.0764568
chr18|53406664|53406769|ID_B1:B4:SINE|196|-	ID_B1:B4:SINE	SINE	B4	ID_B1	123.05	-0.248566	0.32168	-0.772711	0.439694	0.927448	-0.35685
chr11|97777665|97777807|B1_Mus2:Alu:SINE|50|-	B1_Mus2:Alu:SINE	SINE	Alu	B1_Mus2	126.215	-0.336262	0.31927	-1.05322	0.29224	0.843019	-0.53426
chr3|95235190|95235386|MER20:hAT-Charlie:DNA|235|-	MER20:hAT-Charlie:DNA	DNA	hAT-Charlie	MER20	143.66	-0.127192	0.305022	-0.416993	0.676683	0.982568	-0.169614
chr9|104288527|104288724|MER33:hAT-Charlie:DNA|272|+	MER33:hAT-Charlie:DNA	DNA	hAT-Charlie	MER33	10.7282	5.32843	1.77053	3.00951	0.0026167	0.0537436	2.58225
chr10|72673939|72674338|RMER6D:ERVK:LTR|223|-	RMER6D:ERVK:LTR	LTR	ERVK	RMER6D	438.534	0.244623	0.17284	1.41532	0.156975	0.685515	0.804168
chr7|112591255|112591498|MTEa:ERVL-MaLR:LTR|222|-	MTEa:ERVL-MaLR:LTR	LTR	ERVL-MaLR	MTEa	245.424	-0.184312	0.235967	-0.781094	0.434747	0.924549	-0.361763
chr11|11957357|11957475|L1ME4a:L1:LINE|330|-	L1ME4a:L1:LINE	LINE	L1	L1ME4a	10.676	5.31715	1.77303	2.99892	0.00270942	0.0548807	2.56712
chr2|118556323|118556824|IAPEz-int:ERVK:LTR|10|+	IAPEz-int:ERVK:LTR	LTR	ERVK	IAPEz-int	10.2231	5.25763	1.78569	2.94432	0.00323666	0.0621335	2.4899
chr9|64137289|64137416|B1_Mur3:Alu:SINE|146|-	B1_Mur3:Alu:SINE	SINE	Alu	B1_Mur3	99.1263	-0.908138	0.356707	-2.54589	0.0108998	0.144263	-1.96258
chr6|8256027|8256254|MLT2B5:ERVL:LTR|293|-	MLT2B5:ERVL:LTR	LTR	ERVL	MLT2B5	129.799	-0.564518	0.313662	-1.79976	0.0718983	0.476141	-1.14328
chr1|16677544|16677739|ID_B1:B4:SINE|328|+	ID_B1:B4:SINE	SINE	B4	ID_B1	161.32	0.0222834	0.278529	0.0800038	0.936234	0.998258	0.0286155
chr15|10493360|10493506|B1_Mm:Alu:SINE|42|-	B1_Mm:Alu:SINE	SINE	Alu	B1_Mm	118.54	-0.642945	0.323561	-1.98709	0.0469127	0.376507	-1.32871
chr13|23324529|23324850|RLTRETN_Mm:ERVK:LTR|12|-	RLTRETN_Mm:ERVK:LTR	LTR	ERVK	RLTRETN_Mm	10.2102	5.25108	1.78667	2.93902	0.00329249	0.0629632	2.48248
chr2|4938378|4938456|PB1D10:Alu:SINE|216|+	PB1D10:Alu:SINE	SINE	Alu	PB1D10	84.3415	-0.394709	0.392877	-1.00466	0.315059	0.856844	-0.501608
chr7|112116167|112116498|MTEa:ERVL-MaLR:LTR|259|+	MTEa:ERVL-MaLR:LTR	LTR	ERVL-MaLR	MTEa	299.825	-0.278305	0.210745	-1.32058	0.186642	0.733463	-0.72899
chr18|53406680|53406787|B1F1:Alu:SINE|262|-	B1F1:Alu:SINE	SINE	Alu	B1F1	114.259	-0.357321	0.330394	-1.0815	0.279475	0.826794	-0.553658
chr9|50629381|50629574|B2_Mm1t:B2:SINE|26|+	B2_Mm1t:B2:SINE	SINE	B2	B2_Mm1t	20.1181	5.23521	1.27805	4.09625	4.19897e-05	0.00191717	4.37686
chr9|50626602|50626697|ETnERV-int:ERVK:LTR|11|-	ETnERV-int:ERVK:LTR	LTR	ERVK	ETnERV-int	29.6326	5.20869	1.051	4.95592	7.19883e-07	5.21133e-05	6.14274
chr4|14231894|14232081|URR1B:hAT-Charlie:DNA|130|-	URR1B:hAT-Charlie:DNA	DNA	hAT-Charlie	URR1B	106.735	-0.490408	0.348216	-1.40834	0.15903	0.689624	-0.798521
chr14|31700680|31700821|B1_Mur4:Alu:SINE|157|+	B1_Mur4:Alu:SINE	SINE	Alu	B1_Mur4	104.241	-0.644598	0.349392	-1.84491	0.0650504	0.449745	-1.18675
chr11|88929234|88929336|MIRc:MIR:SINE|292|+	MIRc:MIR:SINE	SINE	MIR	MIRc	68.2191	-0.679894	0.426686	-1.59343	0.111064	0.589835	-0.954427
chr14|4864852|4866699|L1_Mus3:L1:LINE|81|-	L1_Mus3:L1:LINE	LINE	L1	L1_Mus3	9.78381	5.18733	1.79827	2.88463	0.00391878	0.0719115	2.40685
chr5|138193271|138193450|ID_B1:B4:SINE|242|+	ID_B1:B4:SINE	SINE	B4	ID_B1	158.54	0.141734	0.28151	0.503477	0.614629	0.973449	0.211387
chr4|138312398|138312596|B3:B2:SINE|217|+	B3:B2:SINE	SINE	B2	B3	124.997	-0.389991	0.316961	-1.2304	0.218546	0.771911	-0.660457
chr5|89205726|89208687|MMETn-int:ERVK:LTR|40|-	MMETn-int:ERVK:LTR	LTR	ERVK	MMETn-int	3221.73	-0.384845	0.460019	-0.836586	0.402826	0.908978	-0.394883
chr2|152109993|152110319|MLT1H:ERVL-MaLR:LTR|358|-	MLT1H:ERVL-MaLR:LTR	LTR	ERVL-MaLR	MLT1H	316.096	-0.0576499	0.19938	-0.289146	0.772469	0.987653	-0.112119
chr11|69051146|69051270|B3:B2:SINE|244|+	B3:B2:SINE	SINE	B2	B3	211.142	-0.230434	0.242778	-0.949156	0.342541	0.87492	-0.465287
chr8|23173853|23174050|MIRc:MIR:SINE|295|-	MIRc:MIR:SINE	SINE	MIR	MIRc	161.75	0.236655	0.291235	0.812592	0.416452	0.915652	0.380435
chr4|138226513|138226722|B3A:B2:SINE|291|+	B3A:B2:SINE	SINE	B2	B3A	9.51451	5.15149	1.80918	2.84741	0.00440763	0.0776856	2.3558
chr15|39246121|39246312|RMER16-int:ERVK:LTR|159|-	RMER16-int:ERVK:LTR	LTR	ERVK	RMER16-int	332.864	0.482253	0.205432	2.34751	0.0188996	0.213679	1.72355
chr8|54522269|54522371|MIRc:MIR:SINE|290|+	MIRc:MIR:SINE	SINE	MIR	MIRc	105.547	-0.311319	0.36249	-0.858833	0.390432	0.900011	-0.408454
chr11|106057875|106057955|PB1D10:Alu:SINE|162|-	PB1D10:Alu:SINE	SINE	Alu	PB1D10	119.425	0.0218076	0.324156	0.0672748	0.946363	0.998931	0.0239423
chr15|39245385|39246135|RMER16-int:ERVK:LTR|141|-	RMER16-int:ERVK:LTR	LTR	ERVK	RMER16-int	747.419	0.36823	0.135892	2.70974	0.00673368	0.103747	2.17175
chrX|6873775|6874744|MER45B:hAT-Tip100:DNA|306|-	MER45B:hAT-Tip100:DNA	DNA	hAT-Tip100	MER45B	9.54106	5.15015	1.80661	2.85072	0.00436199	0.0773095	2.36032
chr7|6769896|6770023|RSINE1:B4:SINE|213|+	RSINE1:B4:SINE	SINE	B4	RSINE1	9.19988	5.09732	1.83355	2.78002	0.0054355	0.0899614	2.26476
chr2|26395956|26396090|B1F2:Alu:SINE|269|-	B1F2:Alu:SINE	SINE	Alu	B1F2	159.527	-0.535519	0.279868	-1.91347	0.0556879	0.41209	-1.25424
chr7|112590146|112590488|ORR1E:ERVL-MaLR:LTR|277|-	ORR1E:ERVL-MaLR:LTR	LTR	ERVL-MaLR	ORR1E	195.923	-0.635769	0.252639	-2.51651	0.0118522	0.153135	-1.9262
chr10|58421889|58422039|RSINE1:B4:SINE|242|+	RSINE1:B4:SINE	SINE	B4	RSINE1	118.454	-0.408198	0.330869	-1.23371	0.217309	0.770985	-0.662921
chr16|58679210|58679354|B1_Mur4:Alu:SINE|188|+	B1_Mur4:Alu:SINE	SINE	Alu	B1_Mur4	114.776	-0.2465	0.331551	-0.743475	0.457194	0.932723	-0.339899
chr2|140120299|140120500|B3:B2:SINE|228|-	B3:B2:SINE	SINE	B2	B3	146.896	-0.460037	0.290724	-1.58238	0.113563	0.593228	-0.944765
chr4|118414871|118415098|MIRb:MIR:SINE|257|+	MIRb:MIR:SINE	SINE	MIR	MIRb	139.876	-0.483691	0.307836	-1.57126	0.116122	0.598206	-0.935085
chr16|38525454|38525665|L2b:L2:LINE|346|-	L2b:L2:LINE	LINE	L2	L2b	146.569	-0.584303	0.295561	-1.97693	0.0480493	0.381648	-1.31831
chr3|5746273|5752571|L1_Mus2:L1:LINE|104|+	L1_Mus2:L1:LINE	LINE	L1	L1_Mus2	151.452	-0.826431	0.360626	-2.29166	0.0219255	0.236949	-1.65905
chr14|73518316|73518436|B1F1:Alu:SINE|195|+	B1F1:Alu:SINE	SINE	Alu	B1F1	125.785	-0.252808	0.324553	-0.778942	0.436014	0.924931	-0.360499
chrX|145446580|145446717|MamSINE1:tRNA:SINE|414|+	MamSINE1:tRNA:SINE	SINE	tRNA	MamSINE1	247.717	5.09503	0.353084	14.4301	3.34688e-47	5.57256e-44	46.4754
chr12|83682505|83682584|ID4:ID:SINE|197|+	ID4:ID:SINE	SINE	ID	ID4	90.3761	-0.327696	0.37409	-0.875981	0.38104	0.895305	-0.419029
chr1|54411256|54413059|ETnERV3-int:ERVK:LTR|24|+	ETnERV3-int:ERVK:LTR	LTR	ERVK	ETnERV3-int	27.4617	5.08993	1.05283	4.83453	1.33458e-06	9.233e-05	5.87466
chr3|107283884|107284022|B1F:Alu:SINE|256|-	B1F:Alu:SINE	SINE	Alu	B1F	134.072	0.0447923	0.303565	0.147554	0.882695	0.997431	0.0541895
chr4|130531367|130531510|MIR3:MIR:SINE|313|-	MIR3:MIR:SINE	SINE	MIR	MIR3	188.37	-0.0847907	0.260877	-0.325022	0.745164	0.987653	-0.127748
chr11|101766993|101767133|B1_Mus1:Alu:SINE|103|+	B1_Mus1:Alu:SINE	SINE	Alu	B1_Mus1	105.645	-0.794421	0.351329	-2.26119	0.0237477	0.248942	-1.62438
chr2|163045443|163045593|L2a:L2:LINE|310|-	L2a:L2:LINE	LINE	L2	L2a	103.839	-0.49032	0.357499	-1.37153	0.17021	0.710574	-0.769014
chr5|144838771|144838891|B1_Mus2:Alu:SINE|190|-	B1_Mus2:Alu:SINE	SINE	Alu	B1_Mus2	8.99001	5.05964	1.84006	2.74971	0.00596477	0.0963874	2.22441
chr17|12943430|12943570|B1_Mur2:Alu:SINE|239|+	B1_Mur2:Alu:SINE	SINE	Alu	B1_Mur2	271.02	-0.137345	0.217215	-0.632301	0.52719	0.952948	-0.278033
chr11|78342495|78342753|MIRb:MIR:SINE|370|+	MIRb:MIR:SINE	SINE	MIR	MIRb	188.888	-0.173882	0.279429	-0.622275	0.533761	0.954647	-0.272653
chr1|135453777|135453990|Tigger5b:TcMar-Tigger:DNA|311|-	Tigger5b:TcMar-Tigger:DNA	DNA	TcMar-Tigger	Tigger5b	8.92408	5.05505	1.83282	2.75808	0.0058142	0.0945376	2.23551
chr11|3642955|3643127|Charlie15a:hAT-Charlie:DNA|331|+	Charlie15a:hAT-Charlie:DNA	DNA	hAT-Charlie	Charlie15a	107.823	-0.77578	0.339937	-2.28213	0.0224817	0.241497	-1.64817
chr6|128922920|128924742|IAPEz-int:ERVK:LTR|81|+	IAPEz-int:ERVK:LTR	LTR	ERVK	IAPEz-int	8.90439	5.05203	1.83161	2.75825	0.00581113	0.0945376	2.23574
chr14|101634121|101634246|B3:B2:SINE|128|-	B3:B2:SINE	SINE	B2	B3	108.597	-0.0215857	0.343023	-0.0629278	0.949824	0.998931	-0.0223569
chr7|80712306|80712417|PB1D7:Alu:SINE|198|-	PB1D7:Alu:SINE	SINE	Alu	PB1D7	228.2	0.0429002	0.236973	0.181034	0.856341	0.996624	0.0673534
chr4|124358294|124358613|ERVB7_1-LTR_MM:ERVK:LTR|25|-	ERVB7_1-LTR_MM:ERVK:LTR	LTR	ERVK	ERVB7_1-LTR_MM	293.811	-0.214427	0.208676	-1.02756	0.304157	0.848468	-0.516903
chr2|49948024|49948180|ORR1F:ERVL-MaLR:LTR|269|-	ORR1F:ERVL-MaLR:LTR	LTR	ERVL-MaLR	ORR1F	8.48483	4.97396	1.85304	2.68422	0.00726998	0.109974	2.13847
chr6|71377609|71378483|RLTR13A1:ERVK:LTR|88|-	RLTR13A1:ERVK:LTR	LTR	ERVK	RLTR13A1	16.5956	4.9411	1.339	3.69016	0.000224116	0.00764658	3.64953
chr1|17771964|17774550|L1VL4:L1:LINE|93|-	L1VL4:L1:LINE	LINE	L1	L1VL4	8.2224	4.92751	1.86031	2.64876	0.00807868	0.117442	2.09266
chr1|156067294|156067445|B1F1:Alu:SINE|313|-	B1F1:Alu:SINE	SINE	Alu	B1F1	108.074	-0.458917	0.339917	-1.35009	0.176989	0.718262	-0.752055
chr11|60710897|60711034|B1_Mur2:Alu:SINE|204|-	B1_Mur2:Alu:SINE	SINE	Alu	B1_Mur2	8.17615	4.92562	1.86011	2.64803	0.00809621	0.117628	2.09172
chr13|59635545|59635622|ID4:ID:SINE|239|-	ID4:ID:SINE	SINE	ID	ID4	106.828	0.238868	0.341953	0.69854	0.484839	0.940237	0.314402
chr2|156072761|156072900|ID_B1:B4:SINE|261|+	ID_B1:B4:SINE	SINE	B4	ID_B1	197.407	-0.230958	0.26209	-0.881214	0.378202	0.895305	-0.422276
chr10|85888445|85888542|B4:B4:SINE|217|+	B4:B4:SINE	SINE	B4	B4	113.995	-0.596428	0.330009	-1.80731	0.0707143	0.471653	-1.15049
chr4|59771886|59772068|ID_B1:B4:SINE|232|-	ID_B1:B4:SINE	SINE	B4	ID_B1	120.548	-0.646011	0.321416	-2.00989	0.0444423	0.366561	-1.3522
chr11|20226026|20226144|B1_Mur1:Alu:SINE|171|-	B1_Mur1:Alu:SINE	SINE	Alu	B1_Mur1	218.329	-0.42059	0.239732	-1.75442	0.0793588	0.502532	-1.1004
chr1|54407231|54411225|ETnERV3-int:ERVK:LTR|24|+	ETnERV3-int:ERVK:LTR	LTR	ERVK	ETnERV3-int	16.2539	4.92013	1.33223	3.69316	0.000221482	0.00759823	3.65466
chr12|109650226|109650407|B2_Mm2:B2:SINE|116|+	B2_Mm2:B2:SINE	SINE	B2	B2_Mm2	172.286	0.244987	0.271758	0.901488	0.367329	0.890261	0.434945
chr2|104116122|104116271|B2_Mm2:B2:SINE|214|-	B2_Mm2:B2:SINE	SINE	B2	B2_Mm2	8.13678	4.91905	1.86237	2.64129	0.00825911	0.119508	2.08307
chr17|65924246|65924330|B1F2:Alu:SINE|111|+	B1F2:Alu:SINE	SINE	Alu	B1F2	132.004	0.66155	0.307705	2.14995	0.031559	0.298217	1.50088
chr8|83664650|83664798|B1_Mur2:Alu:SINE|130|-	B1_Mur2:Alu:SINE	SINE	Alu	B1_Mur2	76.7279	-0.65863	0.41841	-1.57413	0.115458	0.596642	-0.937575
chr11|80821644|80821769|MER102b:hAT-Charlie:DNA|274|+	MER102b:hAT-Charlie:DNA	DNA	hAT-Charlie	MER102b	119.821	0.341336	0.334068	1.02176	0.306897	0.849844	0.513008
chr7|99478264|99478344|RLTR25B:ERVK:LTR|216|+	RLTR25B:ERVK:LTR	LTR	ERVK	RLTR25B	90.3355	-0.411239	0.389472	-1.05589	0.29102	0.841865	-0.536078
chr7|127192399|127192507|MLT1D:ERVL-MaLR:LTR|240|-	MLT1D:ERVL-MaLR:LTR	LTR	ERVL-MaLR	MLT1D	144.312	-0.180619	0.293054	-0.616335	0.537673	0.955653	-0.269482
chrUn_GL456368|9613|13940|ETnERV3-int:ERVK:LTR|44|+	ETnERV3-int:ERVK:LTR	LTR	ERVK	ETnERV3-int	31.6096	4.87292	0.938345	5.1931	2.06826e-07	1.67168e-05	6.68439
chr11|82062770|82062885|B1_Mur1:Alu:SINE|200|-	B1_Mur1:Alu:SINE	SINE	Alu	B1_Mur1	7.87434	4.87072	1.87736	2.59445	0.00947426	0.132709	2.02345
chr14|46810332|46810481|B1_Mus1:Alu:SINE|174|-	B1_Mus1:Alu:SINE	SINE	Alu	B1_Mus1	125.14	-0.0482001	0.323499	-0.148996	0.881557	0.997431	-0.0547497
chr10|80157168|80157260|B1F1:Alu:SINE|241|-	B1F1:Alu:SINE	SINE	Alu	B1F1	91.2125	-0.213774	0.372121	-0.574475	0.565646	0.961651	-0.247455
chr11|58059432|58059524|L1MEd:L1:LINE|297|+	L1MEd:L1:LINE	LINE	L1	L1MEd	94.5631	-0.362616	0.371837	-0.975203	0.32946	0.868368	-0.482198
chr16|84862928|84863152|L1M3e:L1:LINE|240|-	L1M3e:L1:LINE	LINE	L1	L1M3e	121.436	-0.79974	0.325281	-2.45861	0.0139475	0.171596	-1.8555
chr6|129006162|129006707|RLTR1D:ERV1:LTR|132|+	RLTR1D:ERV1:LTR	LTR	ERV1	RLTR1D	70.6615	4.85969	0.635117	7.65165	1.98423e-14	4.34703e-12	13.7024
chr14|8743303|8743620|ERVB7_1-LTR_MM:ERVK:LTR|35|-	ERVB7_1-LTR_MM:ERVK:LTR	LTR	ERVK	ERVB7_1-LTR_MM	353.479	0.312707	0.192667	1.62305	0.10458	0.574418	0.980553
chr2|38963218|38963432|L4_A_Mam:RTE-X:LINE|276|+	L4_A_Mam:RTE-X:LINE	LINE	RTE-X	L4_A_Mam	15.565	4.85567	1.34397	3.61294	0.000302747	0.00978152	3.51892
chr2|164955180|164955296|RSINE1:B4:SINE|318|-	RSINE1:B4:SINE	SINE	B4	RSINE1	160.549	4.82335	0.419726	11.4917	1.45297e-30	1.06729e-27	29.8377
chr4|124353467|124353695|RLTR13G:ERVK:LTR|287|-	RLTR13G:ERVK:LTR	LTR	ERVK	RLTR13G	412.147	-0.101227	0.180007	-0.562352	0.573876	0.965289	-0.241182
chr17|65925631|65925778|RSINE1:B4:SINE|231|-	RSINE1:B4:SINE	SINE	B4	RSINE1	146.356	0.347037	0.292189	1.18772	0.234945	0.79097	0.629034
chr5|105727773|105729045|IAPEz-int:ERVK:LTR|104|-	IAPEz-int:ERVK:LTR	LTR	ERVK	IAPEz-int	15.1583	4.81577	1.34997	3.56732	0.000360652	0.0111338	3.44291
chr15|8822216|8822640|ETnERV-int:ERVK:LTR|56|-	ETnERV-int:ERVK:LTR	LTR	ERVK	ETnERV-int	233.159	4.8006	0.348918	13.7585	4.52524e-43	5.94831e-40	42.3444
chr17|56279141|56279271|B1_Mm:Alu:SINE|31|+	B1_Mm:Alu:SINE	SINE	Alu	B1_Mm	251.683	0.146645	0.224326	0.653711	0.513298	0.945579	0.28963
chr4|62388719|62388802|MLT1M:ERVL-MaLR:LTR|214|-	MLT1M:ERVL-MaLR:LTR	LTR	ERVL-MaLR	MLT1M	95.433	-0.0808472	0.376909	-0.214501	0.830157	0.995349	-0.0808399
chr2|49948180|49948377|B3:B2:SINE|183|+	B3:B2:SINE	SINE	B2	B3	15.0933	4.79853	1.35237	3.54823	0.000387829	0.0117767	3.41136
chr17|28329546|28329628|MTD:ERVL-MaLR:LTR|171|-	MTD:ERVL-MaLR:LTR	LTR	ERVL-MaLR	MTD	74.1952	-0.65076	0.415533	-1.56609	0.117328	0.601422	-0.930596
chrX|145450691|145450791|RLTR26D_MM:ERVK:LTR|209|-	RLTR26D_MM:ERVK:LTR	LTR	ERVK	RLTR26D_MM	64.8222	4.73202	0.640881	7.38362	1.54048e-13	3.00573e-11	12.8123
chr12|116504193|116510415|Lx:L1:LINE|143|-	Lx:L1:LINE	LINE	L1	Lx	478.091	-0.0150336	0.178142	-0.0843906	0.932746	0.997925	-0.0302367
chr4|134926161|134926282|ID_B1:B4:SINE|289|+	ID_B1:B4:SINE	SINE	B4	ID_B1	97.791	-0.441934	0.357289	-1.23691	0.216121	0.769099	-0.665303
chr17|6084896|6085042|RSINE1:B4:SINE|260|+	RSINE1:B4:SINE	SINE	B4	RSINE1	112.288	-0.387934	0.331925	-1.16874	0.242508	0.795782	-0.615273
chr6|124797029|124797350|RLTRETN_Mm:ERVK:LTR|12|-	RLTRETN_Mm:ERVK:LTR	LTR	ERVK	RLTRETN_Mm	164.692	0.464294	1.33853	0.346867	0.728691	0.98699	0.137457
chr17|35857717|35857826|PB1D9:Alu:SINE|229|+	PB1D9:Alu:SINE	SINE	Alu	PB1D9	95.6878	-0.41999	0.359421	-1.16852	0.242598	0.795782	-0.615114
chr2|164152902|164153056|MIRc:MIR:SINE|336|-	MIRc:MIR:SINE	SINE	MIR	MIRc	93.9987	-0.727866	0.371814	-1.95761	0.0502762	0.391778	-1.29864
chr8|111271581|111271713|B1_Mur4:Alu:SINE|256|-	B1_Mur4:Alu:SINE	SINE	Alu	B1_Mur4	82.2052	-0.729973	0.400755	-1.82149	0.0685317	0.463466	-1.16411
chr10|34284550|34284649|B1_Mus1:Alu:SINE|50|-	B1_Mus1:Alu:SINE	SINE	Alu	B1_Mus1	92.6315	-0.182581	0.36896	-0.494852	0.620704	0.974161	-0.207115
chr1|111691240|111691561|RLTRETN_Mm:ERVK:LTR|16|+	RLTRETN_Mm:ERVK:LTR	LTR	ERVK	RLTRETN_Mm	106.388	-1.05384	1.7782	-0.592644	0.553419	0.959705	-0.256946
chr1|180866846|180867045|L1MEc:L1:LINE|254|-	L1MEc:L1:LINE	LINE	L1	L1MEc	136.189	-0.786716	0.311666	-2.52423	0.0115952	0.151035	-1.93572
chr5|124888281|124888466|MIR3:MIR:SINE|286|+	MIR3:MIR:SINE	SINE	MIR	MIR3	165.927	0.152023	0.278675	0.54552	0.585396	0.966762	0.23255
chr4|48561741|48561936|MARNA:TcMar-Mariner:DNA|326|-	MARNA:TcMar-Mariner:DNA	DNA	TcMar-Mariner	MARNA	77.3919	-1.00968	0.408859	-2.46951	0.0135299	0.16803	-1.86871
chr14|6268099|6268715|RLTR14-int:ERV1:LTR|298|-	RLTR14-int:ERV1:LTR	LTR	ERV1	RLTR14-int	13.7874	4.66805	1.3583	3.43668	0.00058889	0.0169247	3.22997
chr10|127197500|127197706|ID_B1:B4:SINE|235|-	ID_B1:B4:SINE	SINE	B4	ID_B1	174.797	-0.256115	0.269171	-0.951496	0.341353	0.873581	-0.466797
chr11|52407719|52407873|RSINE1:B4:SINE|301|+	RSINE1:B4:SINE	SINE	B4	RSINE1	314.062	0.454769	0.216712	2.0985	0.0358614	0.324712	1.44537
chr15|58094154|58094267|ID_B1:B4:SINE|204|-	ID_B1:B4:SINE	SINE	B4	ID_B1	90.2241	-0.754105	0.374225	-2.01511	0.0438929	0.363519	-1.35761
chr3|103066056|103066165|PB1D10:Alu:SINE|226|-	PB1D10:Alu:SINE	SINE	Alu	PB1D10	108.013	-0.168525	0.341687	-0.493216	0.62186	0.974161	-0.206307
chr1|156430059|156430195|B1F:Alu:SINE|203|+	B1F:Alu:SINE	SINE	Alu	B1F	154.327	0.56164	0.297834	1.88575	0.0593289	0.427137	1.22673
chr18|12992799|12992994|L1ME4a:L1:LINE|311|-	L1ME4a:L1:LINE	LINE	L1	L1ME4a	68.993	-0.939699	0.443256	-2.11999	0.0340068	0.31433	-1.46843
chr13|23324940|23325196|RLTR13G:ERVK:LTR|288|-	RLTR13G:ERVK:LTR	LTR	ERVK	RLTR13G	19.3134	4.56228	1.13727	4.01159	6.03104e-05	0.00260084	4.21961
chr11|83403486|83403634|MIR3:MIR:SINE|299|-	MIR3:MIR:SINE	SINE	MIR	MIR3	133.93	0.118516	0.307527	0.385384	0.699953	0.984132	0.154931
chr2|49948377|49948585|ORR1F:ERVL-MaLR:LTR|269|-	ORR1F:ERVL-MaLR:LTR	LTR	ERVL-MaLR	ORR1F	18.8866	4.53413	1.13554	3.99291	6.5268e-05	0.00277471	4.1853
chr11|96938523|96938639|PB1D11:Alu:SINE|236|+	PB1D11:Alu:SINE	SINE	Alu	PB1D11	84.7406	-0.829851	0.385434	-2.15303	0.0313162	0.296842	-1.50423
chr4|132282824|132282934|MIR:MIR:SINE|280|+	MIR:MIR:SINE	SINE	MIR	MIR	80.1158	-0.582151	0.393833	-1.47817	0.139363	0.652597	-0.855854
chr5|92285348|92285426|ID_B1:B4:SINE|308|+	ID_B1:B4:SINE	SINE	B4	ID_B1	63.2055	-0.923928	0.454346	-2.03353	0.0419988	0.354412	-1.37676
chr8|72567321|72567464|B1_Mur3:Alu:SINE|133|+	B1_Mur3:Alu:SINE	SINE	Alu	B1_Mur3	119.479	-0.18974	0.321286	-0.590563	0.554813	0.959705	-0.255853
chr1|132987612|132987716|B1_Mur1:Alu:SINE|230|+	B1_Mur1:Alu:SINE	SINE	Alu	B1_Mur1	97.2609	-0.398136	0.358563	-1.11037	0.266842	0.816227	-0.573746
chr7|28363662|28363857|B2_Mm2:B2:SINE|84|-	B2_Mm2:B2:SINE	SINE	B2	B2_Mm2	24.4323	4.48557	0.992806	4.51807	6.24063e-06	0.000368463	5.20477
chr15|103193249|103193395|B1_Mus1:Alu:SINE|151|+	B1_Mus1:Alu:SINE	SINE	Alu	B1_Mus1	275.012	0.164519	0.213593	0.770246	0.441154	0.927832	0.35541
chr5|105360077|105360945|RLTR13A2:ERVK:LTR|69|+	RLTR13A2:ERVK:LTR	LTR	ERVK	RLTR13A2	30.2726	4.47649	0.900941	4.96868	6.74115e-07	4.95339e-05	6.17127
chr16|17485898|17485992|PB1D11:Alu:SINE|223|-	PB1D11:Alu:SINE	SINE	Alu	PB1D11	90.897	-0.621345	0.370886	-1.6753	0.0938757	0.54677	-1.02745
chr9|58524996|58525442|RLTR12BD_Mm:ERVK:LTR|240|+	RLTR12BD_Mm:ERVK:LTR	LTR	ERVK	RLTR12BD_Mm	332.884	0.439129	0.206394	2.12762	0.0333683	0.30992	1.47667
chr3|119707237|119711590|Lx5:L1:LINE|148|+	Lx5:L1:LINE	LINE	L1	Lx5	103.601	-0.616813	0.380619	-1.62055	0.105114	0.576381	-0.978341
chr2|84671747|84671919|B2_Mm2:B2:SINE|139|-	B2_Mm2:B2:SINE	SINE	B2	B2_Mm2	197.912	-0.297216	0.252859	-1.17542	0.239826	0.792658	-0.620104
chr17|66494957|66495039|ID4_:ID:SINE|281|-	ID4_:ID:SINE	SINE	ID	ID4_	132.929	0.321726	0.32188	0.99952	0.317543	0.859596	0.498198
chr7|4459063|4460350|IAPEz-int:ERVK:LTR|84|-	IAPEz-int:ERVK:LTR	LTR	ERVK	IAPEz-int	76.9918	4.44145	0.577547	7.69021	1.46897e-14	3.27568e-12	13.833
chr2|118556819|118557899|IAPEz-int:ERVK:LTR|22|+	IAPEz-int:ERVK:LTR	LTR	ERVK	IAPEz-int	23.7637	4.43765	1.02725	4.31991	1.5609e-05	0.000808787	4.80662
chr4|117192477|117198858|IAPEz-int:ERVK:LTR|22|+	IAPEz-int:ERVK:LTR	LTR	ERVK	IAPEz-int	11.6549	4.42246	1.43422	3.08353	0.00204563	0.0449337	2.68917
chr15|58094677|58094823|B1_Mus2:Alu:SINE|41|+	B1_Mus2:Alu:SINE	SINE	Alu	B1_Mus2	129.667	-0.469542	0.327108	-1.43544	0.151163	0.676032	-0.820555
chr3|32338554|32338700|B1_Mus1:Alu:SINE|68|+	B1_Mus1:Alu:SINE	SINE	Alu	B1_Mus1	92.2832	-0.509094	0.380611	-1.33757	0.181036	0.723304	-0.742235
chr5|129023595|129023687|B1_Mur3:Alu:SINE|121|+	B1_Mur3:Alu:SINE	SINE	Alu	B1_Mur3	75.754	-0.617754	0.414896	-1.48893	0.136505	0.646049	-0.864853
chr16|20124296|20124471|B3A:B2:SINE|247|+	B3A:B2:SINE	SINE	B2	B3A	131.914	0.0328521	0.310624	0.105762	0.915772	0.997431	0.0382128
chr2|52398406|52398545|B1F:Alu:SINE|275|-	B1F:Alu:SINE	SINE	Alu	B1F	102.199	-0.203713	0.356224	-0.571868	0.567411	0.962391	-0.246102
chr2|84687797|84687930|B1_Mur2:Alu:SINE|220|-	B1_Mur2:Alu:SINE	SINE	Alu	B1_Mur2	95.662	-0.836303	0.362573	-2.30658	0.0210783	0.230485	-1.67616
chr10|127546645|127546817|B2_Mm2:B2:SINE|121|-	B2_Mm2:B2:SINE	SINE	B2	B2_Mm2	11.3728	4.38613	1.4462	3.03287	0.00242244	0.0509262	2.61575
chr18|32079719|32079852|LTR50:ERVL:LTR|285|-	LTR50:ERVL:LTR	LTR	ERVL	LTR50	90.0586	-0.320974	0.378567	-0.847866	0.396513	0.903825	-0.401743
chr15|39246659|39246768|RLTR1B-int:ERV1:LTR|83|-	RLTR1B-int:ERV1:LTR	LTR	ERV1	RLTR1B-int	212.035	0.0838947	0.250824	0.334477	0.73802	0.987653	0.131932
chr9|50627089|50629381|MMETn-int:ERVK:LTR|22|-	MMETn-int:ERVK:LTR	LTR	ERVK	MMETn-int	468.534	4.29711	0.223888	19.1931	4.2275e-82	1.31977e-78	81.3739
chr1|40307331|40309284|RLTR10-int:ERVK:LTR|27|+	RLTR10-int:ERVK:LTR	LTR	ERVK	RLTR10-int	10.6711	4.28286	1.44264	2.96876	0.00299	0.059219	2.52433
chr7|104412876|104415655|L1_Mm:L1:LINE|75|+	L1_Mm:L1:LINE	LINE	L1	L1_Mm	15.7313	4.25256	1.18618	3.58508	0.000336972	0.010586	3.47241
chr1|185286779|185286876|RLTR17B_Mm:ERVK:LTR|239|+	RLTR17B_Mm:ERVK:LTR	LTR	ERVK	RLTR17B_Mm	87.7729	-0.734704	0.380269	-1.93207	0.0533515	0.404951	-1.27285
chr13|92384931|92385017|ID4:ID:SINE|265|-	ID4:ID:SINE	SINE	ID	ID4	100.194	-0.384371	0.368806	-1.0422	0.297318	0.846742	-0.526779
chr14|66310866|66311446|L1ME3A:L1:LINE|261|-	L1ME3A:L1:LINE	LINE	L1	L1ME3A	285.709	0.494892	0.219856	2.25098	0.0243867	0.25333	1.61285
chr19|45742284|45742420|MIR3:MIR:SINE|224|+	MIR3:MIR:SINE	SINE	MIR	MIR3	10.2968	4.23499	1.47979	2.86188	0.00421131	0.0756672	2.37558
chr13|119661931|119669599|IAPEY4_I-int:ERVK:LTR|9|+	IAPEY4_I-int:ERVK:LTR	LTR	ERVK	IAPEY4_I-int	41.2667	4.23467	0.740591	5.71795	1.07815e-08	1.13615e-06	7.96732
chr11|119542100|119542236|RLTR31D_MM:ERVK:LTR|261|-	RLTR31D_MM:ERVK:LTR	LTR	ERVK	RLTR31D_MM	25.556	4.21596	0.929864	4.53395	5.78903e-06	0.00034755	5.23739
chr2|84671573|84671742|B3:B2:SINE|213|-	B3:B2:SINE	SINE	B2	B3	211.777	-0.31363	0.259266	-1.20968	0.2264	0.781203	-0.645123
chr2|157470500|157470633|MIR3:MIR:SINE|326|-	MIR3:MIR:SINE	SINE	MIR	MIR3	126.804	-0.0138992	0.331112	-0.0419775	0.966517	0.999893	-0.0147907
chr6|86387138|86387241|PB1D11:Alu:SINE|262|-	PB1D11:Alu:SINE	SINE	Alu	PB1D11	119.989	0.223606	0.324022	0.690096	0.490134	0.942037	0.309685
chr7|142286976|142290582|ERVB4_1-I_MM-int:ERVK:LTR|105|+	ERVB4_1-I_MM-int:ERVK:LTR	LTR	ERVK	ERVB4_1-I_MM-int	20.2066	4.2062	1.07639	3.90768	9.31866e-05	0.00371186	4.03065
chr3|126030444|126034809|MMETn-int:ERVK:LTR|22|+	MMETn-int:ERVK:LTR	LTR	ERVK	MMETn-int	125.6	4.19235	0.423753	9.89337	4.44782e-23	2.17812e-20	22.3519
chr7|6721989|6722222|B4A:B4:SINE|309|-	B4A:B4:SINE	SINE	B4	B4A	10.0875	4.18838	1.48633	2.81794	0.00483322	0.0828481	2.31576
chr16|87731807|87731924|RLTR17B_Mm:ERVK:LTR|184|+	RLTR17B_Mm:ERVK:LTR	LTR	ERVK	RLTR17B_Mm	89.9705	-0.412323	0.370398	-1.11319	0.265627	0.816227	-0.575728
chr19|5801968|5802116|B1_Mus1:Alu:SINE|27|-	B1_Mus1:Alu:SINE	SINE	Alu	B1_Mus1	100.624	-0.344156	0.353657	-0.973134	0.330487	0.868475	-0.480846
chr14|45285153|45285250|L1MC4:L1:LINE|234|+	L1MC4:L1:LINE	LINE	L1	L1MC4	157.207	-0.419739	0.282352	-1.48658	0.137126	0.647761	-0.862881
chr11|98921408|98921539|ID_B1:B4:SINE|209|+	ID_B1:B4:SINE	SINE	B4	ID_B1	97.6217	-0.843735	0.362772	-2.3258	0.0200294	0.223219	-1.69833
chr11|84965910|84965986|B1_Mur3:Alu:SINE|175|+	B1_Mur3:Alu:SINE	SINE	Alu	B1_Mur3	75.1984	4.18604	0.543317	7.70461	1.31242e-14	2.95294e-12	13.8819
chr9|108301716|108301844|B1_Mm:Alu:SINE|47|-	B1_Mm:Alu:SINE	SINE	Alu	B1_Mm	71.8502	-1.07317	0.427092	-2.51274	0.0119797	0.154303	-1.92155
chr10|76553724|76553908|B3:B2:SINE|191|+	B3:B2:SINE	SINE	B2	B3	96.8466	-0.3906	0.370324	-1.05475	0.29154	0.842455	-0.535303
chr9|50626965|50627089|ERVB4_1C-LTR_Mm:ERVK:LTR|237|-	ERVB4_1C-LTR_Mm:ERVK:LTR	LTR	ERVK	ERVB4_1C-LTR_Mm	39.9358	4.17967	0.746749	5.59716	2.17896e-08	2.16811e-06	7.66175
chr14|112366126|112366443|ERVB7_1-LTR_MM:ERVK:LTR|31|-	ERVB7_1-LTR_MM:ERVK:LTR	LTR	ERVK	ERVB7_1-LTR_MM	243.248	0.033531	0.247438	0.135513	0.892206	0.997431	0.0495347
chr2|164955343|164955465|MIR:MIR:SINE|333|-	MIR:MIR:SINE	SINE	MIR	MIR	129.272	4.17062	0.428818	9.72585	2.33953e-22	1.06236e-19	21.6309
chr8|13880911|13881044|URR1B:hAT-Charlie:DNA|168|+	URR1B:hAT-Charlie:DNA	DNA	hAT-Charlie	URR1B	103.82	-0.545679	0.350642	-1.55623	0.119654	0.607945	-0.922072
chr14|121285463|121285653|B3:B2:SINE|228|+	B3:B2:SINE	SINE	B2	B3	153.671	0.35998	0.285002	1.26308	0.20656	0.755423	0.684954
chr1|180867422|180867568|B2_Mm2:B2:SINE|73|+	B2_Mm2:B2:SINE	SINE	B2	B2_Mm2	106.36	-0.329839	0.344532	-0.957353	0.338389	0.872451	-0.470584
chr1|13626185|13626539|ORR1B1:ERVL-MaLR:LTR|116|+	ORR1B1:ERVL-MaLR:LTR	LTR	ERVL-MaLR	ORR1B1	182.309	-0.35464	0.265907	-1.3337	0.182302	0.725679	-0.739209
chr7|16910556|16910687|ID_B1:B4:SINE|233|+	ID_B1:B4:SINE	SINE	B4	ID_B1	9.87041	4.1704	1.49903	2.78207	0.00540142	0.0895754	2.26749
chr15|39242391|39242615|RLTR1B-int:ERV1:LTR|189|-	RLTR1B-int:ERV1:LTR	LTR	ERV1	RLTR1B-int	397.792	0.302999	0.184691	1.64058	0.100885	0.564176	0.996172
chr7|6769556|6769858|MER31A:ERV1:LTR|309|+	MER31A:ERV1:LTR	LTR	ERV1	MER31A	14.6816	4.14844	1.20606	3.43967	0.000582425	0.0167775	3.23476
chr11|119542044|119542192|RMER17A2:ERVK:LTR|310|+	RMER17A2:ERVK:LTR	LTR	ERVK	RMER17A2	29.2647	4.14364	0.864783	4.79154	1.65505e-06	0.000112323	5.78119
chr10|15150599|15151113|Lx8b:L1:LINE|319|-	Lx8b:L1:LINE	LINE	L1	Lx8b	9.68673	4.14133	1.5147	2.7341	0.00625519	0.0991265	2.20376
chr1|37419214|37419388|L1MB7:L1:LINE|308|+	L1MB7:L1:LINE	LINE	L1	L1MB7	113.916	-0.491357	0.333755	-1.47221	0.140965	0.656952	-0.850888
chr3|53118577|53118898|RLTRETN_Mm:ERVK:LTR|16|-	RLTRETN_Mm:ERVK:LTR	LTR	ERVK	RLTRETN_Mm	231.706	-0.545456	0.234869	-2.32239	0.0202122	0.224755	-1.69439
chr18|4197229|4197403|B3A:B2:SINE|368|-	B3A:B2:SINE	SINE	B2	B3A	174.96	0.139886	0.296495	0.4718	0.63707	0.974161	0.195813
chr17|23822842|23823594|L2c:L2:LINE|307|+	L2c:L2:LINE	LINE	L2	L2c	620.275	0.0363627	0.146319	0.248517	0.803735	0.990881	0.0948873
chr5|76931212|76938800|RLTR4_MM-int:ERV1:LTR|10|+	RLTR4_MM-int:ERV1:LTR	LTR	ERV1	RLTR4_MM-int	9.58179	4.12396	1.56991	2.62688	0.00861714	0.123757	2.06464
chr2|155059831|155059919|LTR50:ERVL:LTR|306|-	LTR50:ERVL:LTR	LTR	ERVL	LTR50	138.528	-0.109154	0.312872	-0.348879	0.72718	0.986417	-0.138358
chrX|141712093|141712226|RLTR17B_Mm:ERVK:LTR|362|-	RLTR17B_Mm:ERVK:LTR	LTR	ERVK	RLTR17B_Mm	23.4564	4.08715	0.945493	4.32277	1.54081e-05	0.000800034	4.81225
chr2|136275964|136278914|IAPEz-int:ERVK:LTR|12|+	IAPEz-int:ERVK:LTR	LTR	ERVK	IAPEz-int	9.40516	4.08347	1.55497	2.62608	0.0086375	0.123978	2.06361
chr18|66464159|66464304|B1_Mur4:Alu:SINE|121|-	B1_Mur4:Alu:SINE	SINE	Alu	B1_Mur4	191.668	-0.3863	0.261602	-1.47667	0.139764	0.653419	-0.854606
chr2|164154713|164154899|L1M5:L1:LINE|288|+	L1M5:L1:LINE	LINE	L1	L1M5	109.723	-0.875395	0.344686	-2.53969	0.0110951	0.146304	-1.95487
chr16|81752753|81753074|RLTRETN_Mm:ERVK:LTR|9|+	RLTRETN_Mm:ERVK:LTR	LTR	ERVK	RLTRETN_Mm	9.25398	4.06637	1.49907	2.7126	0.00667581	0.102982	2.1755
chr1|37418692|37418866|L1MB7:L1:LINE|305|+	L1MB7:L1:LINE	LINE	L1	L1MB7	136.029	-0.219275	0.31848	-0.688504	0.491135	0.942749	-0.308799
chr6|120887629|120887806|MER20:hAT-Charlie:DNA|216|-	MER20:hAT-Charlie:DNA	DNA	hAT-Charlie	MER20	118.817	-0.206944	0.326629	-0.633574	0.526359	0.952571	-0.278718
chr10|58422556|58422659|PB1D9:Alu:SINE|194|+	PB1D9:Alu:SINE	SINE	Alu	PB1D9	95.6785	-0.588978	0.374438	-1.57296	0.115727	0.597413	-0.936565
chr7|6725723|6725849|L2:L2:LINE|325|+	L2:L2:LINE	LINE	L2	L2	13.6381	4.03985	1.23073	3.28248	0.001029	0.0260641	2.98759
chr7|4455795|4459064|IAPEz-int:ERVK:LTR|18|-	IAPEz-int:ERVK:LTR	LTR	ERVK	IAPEz-int	131.493	4.03408	0.401394	10.0502	9.17028e-24	4.67403e-21	23.0376
chr11|102685807|102685918|PB1D7:Alu:SINE|278|+	PB1D7:Alu:SINE	SINE	Alu	PB1D7	96.7632	-0.51811	0.376605	-1.37574	0.168903	0.708755	-0.772364
chr5|91624325|91624434|MER20:hAT-Charlie:DNA|248|+	MER20:hAT-Charlie:DNA	DNA	hAT-Charlie	MER20	31.208	4.0088	0.810664	4.94509	7.61103e-07	5.4938e-05	6.11856
chr5|135053018|135053138|PB1D10:Alu:SINE|217|-	PB1D10:Alu:SINE	SINE	Alu	PB1D10	103.057	-0.425103	0.356995	-1.19078	0.233739	0.790045	-0.631268
chrX|74014970|74015157|B2_Mm1a:B2:SINE|37|-	B2_Mm1a:B2:SINE	SINE	B2	B2_Mm1a	111.751	-0.658093	0.336578	-1.95524	0.0505543	0.393209	-1.29624
chr4|129607736|129607881|B1_Mus2:Alu:SINE|28|+	B1_Mus2:Alu:SINE	SINE	Alu	B1_Mus2	147.805	-0.58417	0.292364	-1.99809	0.0457068	0.372227	-1.34002
chr9|65902765|65902878|B1_Mur1:Alu:SINE|216|-	B1_Mur1:Alu:SINE	SINE	Alu	B1_Mur1	104.439	0.397594	0.350348	1.13485	0.256437	0.810721	0.59102
chr12|116371005|116371109|PB1D10:Alu:SINE|267|+	PB1D10:Alu:SINE	SINE	Alu	PB1D10	84.483	-0.267263	0.38241	-0.698889	0.484621	0.940237	-0.314598
chr2|121935040|121935146|B1F2:Alu:SINE|297|+	B1F2:Alu:SINE	SINE	Alu	B1F2	92.9274	-0.187971	0.371061	-0.506577	0.612452	0.973449	-0.212928
chr5|142667143|142667252|L1MEg:L1:LINE|230|-	L1MEg:L1:LINE	LINE	L1	L1MEg	111.373	-0.0114201	0.340092	-0.0335794	0.973213	0.999893	-0.0117923
chr1|43129720|43129838|MIRc:MIR:SINE|289|-	MIRc:MIR:SINE	SINE	MIR	MIRc	8.97223	4.00811	1.53963	2.6033	0.00923307	0.130428	2.03465
chr6|143203486|143204361|RLTR42-int:ERVK:LTR|104|+	RLTR42-int:ERVK:LTR	LTR	ERVK	RLTR42-int	543.382	-0.523909	0.155633	-3.36632	0.000761796	0.0204359	-3.11816
chr15|96573288|96573455|MER5A:hAT-Charlie:DNA|275|-	MER5A:hAT-Charlie:DNA	DNA	hAT-Charlie	MER5A	116.162	-0.106559	0.33735	-0.315872	0.7521	0.987653	-0.123725
chr2|132239769|132239886|B1_Mur2:Alu:SINE|120|-	B1_Mur2:Alu:SINE	SINE	Alu	B1_Mur2	88.0114	-0.559362	0.387226	-1.44454	0.148588	0.673708	-0.828015
chr18|6202223|6202368|B1_Mus2:Alu:SINE|48|-	B1_Mus2:Alu:SINE	SINE	Alu	B1_Mus2	121.21	-0.150519	0.329987	-0.456138	0.648291	0.974719	-0.18823
chr4|137386314|137386399|MMETn-int:ERVK:LTR|24|+	MMETn-int:ERVK:LTR	LTR	ERVK	MMETn-int	271.908	-0.50952	0.220677	-2.3089	0.0209492	0.229936	-1.67883
chr8|71624132|71624209|L2a:L2:LINE|325|-	L2a:L2:LINE	LINE	L2	L2a	78.9235	-0.437225	0.404625	-1.08057	0.279889	0.827423	-0.553014
chr3|100939324|100939458|B1F2:Alu:SINE|295|-	B1F2:Alu:SINE	SINE	Alu	B1F2	147.726	-0.719381	0.293695	-2.44942	0.0143086	0.175176	-1.8444
chr5|91358860|91359003|B1_Mur4:Alu:SINE|162|-	B1_Mur4:Alu:SINE	SINE	Alu	B1_Mur4	8.9063	4.00603	1.50269	2.66591	0.00767799	0.113938	2.11475
chr2|181551136|181551251|PB1D10:Alu:SINE|186|+	PB1D10:Alu:SINE	SINE	Alu	PB1D10	101.421	-0.143699	0.353856	-0.406094	0.684674	0.983887	-0.164516
chr7|112901322|112901706|MTC:ERVL-MaLR:LTR|152|-	MTC:ERVL-MaLR:LTR	LTR	ERVL-MaLR	MTC	257.453	-0.306889	0.22279	-1.37748	0.168363	0.708465	-0.773753
chr1|132988926|132989090|B4A:B4:SINE|313|+	B4A:B4:SINE	SINE	B4	B4A	108.428	-0.280278	0.338207	-0.828718	0.407264	0.910737	-0.390124
chr4|101465969|101466075|MIRb:MIR:SINE|343|-	MIRb:MIR:SINE	SINE	MIR	MIRb	74.3767	-0.666195	0.409813	-1.62561	0.104034	0.572677	-0.982827
chr4|119135350|119135606|ORR1D1:ERVL-MaLR:LTR|181|-	ORR1D1:ERVL-MaLR:LTR	LTR	ERVL-MaLR	ORR1D1	8.70293	3.97014	1.51355	2.62306	0.00871437	0.124779	2.05976
chr10|43512441|43512567|B1_Mur1:Alu:SINE|181|+	B1_Mur1:Alu:SINE	SINE	Alu	B1_Mur1	75.1668	-0.905128	0.412229	-2.19569	0.028114	0.275028	-1.55108
chr1|156427939|156428074|B1_Mur3:Alu:SINE|181|+	B1_Mur3:Alu:SINE	SINE	Alu	B1_Mur3	38.7824	3.95699	0.72104	5.48789	4.06757e-08	3.80244e-06	7.39067
chr18|60308715|60309843|RMER12B:ERVK:LTR|158|+	RMER12B:ERVK:LTR	LTR	ERVK	RMER12B	12.641	3.92203	1.2918	3.0361	0.00239658	0.0505528	2.62041
chr2|152412536|152412682|MIR3:MIR:SINE|302|+	MIR3:MIR:SINE	SINE	MIR	MIR3	141.284	-0.310963	0.297108	-1.04663	0.29527	0.845391	-0.529781
chrX|151089228|151089346|MIR3:MIR:SINE|218|+	MIR3:MIR:SINE	SINE	MIR	MIR3	87.675	-0.432803	0.37757	-1.14629	0.251677	0.805822	-0.599157
chr15|39246979|39247522|LTRIS2:ERV1:LTR|59|-	LTRIS2:ERV1:LTR	LTR	ERV1	LTRIS2	292.534	0.170201	0.237228	0.717455	0.473093	0.937675	0.325053
chr19|41923720|41923836|PB1:Alu:SINE|179|-	PB1:Alu:SINE	SINE	Alu	PB1	93.9957	-0.571087	0.373308	-1.5298	0.126066	0.623959	-0.899402
chr1|119471214|119471332|PB1D10:Alu:SINE|183|-	PB1D10:Alu:SINE	SINE	Alu	PB1D10	118.4	0.329648	0.325488	1.01278	0.311165	0.85343	0.50701
chr17|42794641|42794775|ID_B1:B4:SINE|291|+	ID_B1:B4:SINE	SINE	B4	ID_B1	129.87	0.502293	0.310768	1.6163	0.10603	0.57967	0.97457
chr14|57916976|57917117|RSINE1:B4:SINE|236|+	RSINE1:B4:SINE	SINE	B4	RSINE1	110.887	0.307371	0.337339	0.911163	0.362209	0.887263	0.44104
chr4|4237760|4242129|MMETn-int:ERVK:LTR|40|-	MMETn-int:ERVK:LTR	LTR	ERVK	MMETn-int	219.775	3.86378	0.327584	11.7948	4.15356e-32	3.3463e-29	31.3816
chr19|9018558|9018639|L1MEg:L1:LINE|269|-	L1MEg:L1:LINE	LINE	L1	L1MEg	76.1003	-0.755586	0.409761	-1.84397	0.0651881	0.450117	-1.18583
chr13|59755683|59755778|PB1D10:Alu:SINE|221|+	PB1D10:Alu:SINE	SINE	Alu	PB1D10	70.3921	-0.606457	0.420367	-1.44269	0.149109	0.674386	-0.826496
chr6|128322107|128322245|B1_Mur3:Alu:SINE|167|+	B1_Mur3:Alu:SINE	SINE	Alu	B1_Mur3	148.019	-0.30596	0.292983	-1.04429	0.29635	0.846552	-0.528195
chr12|50980175|50980371|RLTR13G:ERVK:LTR|265|+	RLTR13G:ERVK:LTR	LTR	ERVK	RLTR13G	343.288	0.0634076	0.195398	0.324505	0.745555	0.987653	0.12752
chr3|103066087|103066175|B4A:B4:SINE|265|-	B4A:B4:SINE	SINE	B4	B4A	91.2159	-0.0512004	0.372532	-0.137439	0.890684	0.997431	-0.0502764
chr10|83368713|83368819|Lx8:L1:LINE|265|+	Lx8:L1:LINE	LINE	L1	Lx8	54.5865	-1.21309	0.507696	-2.38941	0.0168755	0.19776	-1.77274
chr16|45825940|45826022|L3:CR1:LINE|239|-	L3:CR1:LINE	LINE	CR1	L3	65.7083	-1.0079	0.442709	-2.27667	0.0228061	0.243515	-1.64195
chr3|96625758|96625894|B1_Mus1:Alu:SINE|66|-	B1_Mus1:Alu:SINE	SINE	Alu	B1_Mus1	120.788	0.42165	0.329722	1.2788	0.200966	0.750693	0.696877
chr1|37417618|37417948|L1MB2:L1:LINE|281|+	L1MB2:L1:LINE	LINE	L1	L1MB2	296.693	-0.449367	0.21604	-2.08002	0.0375239	0.332219	-1.42569
chr5|89203776|89204097|RLTRETN_Mm:ERVK:LTR|12|-	RLTRETN_Mm:ERVK:LTR	LTR	ERVK	RLTRETN_Mm	208.008	-0.167537	0.260745	-0.642531	0.520529	0.948504	-0.283555
chr3|92251128|92253523|L1Md_F3:L1:LINE|57|-	L1Md_F3:L1:LINE	LINE	L1	L1Md_F3	16.0149	3.84386	1.10709	3.47204	0.000516519	0.0151944	3.28691
chr11|43446511|43446641|ID_B1:B4:SINE|254|+	ID_B1:B4:SINE	SINE	B4	ID_B1	105.558	-0.111938	0.343533	-0.325843	0.744543	0.987653	-0.12811
chr3|95254461|95254588|ID_B1:B4:SINE|212|+	ID_B1:B4:SINE	SINE	B4	ID_B1	84.5423	-0.729382	0.393599	-1.85311	0.063867	0.445181	-1.19472
chr9|18313745|18314042|ORR1E:ERVL-MaLR:LTR|256|+	ORR1E:ERVL-MaLR:LTR	LTR	ERVL-MaLR	ORR1E	131.394	-0.413482	0.313315	-1.3197	0.186935	0.733463	-0.72831
chr8|123403166|123403262|MLT1L:ERVL-MaLR:LTR|347|+	MLT1L:ERVL-MaLR:LTR	LTR	ERVL-MaLR	MLT1L	108.814	0.381581	0.34	1.1223	0.261736	0.813988	0.582136
chr9|58524362|58524472|B1_Mus1:Alu:SINE|200|-	B1_Mus1:Alu:SINE	SINE	Alu	B1_Mus1	83.5524	0.57986	0.444367	1.30491	0.191923	0.740875	0.716874
chr14|54690328|54690436|B1_Mur1:Alu:SINE|130|+	B1_Mur1:Alu:SINE	SINE	Alu	B1_Mur1	91.2644	-0.233659	0.371524	-0.62892	0.529401	0.953418	-0.276215
chr16|17038817|17038905|ID4:ID:SINE|215|-	ID4:ID:SINE	SINE	ID	ID4	69.5015	-0.407914	0.424791	-0.96027	0.336919	0.872155	-0.472474
chr3|95323824|95323938|AmnSINE1:Deu:SINE|296|-	AmnSINE1:Deu:SINE	SINE	Deu	AmnSINE1	93.4844	-0.763244	0.379895	-2.00909	0.0445272	0.367104	-1.35137
chr16|20123302|20123427|B1_Mur1:Alu:SINE|221|+	B1_Mur1:Alu:SINE	SINE	Alu	B1_Mur1	88.2714	-0.164856	0.375277	-0.439293	0.66045	0.976683	-0.18016
chr6|12374860|12375915|MTA_Mm-int:ERVL-MaLR:LTR|62|-	MTA_Mm-int:ERVL-MaLR:LTR	LTR	ERVL-MaLR	MTA_Mm-int	15.392	3.77745	1.12335	3.36265	0.000771975	0.0206204	3.1124
chr15|81794390|81794513|MIR3:MIR:SINE|308|-	MIR3:MIR:SINE	SINE	MIR	MIR3	142.472	-0.349755	0.296598	-1.17922	0.238309	0.792189	-0.622859
chr8|40920495|40920631|B1_Mm:Alu:SINE|52|+	B1_Mm:Alu:SINE	SINE	Alu	B1_Mm	15.0246	3.73911	1.12865	3.31292	0.000923285	0.0239699	3.03466
chr11|97049031|97049210|B2_Mm2:B2:SINE|57|+	B2_Mm2:B2:SINE	SINE	B2	B2_Mm2	84.3599	-0.53031	0.388213	-1.36603	0.17193	0.712296	-0.764649
chr7|28363556|28363659|B1_Mur4:Alu:SINE|87|-	B1_Mur4:Alu:SINE	SINE	Alu	B1_Mur4	14.1846	3.65334	1.1441	3.19319	0.00140708	0.0335323	2.85168
chr6|67020369|67020504|RSINE1:B4:SINE|252|+	RSINE1:B4:SINE	SINE	B4	RSINE1	108.526	0.336423	0.341384	0.985469	0.324394	0.864923	0.488927
chr18|44740144|44740238|MMETn-int:ERVK:LTR|11|+	MMETn-int:ERVK:LTR	LTR	ERVK	MMETn-int	13.9675	3.6396	1.21312	3.0002	0.00269802	0.0546941	2.56895
chr6|124289297|124293683|MMETn-int:ERVK:LTR|30|-	MMETn-int:ERVK:LTR	LTR	ERVK	MMETn-int	10.4165	3.63331	1.3838	2.62561	0.00864942	0.124078	2.06301
chr7|127237738|127237842|B1_Mus2:Alu:SINE|19|+	B1_Mus2:Alu:SINE	SINE	Alu	B1_Mus2	80.5969	-0.717553	0.410117	-1.74963	0.0801826	0.505893	-1.09592
chr4|56751335|56751438|PB1D11:Alu:SINE|209|-	PB1D11:Alu:SINE	SINE	Alu	PB1D11	123.738	-0.805547	0.333924	-2.41237	0.0158492	0.188492	-1.79999
chr1|17767701|17768971|Lx8:L1:LINE|289|-	Lx8:L1:LINE	LINE	L1	Lx8	10.4434	3.62082	1.33478	2.71268	0.00667421	0.102982	2.1756
chr2|38962811|38962967|RLTR17B_Mm:ERVK:LTR|289|-	RLTR17B_Mm:ERVK:LTR	LTR	ERVK	RLTR17B_Mm	13.5613	3.58481	1.15103	3.11444	0.00184294	0.041541	2.73449
chr4|141208872|141209083|IAPEz-int:ERVK:LTR|0|-	IAPEz-int:ERVK:LTR	LTR	ERVK	IAPEz-int	9.99694	3.56186	1.34351	2.65115	0.00802175	0.116837	2.09573
chr13|55700224|55700369|B1_Mus2:Alu:SINE|21|+	B1_Mus2:Alu:SINE	SINE	Alu	B1_Mus2	96.3058	-0.0654887	0.362533	-0.180642	0.856648	0.996624	-0.0671974
chr4|122858276|122858423|B1_Mur1:Alu:SINE|149|-	B1_Mur1:Alu:SINE	SINE	Alu	B1_Mur1	98.7835	0.023425	0.357262	0.065568	0.947722	0.998931	0.0233192
chr7|105940151|105944528|MMETn-int:ERVK:LTR|36|+	MMETn-int:ERVK:LTR	LTR	ERVK	MMETn-int	13.391	3.56156	1.19794	2.97308	0.00294832	0.0586727	2.53043
chr18|43322564|43322643|ID4_:ID:SINE|269|+	ID4_:ID:SINE	SINE	ID	ID4_	72.2525	-0.832772	0.433537	-1.92088	0.0547471	0.408884	-1.26164
chr19|37421461|37421605|B1_Mm:Alu:SINE|35|+	B1_Mm:Alu:SINE	SINE	Alu	B1_Mm	135.986	-0.236835	0.302892	-0.781913	0.434266	0.924549	-0.362244
chr5|105272587|105272962|MTE2b:ERVL-MaLR:LTR|282|-	MTE2b:ERVL-MaLR:LTR	LTR	ERVL-MaLR	MTE2b	33.2069	3.55762	0.766483	4.64149	3.45906e-06	0.000217607	5.46104
chr16|23613770|23613993|RMER17C:ERVK:LTR|271|-	RMER17C:ERVK:LTR	LTR	ERVK	RMER17C	16.457	3.52837	1.1297	3.12328	0.00178847	0.0406434	2.74752
chr2|152110443|152110595|B1_Mur4:Alu:SINE|144|-	B1_Mur4:Alu:SINE	SINE	Alu	B1_Mur4	172.077	-0.25839	0.273506	-0.944731	0.344796	0.875754	-0.462438
chr2|31798474|31798874|MTC:ERVL-MaLR:LTR|208|-	MTC:ERVL-MaLR:LTR	LTR	ERVL-MaLR	MTC	19.5147	3.52592	0.981739	3.5915	0.000328774	0.0103755	3.4831
chr19|5040597|5040820|MIRc:MIR:SINE|249|+	MIRc:MIR:SINE	SINE	MIR	MIRc	121.479	-0.185857	0.332729	-0.558586	0.576444	0.965349	-0.239243
chr13|23325338|23329694|MMETn-int:ERVK:LTR|29|-	MMETn-int:ERVK:LTR	LTR	ERVK	MMETn-int	221.232	3.52043	0.287662	12.2381	1.94547e-34	1.94352e-31	33.711
chr18|24485839|24485982|B1_Mur1:Alu:SINE|191|-	B1_Mur1:Alu:SINE	SINE	Alu	B1_Mur1	90.1809	0.00272207	0.380173	0.00716009	0.994287	0.999893	0.00248818
chr19|8810157|8810333|B2_Mm1a:B2:SINE|80|-	B2_Mm1a:B2:SINE	SINE	B2	B2_Mm1a	116.536	-0.178258	0.332886	-0.535492	0.592309	0.969489	-0.227451
chr2|153391647|153391780|MLTR73:ERV1:LTR|222|-	MLTR73:ERV1:LTR	LTR	ERV1	MLTR73	83.0992	-0.794237	0.388348	-2.04517	0.0408382	0.348852	-1.38893
chr16|20123715|20123847|B3:B2:SINE|129|-	B3:B2:SINE	SINE	B2	B3	107.701	0.416573	0.34647	1.20233	0.229234	0.785557	0.63972
chr4|107048500|107048576|L1MEg:L1:LINE|276|+	L1MEg:L1:LINE	LINE	L1	L1MEg	91.3484	0.501951	0.369685	1.35778	0.174533	0.71626	0.758122
chr14|70438901|70439109|MIRb:MIR:SINE|317|-	MIRb:MIR:SINE	SINE	MIR	MIRb	109.22	-0.750513	0.346468	-2.16618	0.0302972	0.290524	-1.5186
chr9|20966441|20966639|ID_B1:B4:SINE|237|+	ID_B1:B4:SINE	SINE	B4	ID_B1	140.478	0.14055	0.318824	0.440839	0.65933	0.976683	0.180897
chr2|156309185|156309310|RSINE1:B4:SINE|256|+	RSINE1:B4:SINE	SINE	B4	RSINE1	107.514	-0.0461887	0.348642	-0.132482	0.894603	0.997431	-0.0483695
chr1|118298941|118299019|PB1D10:Alu:SINE|179|+	PB1D10:Alu:SINE	SINE	Alu	PB1D10	133.364	-0.275411	0.30644	-0.898744	0.368789	0.891259	-0.433222
chr13|112507396|112508163|RMER19B:ERVK:LTR|156|-	RMER19B:ERVK:LTR	LTR	ERVK	RMER19B	267.988	-0.517862	0.21974	-2.3567	0.0184381	0.210174	-1.73428
chr3|96632266|96632428|B2_Mm2:B2:SINE|130|+	B2_Mm2:B2:SINE	SINE	B2	B2_Mm2	111.57	-0.785682	0.340138	-2.30989	0.0208942	0.22968	-1.67997
chr15|81916252|81916436|ID_B1:B4:SINE|295|+	ID_B1:B4:SINE	SINE	B4	ID_B1	98.057	-0.739982	0.356788	-2.07401	0.0380784	0.3356	-1.41932
chr8|112013579|112014165|RLTR19-int:ERVK:LTR|77|-	RLTR19-int:ERVK:LTR	LTR	ERVK	RLTR19-int	88.9485	-3.46938	2.85917	-1.21342	0.224968	0.777874	-0.647879
chr10|58423364|58423596|B4:B4:SINE|276|+	B4:B4:SINE	SINE	B4	B4	203.98	-0.287724	0.263518	-1.09186	0.274896	0.823344	-0.560832
chr11|3308229|3308345|L3b:CR1:LINE|264|+	L3b:CR1:LINE	LINE	CR1	L3b	81.9426	-0.273689	0.389473	-0.702715	0.482233	0.94007	-0.316743
chr18|58679205|58679424|URR1A:hAT-Charlie:DNA|183|+	URR1A:hAT-Charlie:DNA	DNA	hAT-Charlie	URR1A	115.826	-0.0752478	0.332934	-0.226014	0.821191	0.995349	-0.085556
chr17|35429844|35430164|ERVB7_1-LTR_MM:ERVK:LTR|22|+	ERVB7_1-LTR_MM:ERVK:LTR	LTR	ERVK	ERVB7_1-LTR_MM	19.3444	3.50988	0.966879	3.63012	0.000283294	0.00926081	3.54776
chr4|141208082|141208880|IAPEz-int:ERVK:LTR|29|-	IAPEz-int:ERVK:LTR	LTR	ERVK	IAPEz-int	47.8515	3.49897	0.699109	5.0049	5.58918e-07	4.12987e-05	6.25265
chr14|7303922|7305765|L1_Mus3:L1:LINE|81|+	L1_Mus3:L1:LINE	LINE	L1	L1_Mus3	16.1422	3.49538	1.13046	3.092	0.00198814	0.0439414	2.70155
chr6|31803004|31804271|IAPEz-int:ERVK:LTR|87|-	IAPEz-int:ERVK:LTR	LTR	ERVK	IAPEz-int	15.8263	3.47987	1.06093	3.28002	0.00103799	0.0262651	2.98381
chr1|17626692|17626934|ORR1C2:ERVL-MaLR:LTR|246|-	ORR1C2:ERVL-MaLR:LTR	LTR	ERVL-MaLR	ORR1C2	12.446	3.44967	1.17932	2.92513	0.00344312	0.0649978	2.46305
chr4|6401826|6403089|Lx10:L1:LINE|245|+	Lx10:L1:LINE	LINE	L1	Lx10	12.4066	3.44514	1.18099	2.91716	0.00353235	0.0664812	2.45194
chr15|103196563|103196708|B2_Mm2:B2:SINE|103|+	B2_Mm2:B2:SINE	SINE	B2	B2_Mm2	202.724	0.0432339	0.257339	0.168003	0.866581	0.997431	0.062191
chr7|102238221|102238360|B1_Mur1:Alu:SINE|181|+	B1_Mur1:Alu:SINE	SINE	Alu	B1_Mur1	83.0833	-0.562464	0.392643	-1.43251	0.151998	0.676538	-0.818161
chr9|4385620|4385808|MER20:hAT-Charlie:DNA|262|+	MER20:hAT-Charlie:DNA	DNA	hAT-Charlie	MER20	125.764	0.0223843	0.317263	0.0705544	0.943752	0.998478	0.0251419
chr7|127619152|127625646|IAPEz-int:ERVK:LTR|14|+	IAPEz-int:ERVK:LTR	LTR	ERVK	IAPEz-int	21.412	3.43542	0.991567	3.46463	0.000530952	0.0154913	3.27494
chr9|84890251|84890456|RLTR13G:ERVK:LTR|276|+	RLTR13G:ERVK:LTR	LTR	ERVK	RLTR13G	12.2619	3.43348	1.22014	2.81402	0.00489266	0.0836373	2.31046
chr9|84884307|84890079|MMETn-int:ERVK:LTR|22|+	MMETn-int:ERVK:LTR	LTR	ERVK	MMETn-int	164.818	3.42036	0.345622	9.89625	4.32183e-23	2.15876e-20	22.3643
chr12|21324438|21324577|B3:B2:SINE|187|-	B3:B2:SINE	SINE	B2	B3	98.6241	0.264424	0.359888	0.73474	0.462498	0.935372	0.33489
chr6|25800254|25800523|MT2A:ERVL:LTR|310|+	MT2A:ERVL:LTR	LTR	ERVL	MT2A	60.1187	-0.651452	0.459257	-1.41849	0.156048	0.683735	-0.806743
chr12|28681655|28682252|LTRIS_Mus:ERV1:LTR|60|+	LTRIS_Mus:ERV1:LTR	LTR	ERV1	LTRIS_Mus	225.546	0.141399	0.239237	0.591039	0.554494	0.959705	0.256103
chr17|35858473|35858565|B1F1:Alu:SINE|239|+	B1F1:Alu:SINE	SINE	Alu	B1F1	103.6	-0.766083	0.346858	-2.20863	0.0272002	0.270015	-1.56543
chr6|33972753|33972937|B3:B2:SINE|188|+	B3:B2:SINE	SINE	B2	B3	154.985	-0.580413	0.283418	-2.0479	0.0405693	0.347707	-1.3918
chr14|8743620|8743707|MMETn-int:ERVK:LTR|35|-	MMETn-int:ERVK:LTR	LTR	ERVK	MMETn-int	204.268	0.129015	0.246796	0.52276	0.601141	0.973228	0.221023
chr12|44713200|44717576|MMETn-int:ERVK:LTR|28|-	MMETn-int:ERVK:LTR	LTR	ERVK	MMETn-int	24.38	3.41975	0.846886	4.03802	5.39036e-05	0.00236183	4.26838
chrX|103024247|103024327|Lx3C:L1:LINE|88|-	Lx3C:L1:LINE	LINE	L1	Lx3C	12.2495	3.41902	1.19965	2.85002	0.00437168	0.0773095	2.35935
chr14|5449188|5451034|L1_Mus3:L1:LINE|78|+	L1_Mus3:L1:LINE	LINE	L1	L1_Mus3	18.2757	3.41119	0.995216	3.42758	0.000608979	0.0173622	3.2154
chr14|5801679|5803525|L1_Mus3:L1:LINE|78|+	L1_Mus3:L1:LINE	LINE	L1	L1_Mus3	18.2757	3.41119	0.995216	3.42758	0.000608979	0.0173622	3.2154
chr4|155256369|155256711|MTEa:ERVL-MaLR:LTR|208|+	MTEa:ERVL-MaLR:LTR	LTR	ERVL-MaLR	MTEa	134.707	0.216966	0.306942	0.706863	0.479652	0.939911	0.319074
chr2|36255568|36256281|L1_Mus3:L1:LINE|84|-	L1_Mus3:L1:LINE	LINE	L1	L1_Mus3	11.8093	3.37132	1.2171	2.76995	0.00560646	0.0921799	2.25131
chr2|28470685|28471267|RLTR18:ERVK:LTR|195|+	RLTR18:ERVK:LTR	LTR	ERVK	RLTR18	226.125	-0.601352	0.241781	-2.48718	0.0128762	0.162333	-1.89021
chr14|112366531|112366702|RLTR13G:ERVK:LTR|299|-	RLTR13G:ERVK:LTR	LTR	ERVK	RLTR13G	290.87	0.132792	0.211229	0.628663	0.52957	0.953418	0.276077
chr1|182275884|182276074|RMER15:ERVL:LTR|294|-	RMER15:ERVL:LTR	LTR	ERVL	RMER15	92.3663	0.0338141	0.3648	0.0926923	0.926148	0.997431	0.0333196
chr16|17045466|17045603|B1_Mur2:Alu:SINE|256|+	B1_Mur2:Alu:SINE	SINE	Alu	B1_Mur2	85.8396	-0.14348	0.403919	-0.355219	0.722425	0.98596	-0.141207
chr2|26890955|26891062|PB1D9:Alu:SINE|159|-	PB1D9:Alu:SINE	SINE	Alu	PB1D9	98.8295	-0.786432	0.356686	-2.20483	0.0274661	0.270385	-1.5612
chr3|51251365|51251446|PB1D10:Alu:SINE|262|+	PB1D10:Alu:SINE	SINE	Alu	PB1D10	53.3392	-0.766593	0.488045	-1.57074	0.116243	0.598358	-0.934634
chrX|105968722|105968930|ID_B1:B4:SINE|226|-	ID_B1:B4:SINE	SINE	B4	ID_B1	119.223	0.0325585	0.322531	0.100947	0.919593	0.997431	0.0364045
chr7|4460350|4460702|IAPLTR1_Mm:ERVK:LTR|92|-	IAPLTR1_Mm:ERVK:LTR	LTR	ERVK	IAPLTR1_Mm	14.4155	3.33496	1.11019	3.00396	0.00266489	0.0542868	2.57432
chr17|42793986|42794095|PB1D10:Alu:SINE|295|-	PB1D10:Alu:SINE	SINE	Alu	PB1D10	115.554	0.463676	0.331416	1.39907	0.161791	0.69618	0.791046
chr3|53114043|53114196|ERVB4_1C-LTR_Mm:ERVK:LTR|260|-	ERVB4_1C-LTR_Mm:ERVK:LTR	LTR	ERVK	ERVB4_1C-LTR_Mm	238.578	-0.296667	0.243329	-1.2192	0.222768	0.774952	-0.652147
chr6|120888111|120888238|B1F:Alu:SINE|286|+	B1F:Alu:SINE	SINE	Alu	B1F	86.1851	-0.223804	0.377462	-0.592918	0.553236	0.959705	-0.257089
chr6|38603809|38603896|MER103C:hAT-Charlie:DNA|268|-	MER103C:hAT-Charlie:DNA	DNA	hAT-Charlie	MER103C	62.3661	-0.829405	0.450424	-1.84139	0.065565	0.45172	-1.18333
chr5|52534877|52535004|MIRc:MIR:SINE|317|+	MIRc:MIR:SINE	SINE	MIR	MIRc	11.5868	3.33308	1.24121	2.68534	0.0072456	0.109939	2.13993
chr7|141408350|141408533|B3:B2:SINE|199|+	B3:B2:SINE	SINE	B2	B3	160.177	0.179949	0.282483	0.637025	0.524109	0.950796	0.280579
chr1|69923746|69924111|L2a:L2:LINE|299|+	L2a:L2:LINE	LINE	L2	L2a	14.3171	3.325	1.10607	3.00615	0.00264582	0.0540306	2.57744
chr5|5505646|5505778|B1_Mur1:Alu:SINE|197|-	B1_Mur1:Alu:SINE	SINE	Alu	B1_Mur1	74.3296	-0.370593	0.419288	-0.883862	0.376771	0.894678	-0.423923
chr9|104289586|104289844|B4A:B4:SINE|289|+	B4A:B4:SINE	SINE	B4	B4A	17.1926	3.32268	0.998607	3.32731	0.000876877	0.0229319	3.05706
chr3|95182984|95183087|PB1D9:Alu:SINE|147|-	PB1D9:Alu:SINE	SINE	Alu	PB1D9	57.6561	-1.10273	0.47073	-2.3426	0.0191499	0.21596	-1.71783
chr15|77083810|77084019|L1MEd:L1:LINE|298|+	L1MEd:L1:LINE	LINE	L1	L1MEd	99.021	-0.429105	0.35633	-1.20423	0.228499	0.78519	-0.641116
chr2|38586193|38586340|ID_B1:B4:SINE|267|+	ID_B1:B4:SINE	SINE	B4	ID_B1	126.933	0.744628	0.318593	2.33724	0.0194269	0.218356	1.7116
chr5|89204191|89204419|RLTR13G:ERVK:LTR|282|-	RLTR13G:ERVK:LTR	LTR	ERVK	RLTR13G	379.26	0.291368	0.191654	1.52028	0.12844	0.629459	0.891301
chr7|112116779|112116972|Tigger15a:TcMar-Tigger:DNA|355|+	Tigger15a:TcMar-Tigger:DNA	DNA	TcMar-Tigger	Tigger15a	144.795	-0.200856	0.29353	-0.684277	0.4938	0.943657	-0.306449
chr11|78524316|78524422|B1F:Alu:SINE|165|-	B1F:Alu:SINE	SINE	Alu	B1F	74.16	-0.074927	0.413228	-0.181321	0.856116	0.996624	-0.0674676
chr9|65901974|65902066|B1_Mus2:Alu:SINE|65|+	B1_Mus2:Alu:SINE	SINE	Alu	B1_Mus2	154.724	0.210557	0.283053	0.74388	0.456949	0.932723	0.340132
chr18|65981577|65981652|MER5A1:hAT-Charlie:DNA|284|-	MER5A1:hAT-Charlie:DNA	DNA	hAT-Charlie	MER5A1	83.1554	0.390512	0.385509	1.01298	0.311071	0.853361	0.50714
chr1|134405181|134405270|ETnERV-int:ERVK:LTR|11|+	ETnERV-int:ERVK:LTR	LTR	ERVK	ETnERV-int	197.451	-0.334433	0.252448	-1.32476	0.185251	0.731103	-0.73224
chr17|56278976|56279137|LTR45:ERV1:LTR|305|-	LTR45:ERV1:LTR	LTR	ERV1	LTR45	174.21	0.276846	0.273632	1.01174	0.311661	0.853767	0.506318
chr19|7538084|7538199|B1_Mur2:Alu:SINE|159|-	B1_Mur2:Alu:SINE	SINE	Alu	B1_Mur2	67.1788	-0.22356	0.441892	-0.505915	0.612916	0.973449	-0.212599
chr10|82748716|82749050|L1ME4a:L1:LINE|267|+	L1ME4a:L1:LINE	LINE	L1	L1ME4a	112.486	-0.699944	0.336534	-2.07986	0.0375384	0.332219	-1.42552
chr1|132990701|132990974|Charlie2b:hAT-Charlie:DNA|360|+	Charlie2b:hAT-Charlie:DNA	DNA	hAT-Charlie	Charlie2b	195.814	-0.0795613	0.257019	-0.309554	0.7569	0.987653	-0.120962
chrX|16340125|16344498|MMETn-int:ERVK:LTR|27|-	MMETn-int:ERVK:LTR	LTR	ERVK	MMETn-int	51.5652	3.3194	0.588404	5.64135	1.68717e-08	1.72371e-06	7.77284
chr18|44740238|44740560|RLTRETN_Mm:ERVK:LTR|3|+	RLTRETN_Mm:ERVK:LTR	LTR	ERVK	RLTRETN_Mm	22.687	3.30778	0.887417	3.72743	0.000193445	0.00675706	3.71344
chr11|52252381|52252498|PB1D9:Alu:SINE|248|-	PB1D9:Alu:SINE	SINE	Alu	PB1D9	85.7878	-0.187013	0.381671	-0.489986	0.624144	0.974161	-0.204715
chr14|31508125|31508242|B1_Mm:Alu:SINE|60|+	B1_Mm:Alu:SINE	SINE	Alu	B1_Mm	95.7698	-0.27979	0.378479	-0.73925	0.459755	0.934085	-0.337473
chr19|40210543|40215290|L1_Mus3:L1:LINE|134|+	L1_Mus3:L1:LINE	LINE	L1	L1_Mus3	150.524	-0.787751	0.373432	-2.10949	0.0349022	0.31992	-1.45715
chr2|125831155|125831295|MARNA:TcMar-Mariner:DNA|345|+	MARNA:TcMar-Mariner:DNA	DNA	TcMar-Mariner	MARNA	140.646	-0.449411	0.299974	-1.49817	0.13409	0.640766	-0.872605
chr7|105254022|105254266|L2c:L2:LINE|282|+	L2c:L2:LINE	LINE	L2	L2c	90.7277	-0.472008	0.393611	-1.19917	0.230461	0.786202	-0.637402
chr18|20685408|20685564|RSINE1:B4:SINE|269|-	RSINE1:B4:SINE	SINE	B4	RSINE1	109.294	0.214857	0.347438	0.618405	0.536309	0.955576	0.270585
chr7|6767259|6767604|L1MB3:L1:LINE|264|+	L1MB3:L1:LINE	LINE	L1	L1MB3	14.1009	3.29629	1.09105	3.0212	0.00251778	0.0523392	2.59898
chr2|52424510|52424901|L1M4b:L1:LINE|317|+	L1M4b:L1:LINE	LINE	L1	L1M4b	154.469	-0.146824	0.297121	-0.494156	0.621196	0.974161	-0.206771
chr11|78538485|78538619|L2c:L2:LINE|179|+	L2c:L2:LINE	LINE	L2	L2c	46.3207	-0.730648	0.522736	-1.39774	0.162191	0.696449	-0.789973
chr6|71580751|71581137|L1MC1:L1:LINE|268|-	L1MC1:L1:LINE	LINE	L1	L1MC1	257.047	-0.0192084	0.226619	-0.0847607	0.932452	0.997844	-0.0303737
chr3|96711656|96711791|B1_Mus2:Alu:SINE|68|+	B1_Mus2:Alu:SINE	SINE	Alu	B1_Mus2	79.1924	-0.505867	0.403006	-1.25524	0.209393	0.759011	-0.679038
chr7|16437195|16437319|PB1D10:Alu:SINE|242|+	PB1D10:Alu:SINE	SINE	Alu	PB1D10	81.1419	-0.0422814	0.393276	-0.107511	0.914384	0.997431	-0.0388715
chr2|120090961|120091165|MIR:MIR:SINE|291|-	MIR:MIR:SINE	SINE	MIR	MIR	93.9221	-0.367308	0.367941	-0.998282	0.318143	0.860108	-0.497378
chr6|31522641|31522717|MIR3:MIR:SINE|250|+	MIR3:MIR:SINE	SINE	MIR	MIR3	126.738	3.29321	0.369406	8.91488	4.88343e-19	1.84793e-16	18.3113
chr7|118843313|118843516|MLT1D:ERVL-MaLR:LTR|306|-	MLT1D:ERVL-MaLR:LTR	LTR	ERVL-MaLR	MLT1D	154.184	-0.742586	0.290208	-2.5588	0.0105033	0.140428	-1.97867
chr12|87163879|87164196|ORR1B2:ERVL-MaLR:LTR|131|-	ORR1B2:ERVL-MaLR:LTR	LTR	ERVL-MaLR	ORR1B2	139.716	-0.47248	0.313698	-1.50616	0.132025	0.636203	-0.879343
chr7|126980345|126980502|L2a:L2:LINE|270|+	L2a:L2:LINE	LINE	L2	L2a	88.0457	0.0245751	0.387966	0.0633433	0.949493	0.998931	0.0225082
chr14|31120087|31120220|B1_Mur1:Alu:SINE|226|-	B1_Mur1:Alu:SINE	SINE	Alu	B1_Mur1	97.6884	0.018244	0.358257	0.0509243	0.959386	0.999893	0.0180067
chr8|94854498|94854634|B1F:Alu:SINE|272|+	B1F:Alu:SINE	SINE	Alu	B1F	71.2547	-0.604875	0.421666	-1.43449	0.151432	0.676222	-0.819782
chr10|58423198|58423311|PB1D7:Alu:SINE|304|+	PB1D7:Alu:SINE	SINE	Alu	PB1D7	123.832	-0.309094	0.320989	-0.962944	0.335576	0.871397	-0.474209
chr15|76891831|76892206|ORR1D1:ERVL-MaLR:LTR|212|-	ORR1D1:ERVL-MaLR:LTR	LTR	ERVL-MaLR	ORR1D1	167.828	-0.339506	0.277427	-1.22377	0.221041	0.773066	-0.655528
chr15|78919034|78919162|RMER12:ERVK:LTR|333|-	RMER12:ERVK:LTR	LTR	ERVK	RMER12	76.1092	-0.501146	0.405518	-1.23582	0.216526	0.769894	-0.66449
chr17|26280475|26280575|PB1D10:Alu:SINE|300|-	PB1D10:Alu:SINE	SINE	Alu	PB1D10	78.4375	-0.645508	0.413197	-1.56223	0.118235	0.604114	-0.927255
chr9|65902211|65902356|B1_Mus2:Alu:SINE|212|+	B1_Mus2:Alu:SINE	SINE	Alu	B1_Mus2	175.162	0.449039	0.269771	1.66452	0.0960091	0.552307	1.01769
chrX|167347523|167347666|B1F:Alu:SINE|248|-	B1F:Alu:SINE	SINE	Alu	B1F	93.4218	-0.326151	0.366683	-0.889463	0.373754	0.893426	-0.427414
chr5|120901411|120901799|MTD:ERVL-MaLR:LTR|298|+	MTD:ERVL-MaLR:LTR	LTR	ERVL-MaLR	MTD	11.2126	3.28543	1.22039	2.69211	0.00710008	0.108191	2.14874
chr2|165071358|165071533|RSINE1:B4:SINE|287|+	RSINE1:B4:SINE	SINE	B4	RSINE1	11.0289	3.25848	1.22335	2.66357	0.00773153	0.114596	2.11173
chr1|156067960|156068064|PB1D10:Alu:SINE|317|-	PB1D10:Alu:SINE	SINE	Alu	PB1D10	75.7508	-0.316369	0.402819	-0.785386	0.432227	0.923191	-0.364288
chr18|54326828|54326923|MMETn-int:ERVK:LTR|11|-	MMETn-int:ERVK:LTR	LTR	ERVK	MMETn-int	24.6777	3.24573	0.830502	3.90815	9.30041e-05	0.00371051	4.0315
chr5|104437769|104437964|B3:B2:SINE|256|+	B3:B2:SINE	SINE	B2	B3	10.8911	3.24024	1.25023	2.59171	0.0095501	0.132891	2.01999
chr1|167834329|167839655|MERVL-int:ERVL:LTR|16|+	MERVL-int:ERVL:LTR	LTR	ERVL	MERVL-int	10.8187	3.23301	1.24586	2.59499	0.00945928	0.132611	2.02414
chr7|27581842|27581982|B1_Mur2:Alu:SINE|121|-	B1_Mur2:Alu:SINE	SINE	Alu	B1_Mur2	81.2451	-0.891016	0.400674	-2.22379	0.0261624	0.264859	-1.58232
chr2|145118769|145122044|IAPEz-int:ERVK:LTR|25|-	IAPEz-int:ERVK:LTR	LTR	ERVK	IAPEz-int	18.874	3.22364	0.939158	3.43248	0.000598081	0.0171297	3.22324
chr8|121832844|121833274|MMERGLN_LTR:ERV1:LTR|2|+	MMERGLN_LTR:ERV1:LTR	LTR	ERV1	MMERGLN_LTR	192.301	-0.349572	0.278001	-1.25745	0.208591	0.758172	-0.680704
chrX|150983033|150983517|L1ME1:L1:LINE|292|+	L1ME1:L1:LINE	LINE	L1	L1ME1	202.411	-0.628074	0.252812	-2.48436	0.0129785	0.16313	-1.88677
chr19|7534547|7534626|ID4_:ID:SINE|244|-	ID4_:ID:SINE	SINE	ID	ID4_	64.2648	-0.818568	0.444021	-1.84354	0.0652508	0.450176	-1.18541
chr3|53113827|53113997|RLTR13G:ERVK:LTR|289|-	RLTR13G:ERVK:LTR	LTR	ERVK	RLTR13G	285.053	-0.243162	0.233174	-1.04283	0.297025	0.846649	-0.527207
chr9|45052722|45052868|B1F1:Alu:SINE|212|-	B1F1:Alu:SINE	SINE	Alu	B1F1	70.0412	-0.599146	0.426573	-1.40456	0.160154	0.691974	-0.795464
chr16|36881152|36882265|HAL1M8:L1:LINE|286|-	HAL1M8:L1:LINE	LINE	L1	HAL1M8	23.7914	3.19194	0.83295	3.8321	0.000127055	0.00480061	3.89601
chr16|38525822|38525928|ID_B1:B4:SINE|191|-	ID_B1:B4:SINE	SINE	B4	ID_B1	68.7954	-0.399143	0.429599	-0.929107	0.352833	0.878861	-0.45243
chr18|60283763|60286772|ERVB4_1B-I_MM-int:ERVK:LTR|121|-	ERVB4_1B-I_MM-int:ERVK:LTR	LTR	ERVK	ERVB4_1B-I_MM-int	15.743	3.17913	1.01784	3.12341	0.00178769	0.0406434	2.74771
chr15|103196708|103196792|ID_B1:B4:SINE|327|+	ID_B1:B4:SINE	SINE	B4	ID_B1	160.221	0.00435554	0.284198	0.0153257	0.987772	0.999893	0.00534315
chr18|34632962|34633045|PB1D9:Alu:SINE|224|-	PB1D9:Alu:SINE	SINE	Alu	PB1D9	64.2023	-0.620115	0.453953	-1.36604	0.171928	0.712296	-0.764654
chr11|106821053|106821200|ID_B1:B4:SINE|282|-	ID_B1:B4:SINE	SINE	B4	ID_B1	100.686	0.209382	0.350086	0.598086	0.549782	0.959705	0.259809
chr2|152413413|152413540|Tigger15a:TcMar-Tigger:DNA|198|+	Tigger15a:TcMar-Tigger:DNA	DNA	TcMar-Tigger	Tigger15a	69.1527	-0.672177	0.425174	-1.58095	0.11389	0.594137	-0.943514
chr11|88052509|88052621|B1F:Alu:SINE|285|-	B1F:Alu:SINE	SINE	Alu	B1F	64.6922	-0.837102	0.438306	-1.90986	0.0561515	0.4136	-1.25064
chr2|113810293|113816654|IAPEz-int:ERVK:LTR|23|-	IAPEz-int:ERVK:LTR	LTR	ERVK	IAPEz-int	18.4357	3.17182	1.04288	3.0414	0.00235483	0.0497563	2.62804
chr2|29882396|29882544|B1_Mus1:Alu:SINE|68|-	B1_Mus1:Alu:SINE	SINE	Alu	B1_Mus1	101.907	0.0333104	0.36126	0.0922064	0.926534	0.997431	0.0331386
chr9|75572157|75572502|MTEa:ERVL-MaLR:LTR|223|+	MTEa:ERVL-MaLR:LTR	LTR	ERVL-MaLR	MTEa	31.0595	3.15708	0.725842	4.34954	1.36422e-05	0.00072185	4.86512
chr17|23668652|23668764|B1F:Alu:SINE|263|+	B1F:Alu:SINE	SINE	Alu	B1F	56.1496	-0.988105	0.472609	-2.09075	0.0365507	0.328315	-1.4371
chr12|51375715|51375981|MTC:ERVL-MaLR:LTR|229|-	MTC:ERVL-MaLR:LTR	LTR	ERVL-MaLR	MTC	133.137	0.253257	0.30715	0.82454	0.409633	0.912386	0.387605
chr3|154622472|154622601|PB1D7:Alu:SINE|217|-	PB1D7:Alu:SINE	SINE	Alu	PB1D7	83.5364	-0.325065	0.388102	-0.837577	0.402268	0.908541	-0.395484
chr3|87940085|87940232|B1_Mus2:Alu:SINE|62|-	B1_Mus2:Alu:SINE	SINE	Alu	B1_Mus2	168.835	-0.482602	0.273204	-1.76645	0.0773198	0.496162	-1.11171
chr18|44423355|44423476|MT2B:ERVL:LTR|211|+	MT2B:ERVL:LTR	LTR	ERVL	MT2B	75.6299	0.0785552	0.402715	0.195064	0.845343	0.995349	0.0729673
chr11|89020121|89020320|MER21B:ERVL:LTR|352|+	MER21B:ERVL:LTR	LTR	ERVL	MER21B	82.7711	0.156998	0.386376	0.406336	0.684496	0.983887	0.164629
chr2|4623389|4623482|MIRb:MIR:SINE|337|-	MIRb:MIR:SINE	SINE	MIR	MIRb	74.0364	-0.205703	0.423814	-0.485363	0.627419	0.974161	-0.202442
chr15|89472917|89473106|MIR:MIR:SINE|363|+	MIR:MIR:SINE	SINE	MIR	MIR	120.29	0.270645	0.326434	0.829094	0.407051	0.91069	0.390351
chr16|14139368|14139560|B3A:B2:SINE|234|+	B3A:B2:SINE	SINE	B2	B3A	12.9003	3.15224	1.15573	2.72748	0.00638202	0.100309	2.19504
chr12|17871187|17874977|MMVL30-int:ERV1:LTR|85|-	MMVL30-int:ERV1:LTR	LTR	ERV1	MMVL30-int	17.883	3.143	0.984926	3.19111	0.0014173	0.0337079	2.84854
chr13|113723180|113723302|ERVB4_1C-LTR_Mm:ERVK:LTR|233|+	ERVB4_1C-LTR_Mm:ERVK:LTR	LTR	ERVK	ERVB4_1C-LTR_Mm	239.154	0.0174905	0.240961	0.0725864	0.942135	0.998478	0.0258867
chr12|105491154|105491435|B4A:B4:SINE|268|+	B4A:B4:SINE	SINE	B4	B4A	12.8684	3.13631	1.2105	2.59092	0.00957192	0.132891	2.019
chr13|55185024|55188682|MMVL30-int:ERV1:LTR|29|+	MMVL30-int:ERV1:LTR	LTR	ERV1	MMVL30-int	1664.34	0.529496	0.0932823	5.67627	1.37662e-08	1.43254e-06	7.86119
chr16|20232140|20232286|B1_Mus2:Alu:SINE|55|+	B1_Mus2:Alu:SINE	SINE	Alu	B1_Mus2	91.9128	0.369011	0.381463	0.967357	0.333366	0.870881	0.477079
chr2|32306735|32306933|ID_B1:B4:SINE|207|+	ID_B1:B4:SINE	SINE	B4	ID_B1	91.4678	-0.491869	0.370099	-1.32902	0.183841	0.72799	-0.735558
chr16|16926434|16926556|MIR3:MIR:SINE|284|+	MIR3:MIR:SINE	SINE	MIR	MIR3	66.3296	-0.0575066	0.446102	-0.128909	0.89743	0.997431	-0.0469996
chr1|132991522|132991602|PB1D9:Alu:SINE|269|-	PB1D9:Alu:SINE	SINE	Alu	PB1D9	65.6377	-0.166466	0.432307	-0.385064	0.70019	0.984132	-0.154784
chr4|62423932|62424073|B1_Mus1:Alu:SINE|124|+	B1_Mus1:Alu:SINE	SINE	Alu	B1_Mus1	114.589	-0.815659	0.333591	-2.44509	0.0144816	0.176428	-1.83918
chr5|120900457|120901411|MTC-int:ERVL-MaLR:LTR|252|+	MTC-int:ERVL-MaLR:LTR	LTR	ERVL-MaLR	MTC-int	15.0797	3.11762	1.06664	2.92285	0.00346849	0.0653778	2.45986
chr5|130213936|130214173|B4:B4:SINE|226|+	B4:B4:SINE	SINE	B4	B4	111.722	0.139698	0.343275	0.406957	0.684039	0.983887	0.164919
chr17|35858565|35858692|B1_Mus2:Alu:SINE|121|+	B1_Mus2:Alu:SINE	SINE	Alu	B1_Mus2	129.661	-0.789617	0.313547	-2.51833	0.0117912	0.152583	-1.92844
chr11|6270794|6270899|B1_Mur2:Alu:SINE|224|+	B1_Mur2:Alu:SINE	SINE	Alu	B1_Mur2	101.415	0.36093	0.35878	1.00599	0.314419	0.856	0.502491
chr5|31141468|31141694|B3A:B2:SINE|212|-	B3A:B2:SINE	SINE	B2	B3A	171.946	-0.275605	0.269185	-1.02385	0.305906	0.84955	-0.514412
chr5|92442796|92442926|B1_Mur3:Alu:SINE|100|+	B1_Mur3:Alu:SINE	SINE	Alu	B1_Mur3	101.123	0.156884	0.357133	0.439287	0.660454	0.976683	0.180158
chr7|75769910|75770280|RLTR19-int:ERVK:LTR|181|-	RLTR19-int:ERVK:LTR	LTR	ERVK	RLTR19-int	220.695	-0.204063	0.237982	-0.857474	0.391183	0.900442	-0.40762
chr17|32061685|32061824|B1_Mus2:Alu:SINE|58|-	B1_Mus2:Alu:SINE	SINE	Alu	B1_Mus2	80.3775	-0.358206	0.394497	-0.908007	0.363874	0.88904	-0.439049
chr2|144407253|144407436|LTR101_Mam:ERVL:LTR|264|+	LTR101_Mam:ERVL:LTR	LTR	ERVL	LTR101_Mam	84.6589	-0.385967	0.38315	-1.00735	0.313766	0.855997	-0.503394
chr7|25767906|25768138|B3:B2:SINE|206|-	B3:B2:SINE	SINE	B2	B3	12.5788	3.11251	1.14208	2.72529	0.00642441	0.100808	2.19217
chr15|102433955|102434096|B1F:Alu:SINE|262|-	B1F:Alu:SINE	SINE	Alu	B1F	123.779	-0.614758	0.317519	-1.93613	0.0528521	0.403171	-1.27694
chr4|126436795|126436940|B1F:Alu:SINE|234|-	B1F:Alu:SINE	SINE	Alu	B1F	119.457	0.23423	0.337371	0.694281	0.487506	0.941712	0.31202
chr14|47241395|47241474|ID4:ID:SINE|141|-	ID4:ID:SINE	SINE	ID	ID4	63.1481	-0.681528	0.457502	-1.48967	0.136311	0.64576	-0.86547
chr4|141209085|141209210|IAPEz-int:ERVK:LTR|80|-	IAPEz-int:ERVK:LTR	LTR	ERVK	IAPEz-int	15.0738	3.10909	1.03241	3.01147	0.00259983	0.0534849	2.58506
chr11|100408904|100409047|B1_Mur1:Alu:SINE|203|-	B1_Mur1:Alu:SINE	SINE	Alu	B1_Mur1	152.778	0.0129535	0.297134	0.0435948	0.965227	0.999893	0.0153703
chr7|28363348|28363505|B1_Mur1:Alu:SINE|197|-	B1_Mur1:Alu:SINE	SINE	Alu	B1_Mur1	12.5198	3.10559	1.1353	2.73547	0.00622907	0.0989638	2.20558
chr19|43736072|43736270|B3A:B2:SINE|198|+	B3A:B2:SINE	SINE	B2	B3A	88.2561	-0.582626	0.387352	-1.50412	0.132549	0.637355	-0.877622
chr5|45525462|45525539|PB1D10:Alu:SINE|299|-	PB1D10:Alu:SINE	SINE	Alu	PB1D10	68.4727	-0.284147	0.426529	-0.666185	0.505293	0.945308	-0.296457
chr16|17485340|17485518|B3:B2:SINE|181|-	B3:B2:SINE	SINE	B2	B3	109.082	-0.627698	0.340192	-1.84513	0.0650183	0.449745	-1.18696
chr11|114872135|114872295|MT2B:ERVL:LTR|303|+	MT2B:ERVL:LTR	LTR	ERVL	MT2B	100.16	3.10218	0.412355	7.52309	5.34952e-14	1.12272e-11	13.2717
chr1|177020899|177020980|ID4:ID:SINE|161|+	ID4:ID:SINE	SINE	ID	ID4	19.9778	3.10105	0.922684	3.3609	0.000776899	0.0206696	3.10964
chr1|100224148|100231814|IAPEY4_I-int:ERVK:LTR|9|-	IAPEY4_I-int:ERVK:LTR	LTR	ERVK	IAPEY4_I-int	74.995	3.10048	0.47641	6.50802	7.61482e-11	1.1057e-08	10.1183
chr18|89836082|89837556|MMVL30-int:ERV1:LTR|35|+	MMVL30-int:ERV1:LTR	LTR	ERV1	MMVL30-int	32.2617	3.08927	0.722271	4.27716	1.89296e-05	0.000962866	4.72286
chr6|137478694|137478819|RSINE1:B4:SINE|200|-	RSINE1:B4:SINE	SINE	B4	RSINE1	61.0237	-1.17074	0.456902	-2.56235	0.0103965	0.139374	-1.98311
chr4|19522247|19522378|B1F2:Alu:SINE|244|-	B1F2:Alu:SINE	SINE	Alu	B1F2	71.5465	-0.0110085	0.431674	-0.0255018	0.979655	0.999893	-0.00892698
chr13|74691867|74692082|ORR1F:ERVL-MaLR:LTR|299|-	ORR1F:ERVL-MaLR:LTR	LTR	ERVL-MaLR	ORR1F	12.3692	3.08329	1.14509	2.69262	0.0070894	0.108094	2.14939
chr2|3327193|3327503|MER58A:hAT-Charlie:DNA|283|+	MER58A:hAT-Charlie:DNA	DNA	hAT-Charlie	MER58A	151.17	0.176584	0.286261	0.616865	0.537324	0.955653	0.269764
chr12|32852402|32852510|ID_B1:B4:SINE|231|+	ID_B1:B4:SINE	SINE	B4	ID_B1	62.7231	-0.756787	0.44637	-1.69543	0.0899947	0.536168	-1.04578
chr7|122148326|122148516|B3:B2:SINE|184|+	B3:B2:SINE	SINE	B2	B3	115.53	-0.209941	0.342333	-0.613265	0.539701	0.956047	-0.267847
chr7|28363411|28363519|MT2B:ERVL:LTR|281|-	MT2B:ERVL:LTR	LTR	ERVL	MT2B	12.3361	3.08121	1.14765	2.68481	0.0072571	0.109974	2.13924
chr11|121253378|121253497|RSINE1:B4:SINE|219|+	RSINE1:B4:SINE	SINE	B4	RSINE1	59.4931	-0.398672	0.475456	-0.838505	0.401747	0.908371	-0.396047
chr6|3159404|3163771|MMETn-int:ERVK:LTR|17|-	MMETn-int:ERVK:LTR	LTR	ERVK	MMETn-int	14.7651	3.0804	1.04798	2.93937	0.00328884	0.0629416	2.48296
chr2|148405061|148405138|L2:L2:LINE|250|+	L2:L2:LINE	LINE	L2	L2	158.329	0.591498	0.283729	2.08473	0.0370935	0.330483	1.4307
chr3|87939966|87940066|PB1:Alu:SINE|219|-	PB1:Alu:SINE	SINE	Alu	PB1	131.335	-0.619582	0.312037	-1.9856	0.0470774	0.376845	-1.32719
chr7|19904067|19904260|L1MA4:L1:LINE|319|+	L1MA4:L1:LINE	LINE	L1	L1MA4	140.752	-0.151028	0.296757	-0.508927	0.610804	0.973449	-0.214098
chr7|128697737|128697954|Charlie18a:hAT-Charlie:DNA|200|+	Charlie18a:hAT-Charlie:DNA	DNA	hAT-Charlie	Charlie18a	145.01	-0.325472	0.295968	-1.09969	0.271469	0.820366	-0.56628
chr6|129059955|129064325|MMETn-int:ERVK:LTR|21|+	MMETn-int:ERVK:LTR	LTR	ERVK	MMETn-int	37.0094	3.07677	0.676666	4.54696	5.44262e-06	0.000329926	5.26419
chr15|103196027|103196232|B3:B2:SINE|246|+	B3:B2:SINE	SINE	B2	B3	192.471	0.153065	0.259312	0.590274	0.555007	0.959705	0.255701
chr8|72482623|72482808|ID_B1:B4:SINE|278|-	ID_B1:B4:SINE	SINE	B4	ID_B1	138.935	-0.583058	0.311243	-1.87332	0.061024	0.433229	-1.2145
chr1|132988925|132989052|B1F1:Alu:SINE|307|+	B1F1:Alu:SINE	SINE	Alu	B1F1	87.9302	-0.161168	0.375611	-0.429083	0.667863	0.97887	-0.175313
chr7|112591498|112591671|L1ME4b:L1:LINE|315|-	L1ME4b:L1:LINE	LINE	L1	L1ME4b	123.74	-0.301964	0.31766	-0.950587	0.341814	0.873829	-0.46621
chr5|135381160|135381254|LTR104_Mam:Gypsy:LTR|300|+	LTR104_Mam:Gypsy:LTR	LTR	Gypsy	LTR104_Mam	66.8981	-0.217434	0.441584	-0.492396	0.62244	0.974161	-0.205903
chr8|35468443|35468669|MER2:TcMar-Tigger:DNA|258|+	MER2:TcMar-Tigger:DNA	DNA	TcMar-Tigger	MER2	91.0789	-0.504997	0.370349	-1.36357	0.172703	0.713877	-0.762701
chr14|70304470|70304614|B1F:Alu:SINE|224|-	B1F:Alu:SINE	SINE	Alu	B1F	70.0839	-0.380454	0.436112	-0.872376	0.383003	0.895982	-0.416798
chr11|35789206|35789348|B1_Mur2:Alu:SINE|191|-	B1_Mur2:Alu:SINE	SINE	Alu	B1_Mur2	72.579	-0.584206	0.432796	-1.34984	0.177067	0.718262	-0.751863
chr1|138484986|138485133|B1_Mus1:Alu:SINE|88|-	B1_Mus1:Alu:SINE	SINE	Alu	B1_Mus1	87.5595	-0.0740726	0.393868	-0.188065	0.850826	0.995454	-0.0701593
chr4|59473673|59473791|B1F1:Alu:SINE|316|-	B1F1:Alu:SINE	SINE	Alu	B1F1	94.1105	0.292919	0.364541	0.803527	0.42167	0.918553	0.375027
chr4|4793133|4793212|MMERVK9C_I-int:ERVK:LTR|154|-	MMERVK9C_I-int:ERVK:LTR	LTR	ERVK	MMERVK9C_I-int	62.7537	0.155184	0.450439	0.344517	0.730457	0.987228	0.136405
chr12|16671415|16671573|B3:B2:SINE|300|-	B3:B2:SINE	SINE	B2	B3	21.9548	3.06002	0.856069	3.5745	0.000350898	0.0109005	3.45482
chr5|104493732|104494042|B4A:B4:SINE|306|+	B4A:B4:SINE	SINE	B4	B4A	12.1392	3.05767	1.15061	2.65744	0.0078737	0.115065	2.10382
chr7|45458751|45458866|B1_Mur1:Alu:SINE|215|+	B1_Mur1:Alu:SINE	SINE	Alu	B1_Mur1	55.2838	-0.775669	0.480089	-1.61568	0.106164	0.580186	-0.974022
chr5|67397118|67397253|RLTR53_Mm:ERVK:LTR|262|-	RLTR53_Mm:ERVK:LTR	LTR	ERVK	RLTR53_Mm	70.9154	-0.468959	0.43525	-1.07745	0.281281	0.829896	-0.55086
chr12|51999215|51999364|B1_Mur2:Alu:SINE|157|-	B1_Mur2:Alu:SINE	SINE	Alu	B1_Mur2	95.3899	-0.723731	0.364203	-1.98716	0.0469043	0.376507	-1.32879
chr2|167300199|167300304|B1F:Alu:SINE|346|-	B1F:Alu:SINE	SINE	Alu	B1F	66.4367	-0.379515	0.430406	-0.881761	0.377906	0.895305	-0.422616
chr5|5672417|5672522|MIR:MIR:SINE|257|+	MIR:MIR:SINE	SINE	MIR	MIR	73.4874	-0.613139	0.421666	-1.45409	0.145922	0.668821	-0.835879
chr2|172469330|172469572|B4A:B4:SINE|274|+	B4A:B4:SINE	SINE	B4	B4A	126.565	-0.558218	0.318098	-1.75486	0.0792832	0.502532	-1.10082
chr5|110259304|110259412|PB1D10:Alu:SINE|315|+	PB1D10:Alu:SINE	SINE	Alu	PB1D10	115.019	-0.727484	0.333945	-2.17846	0.029372	0.283558	-1.53207
chr6|56778385|56778535|B1_Mus1:Alu:SINE|54|+	B1_Mus1:Alu:SINE	SINE	Alu	B1_Mus1	103.507	0.341423	0.345727	0.987551	0.323373	0.863875	0.490297
chr5|110259561|110259656|PB1D10:Alu:SINE|252|-	PB1D10:Alu:SINE	SINE	Alu	PB1D10	112.378	-0.678783	0.339832	-1.99741	0.0457807	0.372263	-1.33932
chr9|7799377|7799552|RLTR13G:ERVK:LTR|322|-	RLTR13G:ERVK:LTR	LTR	ERVK	RLTR13G	221.594	0.150752	0.242545	0.62154	0.534244	0.954814	0.27226
chr10|121588574|121588688|B4A:B4:SINE|292|+	B4A:B4:SINE	SINE	B4	B4A	67.566	-0.578435	0.433605	-1.33401	0.1822	0.725679	-0.739453
chr15|12351357|12351489|MER58A:hAT-Charlie:DNA|277|-	MER58A:hAT-Charlie:DNA	DNA	hAT-Charlie	MER58A	78.6245	-0.00479945	0.403422	-0.0118968	0.990508	0.999893	-0.00414205
chr11|83002328|83002685|L1VL4:L1:LINE|121|-	L1VL4:L1:LINE	LINE	L1	L1VL4	12.1392	3.05767	1.15061	2.65744	0.0078737	0.115065	2.10382
chr4|126140279|126140356|MIR:MIR:SINE|151|+	MIR:MIR:SINE	SINE	MIR	MIR	66.4157	-0.014808	0.440088	-0.0336478	0.973158	0.999893	-0.0118166
chrX|164372658|164372755|B1_Mm:Alu:SINE|239|+	B1_Mm:Alu:SINE	SINE	Alu	B1_Mm	44.623	-0.77316	0.563272	-1.37262	0.16987	0.710278	-0.769884
chr3|90488166|90488261|MTEb:ERVL-MaLR:LTR|266|+	MTEb:ERVL-MaLR:LTR	LTR	ERVL-MaLR	MTEb	59.0056	-0.729455	0.464077	-1.57184	0.115988	0.597894	-0.935588
chr9|45947235|45947379|B1F:Alu:SINE|257|+	B1F:Alu:SINE	SINE	Alu	B1F	16.7809	3.03815	0.989088	3.07167	0.00212865	0.0461411	2.6719
chr18|60595590|60595706|MIRc:MIR:SINE|276|-	MIRc:MIR:SINE	SINE	MIR	MIRc	78.5001	0.539835	0.422012	1.27919	0.20083	0.750407	0.697172
chr8|40571878|40572200|RLTRETN_Mm:ERVK:LTR|6|+	RLTRETN_Mm:ERVK:LTR	LTR	ERVK	RLTRETN_Mm	120.329	-0.312924	0.352928	-0.886651	0.375267	0.894478	-0.42566
chr12|70900711|70900867|MER5B:hAT-Charlie:DNA|298|-	MER5B:hAT-Charlie:DNA	DNA	hAT-Charlie	MER5B	85.5552	-0.484732	0.386002	-1.25578	0.209197	0.758741	-0.679445
chr7|25769723|25770044|MTE2b:ERVL-MaLR:LTR|259|+	MTE2b:ERVL-MaLR:LTR	LTR	ERVL-MaLR	MTE2b	12.0677	3.03656	1.1727	2.58938	0.00961496	0.132891	2.01705
chr5|89204097|89204191|ETnERV-int:ERVK:LTR|23|-	ETnERV-int:ERVK:LTR	LTR	ERVK	ETnERV-int	194.082	-0.00390122	0.261827	-0.0149	0.988112	0.999893	-0.00519386
chr3|144432152|144432282|MER58A:hAT-Charlie:DNA|318|+	MER58A:hAT-Charlie:DNA	DNA	hAT-Charlie	MER58A	68.5886	-0.293665	0.429077	-0.68441	0.493716	0.943657	-0.306523
chr7|45459263|45459381|B1_Mur1:Alu:SINE|191|+	B1_Mur1:Alu:SINE	SINE	Alu	B1_Mur1	66.9987	-0.489277	0.428443	-1.14199	0.253459	0.807642	-0.596093
chr7|25364865|25365033|L2a:L2:LINE|323|-	L2a:L2:LINE	LINE	L2	L2a	146.492	0.203056	0.295687	0.686726	0.492255	0.943117	0.30781
chr2|26333220|26333588|IAPLTR1_Mm:ERVK:LTR|105|-	IAPLTR1_Mm:ERVK:LTR	LTR	ERVK	IAPLTR1_Mm	23.7343	3.01768	0.817346	3.69205	0.000222455	0.00762113	3.65276
chr19|37269217|37269338|ID_B1:B4:SINE|182|+	ID_B1:B4:SINE	SINE	B4	ID_B1	67.9225	-0.602092	0.426007	-1.41334	0.157556	0.686489	-0.802566
chr4|96022450|96022632|ID_B1:B4:SINE|312|-	ID_B1:B4:SINE	SINE	B4	ID_B1	84.28	-0.721126	0.406801	-1.77267	0.0762827	0.492541	-1.11757
chr5|139359708|139359907|RCHARR1:hAT-Charlie:DNA|266|+	RCHARR1:hAT-Charlie:DNA	DNA	hAT-Charlie	RCHARR1	62.2502	-0.842379	0.451933	-1.86394	0.0623295	0.440038	-1.20531
chr8|4528989|4529331|L1MA4:L1:LINE|287|+	L1MA4:L1:LINE	LINE	L1	L1MA4	11.7984	3.00527	1.15533	2.60121	0.00928945	0.131002	2.03201
chr7|100678930|100679398|RMER20B:ERVK:LTR|141|-	RMER20B:ERVK:LTR	LTR	ERVK	RMER20B	23.5181	3.00034	0.823489	3.64345	0.000269013	0.00891061	3.57023
chr1|134347221|134347391|MIRb:MIR:SINE|281|+	MIRb:MIR:SINE	SINE	MIR	MIRb	95.3184	-0.0384504	0.360778	-0.106576	0.915125	0.997431	-0.0385195
chr5|105117695|105118058|MTE2b:ERVL-MaLR:LTR|316|-	MTE2b:ERVL-MaLR:LTR	LTR	ERVL-MaLR	MTE2b	11.7197	2.99543	1.15947	2.58345	0.00978173	0.133936	2.00958
chrX|103024646|103025199|RMER17A:ERVK:LTR|122|-	RMER17A:ERVK:LTR	LTR	ERVK	RMER17A	27.9162	2.99076	0.785366	3.80811	0.000140034	0.00521213	3.85377
chr7|19903459|19903918|RLTR26:ERVK:LTR|136|-	RLTR26:ERVK:LTR	LTR	ERVK	RLTR26	184.753	-0.510404	0.260385	-1.96019	0.0499738	0.39003	-1.30126
chr10|100444365|100444472|PB1:Alu:SINE|298|+	PB1:Alu:SINE	SINE	Alu	PB1	58.2516	-0.692478	0.46148	-1.50056	0.133469	0.639195	-0.874618
chr7|126867270|126867590|L1ME4b:L1:LINE|204|+	L1ME4b:L1:LINE	LINE	L1	L1ME4b	16.2564	2.98178	1.01909	2.92594	0.0034342	0.0648824	2.46417
chr2|30890222|30890317|PB1D7:Alu:SINE|161|-	PB1D7:Alu:SINE	SINE	Alu	PB1D7	113.072	2.97423	0.387561	7.67424	1.66406e-14	3.67787e-12	13.7788
chr5|130242471|130242575|PB1D10:Alu:SINE|260|+	PB1D10:Alu:SINE	SINE	Alu	PB1D10	68.0442	-0.369945	0.427292	-0.865789	0.386606	0.89785	-0.412732
chr11|60558305|60558542|MER33:hAT-Charlie:DNA|141|+	MER33:hAT-Charlie:DNA	DNA	hAT-Charlie	MER33	64.2528	-0.0842662	0.451986	-0.186435	0.852103	0.99558	-0.0695078
chr2|118557899|118558375|IAPLTR2_Mm:ERVK:LTR|140|+	IAPLTR2_Mm:ERVK:LTR	LTR	ERVK	IAPLTR2_Mm	13.7226	2.95245	1.07523	2.74589	0.00603478	0.0968006	2.21934
chr8|107186195|107186306|B1_Mur1:Alu:SINE|162|+	B1_Mur1:Alu:SINE	SINE	Alu	B1_Mur1	71.7444	-0.0533633	0.41566	-0.128382	0.897847	0.997431	-0.0467978
chr9|64987482|64987630|B1_Mur3:Alu:SINE|145|+	B1_Mur3:Alu:SINE	SINE	Alu	B1_Mur3	112.811	0.556294	0.339149	1.64027	0.10095	0.564284	0.995894
chr10|22289559|22290472|L1Md_F2:L1:LINE|47|+	L1Md_F2:L1:LINE	LINE	L1	L1Md_F2	38.2177	2.93768	0.69479	4.22816	2.35614e-05	0.00117014	4.6278
chr8|120199748|120200100|MTE2a:ERVL-MaLR:LTR|260|+	MTE2a:ERVL-MaLR:LTR	LTR	ERVL-MaLR	MTE2a	13.5252	2.93663	1.0863	2.70333	0.00686479	0.105278	2.16337
chr14|63199745|63199900|LTR103b_Mam:ERV1?:LTR|224|+	LTR103b_Mam:ERV1?:LTR	LTR	ERV1?	LTR103b_Mam	36.0851	2.93575	0.660786	4.44282	8.8788e-06	0.00049831	5.05165
chr18|38262213|38262356|B1_Mur3:Alu:SINE|146|+	B1_Mur3:Alu:SINE	SINE	Alu	B1_Mur3	82.5469	0.079059	0.389509	0.202971	0.839158	0.995349	0.0761563
chr13|112505497|112505573|ID4_:ID:SINE|211|-	ID4_:ID:SINE	SINE	ID	ID4_	73.0697	-0.39498	0.454929	-0.868224	0.385272	0.897234	-0.414233
chr19|45012227|45012355|RLTR25B:ERVK:LTR|261|-	RLTR25B:ERVK:LTR	LTR	ERVK	RLTR25B	65.5539	-0.657232	0.443599	-1.48159	0.13845	0.650509	-0.858708
chr11|85189937|85190083|B1_Mus2:Alu:SINE|14|+	B1_Mus2:Alu:SINE	SINE	Alu	B1_Mus2	71.4769	-0.335958	0.415832	-0.807918	0.419138	0.916865	-0.377643
chr2|156072914|156073018|PB1D10:Alu:SINE|243|+	PB1D10:Alu:SINE	SINE	Alu	PB1D10	118.035	-0.294318	0.335532	-0.877166	0.380396	0.895305	-0.419764
chr17|25927185|25927403|URR1B:hAT-Charlie:DNA|124|+	URR1B:hAT-Charlie:DNA	DNA	hAT-Charlie	URR1B	113.282	-0.107964	0.337205	-0.320174	0.748837	0.987653	-0.125613
chr14|52294191|52294299|PB1D9:Alu:SINE|208|+	PB1D9:Alu:SINE	SINE	Alu	PB1D9	90.596	-0.637008	0.401165	-1.58789	0.11231	0.591512	-0.949581
chr15|44375701|44375788|PB1D10:Alu:SINE|230|-	PB1D10:Alu:SINE	SINE	Alu	PB1D10	50.7332	-0.161128	0.515924	-0.312309	0.754806	0.987653	-0.122165
chr3|108558287|108558391|B1_Mur3:Alu:SINE|154|+	B1_Mur3:Alu:SINE	SINE	Alu	B1_Mur3	63.1082	-0.50887	0.441872	-1.15162	0.249476	0.803454	-0.602971
chr7|75773040|75773431|L1Md_F2:L1:LINE|77|-	L1Md_F2:L1:LINE	LINE	L1	L1Md_F2	149.055	0.450419	0.302547	1.48876	0.136552	0.646114	0.864703
chr3|94448529|94448721|B2_Mm1a:B2:SINE|84|+	B2_Mm1a:B2:SINE	SINE	B2	B2_Mm1a	66.313	-0.388183	0.435561	-0.891225	0.372809	0.893181	-0.428514
chr4|3615214|3615335|ID_B1:B4:SINE|240|+	ID_B1:B4:SINE	SINE	B4	ID_B1	58.2939	-0.743249	0.462425	-1.60729	0.107991	0.583154	-0.96661
chr7|98501107|98501204|MIR3:MIR:SINE|305|-	MIR3:MIR:SINE	SINE	MIR	MIR3	57.5373	-0.829709	0.466537	-1.77844	0.0753314	0.489184	-1.12302
chr3|90252890|90253032|B1_Mur4:Alu:SINE|136|-	B1_Mur4:Alu:SINE	SINE	Alu	B1_Mur4	177.148	0.352687	0.288052	1.22439	0.220807	0.773066	0.655988
chr19|37269198|37269324|MT2B2:ERVL:LTR|248|+	MT2B2:ERVL:LTR	LTR	ERVL	MT2B2	62.7996	-0.372512	0.446356	-0.834563	0.403964	0.909818	-0.393658
chr5|92286120|92286245|B1F1:Alu:SINE|215|-	B1F1:Alu:SINE	SINE	Alu	B1F1	63.7556	-0.8992	0.445941	-2.01641	0.0437571	0.362782	-1.35895
chr12|68563205|68563294|ETnERV-int:ERVK:LTR|34|+	ETnERV-int:ERVK:LTR	LTR	ERVK	ETnERV-int	146.074	-0.759396	0.305649	-2.48454	0.0129719	0.163129	-1.887
chr10|81318151|81318366|L2:L2:LINE|347|+	L2:L2:LINE	LINE	L2	L2	107.311	-0.219621	0.345085	-0.636428	0.524498	0.951088	-0.280256
chr6|54503080|54503369|B4A:B4:SINE|248|+	B4A:B4:SINE	SINE	B4	B4A	31.306	2.91884	0.708145	4.12181	3.75913e-05	0.00174614	4.42491
chr14|43925485|43933140|IAPEY4_I-int:ERVK:LTR|20|+	IAPEY4_I-int:ERVK:LTR	LTR	ERVK	IAPEY4_I-int	22.39	2.91747	0.848787	3.43723	0.000587703	0.01691	3.23084
chr9|57253656|57253804|MIRb:MIR:SINE|233|-	MIRb:MIR:SINE	SINE	MIR	MIRb	102.671	0.408731	0.348506	1.17281	0.240873	0.793745	0.618212
chr7|48124449|48132115|IAPEY4_I-int:ERVK:LTR|13|-	IAPEY4_I-int:ERVK:LTR	LTR	ERVK	IAPEY4_I-int	68.9532	2.91531	0.48794	5.97473	2.30466e-09	2.84945e-07	8.63739
chr11|20649756|20649869|PB1D9:Alu:SINE|173|+	PB1D9:Alu:SINE	SINE	Alu	PB1D9	39.5618	-0.581181	0.561565	-1.03493	0.300701	0.847287	-0.521865
chr11|84911138|84911321|B3:B2:SINE|233|-	B3:B2:SINE	SINE	B2	B3	84.0703	-0.526512	0.386781	-1.36127	0.173429	0.714582	-0.760877
chr11|114872208|114872341|B1_Mus1:Alu:SINE|105|+	B1_Mus1:Alu:SINE	SINE	Alu	B1_Mus1	69.0336	2.91197	0.482462	6.03563	1.58342e-09	1.99727e-07	8.8004
chr1|156647903|156648059|B4A:B4:SINE|212|+	B4A:B4:SINE	SINE	B4	B4A	65.1445	-1.0941	0.443627	-2.46627	0.0136529	0.169306	-1.86477
chr7|105732622|105732880|MLT1M:ERVL-MaLR:LTR|371|+	MLT1M:ERVL-MaLR:LTR	LTR	ERVL-MaLR	MLT1M	141.116	-0.478937	0.297473	-1.61002	0.107394	0.582503	-0.969019
chr2|156831132|156833492|MMERGLN-int:ERV1:LTR|273|-	MMERGLN-int:ERV1:LTR	LTR	ERV1	MMERGLN-int	845.928	0.155911	0.125463	1.24268	0.213984	0.766688	0.669618
chr10|24326535|24326620|MMETn-int:ERVK:LTR|24|-	MMETn-int:ERVK:LTR	LTR	ERVK	MMETn-int	99.3087	2.89903	0.398258	7.27926	3.35651e-13	6.30292e-11	12.4741
chr8|117461243|117461357|L1MC:L1:LINE|220|+	L1MC:L1:LINE	LINE	L1	L1MC	89.0717	0.279304	0.383789	0.727753	0.466765	0.936717	0.330902
chr1|39371565|39371720|MT2B:ERVL:LTR|265|-	MT2B:ERVL:LTR	LTR	ERVL	MT2B	92.8078	0.144895	0.367563	0.394206	0.693429	0.984132	0.158998
chr16|13834377|13834547|MIRb:MIR:SINE|337|+	MIRb:MIR:SINE	SINE	MIR	MIRb	143.141	-0.329958	0.33845	-0.974908	0.329606	0.868408	-0.482005
chr5|5506960|5507082|B1_Mur1:Alu:SINE|298|+	B1_Mur1:Alu:SINE	SINE	Alu	B1_Mur1	74.2652	0.0891629	0.412423	0.216193	0.828838	0.995349	0.0815305
chr6|129186141|129186284|B2_Mm2:B2:SINE|161|+	B2_Mm2:B2:SINE	SINE	B2	B2_Mm2	123.126	0.668457	0.327119	2.04347	0.041006	0.34899	1.38715
chr8|25802277|25802367|B1F1:Alu:SINE|291|-	B1F1:Alu:SINE	SINE	Alu	B1F1	52.6353	-0.855824	0.491797	-1.7402	0.0818241	0.509615	-1.08712
chr11|109932220|109933009|RLTR22_Mur:ERVK:LTR|92|-	RLTR22_Mur:ERVK:LTR	LTR	ERVK	RLTR22_Mur	13.0337	2.86802	1.09509	2.61897	0.00881956	0.125652	2.05455
chr1|156065898|156066045|B1_Mus1:Alu:SINE|76|-	B1_Mus1:Alu:SINE	SINE	Alu	B1_Mus1	81.646	-0.252419	0.390138	-0.646999	0.517632	0.947194	-0.285979
chr2|30889427|30889785|ORR1B1:ERVL-MaLR:LTR|99|-	ORR1B1:ERVL-MaLR:LTR	LTR	ERVL-MaLR	ORR1B1	235.016	2.8609	0.258958	11.0477	2.24823e-28	1.3695e-25	27.6482
chr13|112505575|112505656|B1F1:Alu:SINE|262|-	B1F1:Alu:SINE	SINE	Alu	B1F1	67.8258	-0.800379	0.472356	-1.69444	0.0901819	0.536858	-1.04488
chr14|75897232|75897324|PB1D10:Alu:SINE|228|-	PB1D10:Alu:SINE	SINE	Alu	PB1D10	64.3314	-0.894961	0.457757	-1.9551	0.0505714	0.393219	-1.2961
chr2|125830921|125831023|MARNA:TcMar-Mariner:DNA|287|-	MARNA:TcMar-Mariner:DNA	DNA	TcMar-Mariner	MARNA	115.124	-0.371001	0.33596	-1.1043	0.269463	0.818607	-0.569501
chr11|85188932|85189036|PB1D7:Alu:SINE|214|-	PB1D7:Alu:SINE	SINE	Alu	PB1D7	60.595	-0.295249	0.470897	-0.626992	0.530664	0.95395	-0.27518
chr5|109645119|109652788|IAPEY4_I-int:ERVK:LTR|12|+	IAPEY4_I-int:ERVK:LTR	LTR	ERVK	IAPEY4_I-int	17.1048	2.84475	0.955723	2.97654	0.00291517	0.058152	2.53534
chr15|55876428|55876592|RLTR13G:ERVK:LTR|281|+	RLTR13G:ERVK:LTR	LTR	ERVK	RLTR13G	234.663	0.57507	0.316125	1.81912	0.0688932	0.464811	1.16182
chr15|78438848|78438941|MIRc:MIR:SINE|258|+	MIRc:MIR:SINE	SINE	MIR	MIRc	58.4757	-0.387155	0.457818	-0.845654	0.397746	0.904296	-0.400395
chr17|47623610|47623709|MLT1J:ERVL-MaLR:LTR|284|-	MLT1J:ERVL-MaLR:LTR	LTR	ERVL-MaLR	MLT1J	73.7502	-0.288518	0.432396	-0.667255	0.504609	0.945308	-0.297045
chr19|8811152|8811295|B1_Mus2:Alu:SINE|98|-	B1_Mus2:Alu:SINE	SINE	Alu	B1_Mus2	113.764	-0.268101	0.333315	-0.804347	0.421197	0.918404	-0.375515
chr11|48865381|48865538|B2_Mm2:B2:SINE|121|-	B2_Mm2:B2:SINE	SINE	B2	B2_Mm2	102.39	0.758995	0.356169	2.131	0.0330893	0.308245	1.48031
chr6|86388464|86388545|ID4:ID:SINE|227|+	ID4:ID:SINE	SINE	ID	ID4	77.7394	0.237738	0.412059	0.576953	0.563971	0.961171	0.248743
chr19|11536694|11537073|RMER13B:ERVK:LTR|241|+	RMER13B:ERVK:LTR	LTR	ERVK	RMER13B	70.3555	2.8412	0.477509	5.95004	2.68072e-09	3.18814e-07	8.57175
chr2|119609987|119610106|B1_Mur2:Alu:SINE|185|+	B1_Mur2:Alu:SINE	SINE	Alu	B1_Mur2	89.3621	-0.398749	0.374131	-1.0658	0.286513	0.836767	-0.542855
chr5|104504349|104504468|B1_Mus1:Alu:SINE|59|+	B1_Mus1:Alu:SINE	SINE	Alu	B1_Mus1	58.1069	-0.137766	0.485036	-0.284033	0.776385	0.987653	-0.109923
chrX|169311774|169311898|B1_Mur4:Alu:SINE|130|-	B1_Mur4:Alu:SINE	SINE	Alu	B1_Mur4	66.0357	-0.306117	0.431074	-0.710126	0.477626	0.938975	-0.320912
chr11|85188417|85188524|PB1:Alu:SINE|283|-	PB1:Alu:SINE	SINE	Alu	PB1	58.6429	-0.16519	0.461539	-0.357911	0.72041	0.98596	-0.14242
chr17|35859397|35859657|L1MB5:L1:LINE|316|+	L1MB5:L1:LINE	LINE	L1	L1MB5	135.392	-0.478004	0.314522	-1.51978	0.128566	0.629474	-0.890873
chr17|35429132|35429844|RMER19B:ERVK:LTR|179|+	RMER19B:ERVK:LTR	LTR	ERVK	RMER19B	160.888	2.81208	0.320096	8.78512	1.56196e-18	5.49435e-16	17.8063
chr7|6719406|6719486|MER3:hAT-Charlie:DNA|312|-	MER3:hAT-Charlie:DNA	DNA	hAT-Charlie	MER3	14.6039	2.7972	1.06659	2.62257	0.00872701	0.124779	2.05913
chr1|186088233|186088410|L1ME3A:L1:LINE|291|+	L1ME3A:L1:LINE	LINE	L1	L1ME3A	75.3341	-0.249014	0.407488	-0.611095	0.541136	0.956642	-0.266693
chr17|86998394|86998492|L2a:L2:LINE|365|-	L2a:L2:LINE	LINE	L2	L2a	90.2627	0.896527	0.377091	2.37748	0.0174314	0.202018	1.75867
chr11|53542298|53542420|ID_B1:B4:SINE|200|+	ID_B1:B4:SINE	SINE	B4	ID_B1	119.115	0.762741	0.336575	2.26618	0.0234402	0.247419	1.63004
chr2|121452783|121452998|MIRb:MIR:SINE|239|+	MIRb:MIR:SINE	SINE	MIR	MIRb	74.8328	-0.620533	0.409123	-1.51674	0.129333	0.631494	-0.888291
chr14|31479271|31479468|B3:B2:SINE|189|-	B3:B2:SINE	SINE	B2	B3	125.573	-0.183192	0.319569	-0.573248	0.566477	0.962014	-0.246818
chr2|11472566|11472680|ID_B1:B4:SINE|292|+	ID_B1:B4:SINE	SINE	B4	ID_B1	67.2903	-0.088918	0.434097	-0.204834	0.837702	0.995349	-0.0769106
chr2|144155823|144156051|RLTR13G:ERVK:LTR|282|+	RLTR13G:ERVK:LTR	LTR	ERVK	RLTR13G	203.12	-0.393859	0.268141	-1.46885	0.141874	0.659405	-0.848098
chr6|67937204|67941589|MMETn-int:ERVK:LTR|33|-	MMETn-int:ERVK:LTR	LTR	ERVK	MMETn-int	24.7535	2.79715	0.833879	3.35438	0.000795432	0.0211115	3.0994
chr13|49678649|49678749|PB1:Alu:SINE|290|+	PB1:Alu:SINE	SINE	Alu	PB1	46.3029	-1.01902	0.522591	-1.94994	0.0511832	0.395921	-1.29087
chr18|60475120|60475310|MIRc:MIR:SINE|337|-	MIRc:MIR:SINE	SINE	MIR	MIRc	111.584	0.142553	0.341804	0.417062	0.676633	0.982552	0.169647
chr2|121543593|121544071|RMER4A:ERVK:LTR|142|+	RMER4A:ERVK:LTR	LTR	ERVK	RMER4A	96.1602	-0.776619	0.365323	-2.12584	0.0335162	0.310946	-1.47475
chr5|115296555|115296681|B3A:B2:SINE|311|+	B3A:B2:SINE	SINE	B2	B3A	51.8948	-0.534644	0.50554	-1.05757	0.290251	0.84154	-0.537226
chrX|12655276|12655672|MTB:ERVL-MaLR:LTR|68|+	MTB:ERVL-MaLR:LTR	LTR	ERVL-MaLR	MTB	129.996	-0.217318	0.311189	-0.69835	0.484959	0.940237	-0.314295
chr3|87940312|87940423|PB1D10:Alu:SINE|259|+	PB1D10:Alu:SINE	SINE	Alu	PB1D10	140.456	-0.487091	0.314969	-1.54647	0.121991	0.615624	-0.913672
chr11|98768707|98769002|L2b:L2:LINE|298|+	L2b:L2:LINE	LINE	L2	L2b	108.324	0.274257	0.34467	0.795708	0.426202	0.920617	0.370385
chr15|96413678|96413850|B2_Mm1t:B2:SINE|111|-	B2_Mm1t:B2:SINE	SINE	B2	B2_Mm1t	86.4616	0.0452606	0.383642	0.117976	0.906087	0.997431	0.0428303
chr5|88162775|88162864|ETnERV-int:ERVK:LTR|34|-	ETnERV-int:ERVK:LTR	LTR	ERVK	ETnERV-int	102.29	-0.337633	1.36188	-0.247916	0.804199	0.991063	-0.0946363
chr2|121542786|121542922|ID_B1:B4:SINE|239|-	ID_B1:B4:SINE	SINE	B4	ID_B1	61.4709	-0.836962	0.450206	-1.85906	0.0630182	0.442091	-1.20053
chr3|89450245|89450474|B3:B2:SINE|205|+	B3:B2:SINE	SINE	B2	B3	170.384	0.207793	0.275609	0.753942	0.450884	0.931246	0.345935
chr14|57580986|57581093|PB1D10:Alu:SINE|255|-	PB1D10:Alu:SINE	SINE	Alu	PB1D10	55.1029	-1.00758	0.480179	-2.09834	0.0358754	0.324712	-1.4452
chr10|24325945|24326266|RLTRETN_Mm:ERVK:LTR|9|-	RLTRETN_Mm:ERVK:LTR	LTR	ERVK	RLTRETN_Mm	78.9338	2.79605	0.45493	6.14611	7.9408e-10	1.04932e-07	9.10014
chr15|90232384|90232569|ID_B1:B4:SINE|240|-	ID_B1:B4:SINE	SINE	B4	ID_B1	111.618	0.472906	0.339887	1.39136	0.164116	0.700171	0.784849
chr16|17485164|17485301|B1_Mur2:Alu:SINE|206|+	B1_Mur2:Alu:SINE	SINE	Alu	B1_Mur2	78.3121	-0.543818	0.413711	-1.31449	0.188682	0.736231	-0.724269
chr16|20543958|20544057|B1_Mur3:Alu:SINE|212|-	B1_Mur3:Alu:SINE	SINE	Alu	B1_Mur3	49.4289	-0.533231	0.499329	-1.06789	0.285568	0.835919	-0.54429
chr7|118487831|118487983|RLTR20A4:ERVK:LTR|268|-	RLTR20A4:ERVK:LTR	LTR	ERVK	RLTR20A4	98.2575	0.726982	0.359809	2.02047	0.0433351	0.360963	1.36316
chr7|75770709|75772202|RLTR19-int:ERVK:LTR|241|-	RLTR19-int:ERVK:LTR	LTR	ERVK	RLTR19-int	547.738	0.0581006	0.154046	0.377164	0.706052	0.984752	0.151163
chr2|28834532|28834622|AmnSINE1:Deu:SINE|275|-	AmnSINE1:Deu:SINE	SINE	Deu	AmnSINE1	51.0563	-0.888735	0.493683	-1.80021	0.071827	0.476141	-1.14371
chr17|34951734|34951824|PB1D9:Alu:SINE|169|+	PB1D9:Alu:SINE	SINE	Alu	PB1D9	52.2326	-1.05463	0.49228	-2.14234	0.0321664	0.302354	-1.4926
chr9|75568195|75568413|MIRc:MIR:SINE|313|-	MIRc:MIR:SINE	SINE	MIR	MIRc	28.8721	2.78515	0.730683	3.81172	0.000138006	0.00514431	3.8601
chr5|144186995|144187124|B1_Mus2:Alu:SINE|124|-	B1_Mus2:Alu:SINE	SINE	Alu	B1_Mus2	68.2238	-0.875673	0.443884	-1.97275	0.0485238	0.383983	-1.31405
chr6|137837517|137837645|RSINE1:B4:SINE|307|+	RSINE1:B4:SINE	SINE	B4	RSINE1	72.9866	-0.466671	0.426665	-1.09376	0.274059	0.822137	-0.562156
chr10|24326746|24331122|MMETn-int:ERVK:LTR|32|-	MMETn-int:ERVK:LTR	LTR	ERVK	MMETn-int	2566.14	2.77371	0.0920083	30.1463	1.19999e-199	1.49849e-195	198.921
chr17|33549955|33550154|B3A:B2:SINE|266|+	B3A:B2:SINE	SINE	B2	B3A	16.4297	2.771	1.02114	2.71362	0.00665526	0.102982	2.17684
chr11|78524724|78524808|PB1D11:Alu:SINE|202|-	PB1D11:Alu:SINE	SINE	Alu	PB1D11	57.4884	0.247001	0.47586	0.519062	0.603717	0.973449	0.219166
chr3|109167707|109167853|B1_Mus1:Alu:SINE|158|+	B1_Mus1:Alu:SINE	SINE	Alu	B1_Mus1	79.2243	0.54134	0.41464	1.30557	0.1917	0.740668	0.717378
chr9|108295567|108295684|B1_Mur1:Alu:SINE|233|+	B1_Mur1:Alu:SINE	SINE	Alu	B1_Mur1	45.616	-0.642641	0.550148	-1.16812	0.242757	0.795782	-0.614828
chr12|110873555|110873636|ID4:ID:SINE|312|+	ID4:ID:SINE	SINE	ID	ID4	50.4009	-0.715358	0.495242	-1.44446	0.148609	0.673708	-0.827955
chr15|90229641|90229788|B3A:B2:SINE|342|+	B3A:B2:SINE	SINE	B2	B3A	95.4261	0.297687	0.364908	0.815787	0.414622	0.914769	0.382347
chr18|46733118|46733235|PB1D9:Alu:SINE|230|+	PB1D9:Alu:SINE	SINE	Alu	PB1D9	87.5754	-0.349138	0.376982	-0.926141	0.354373	0.880461	-0.45054
chr9|82868362|82868470|ID_B1:B4:SINE|283|-	ID_B1:B4:SINE	SINE	B4	ID_B1	58.7973	0.152978	0.474446	0.322436	0.747122	0.987653	0.126608
chr11|59792005|59792144|B1F:Alu:SINE|273|+	B1F:Alu:SINE	SINE	Alu	B1F	70.1949	-0.487069	0.449079	-1.0846	0.278101	0.825848	-0.555798
chr11|60557358|60557481|B1F:Alu:SINE|171|+	B1F:Alu:SINE	SINE	Alu	B1F	86.5565	-0.440499	0.377286	-1.16755	0.242989	0.796098	-0.614413
chr18|66464340|66464438|L1MA6:L1:LINE|271|+	L1MA6:L1:LINE	LINE	L1	L1MA6	152.495	-0.3944	0.286007	-1.37898	0.1679	0.708088	-0.77495
chr11|69392253|69392394|B1_Mur3:Alu:SINE|115|-	B1_Mur3:Alu:SINE	SINE	Alu	B1_Mur3	60.6839	-0.0847378	0.461281	-0.183701	0.854248	0.996426	-0.068416
chr19|47131028|47131105|B1_Mur1:Alu:SINE|197|-	B1_Mur1:Alu:SINE	SINE	Alu	B1_Mur1	66.6223	-0.897647	0.435246	-2.06239	0.0391705	0.341222	-1.40704
chr7|118842636|118842835|ID_B1:B4:SINE|291|+	ID_B1:B4:SINE	SINE	B4	ID_B1	135.581	-0.291819	0.302164	-0.965762	0.334163	0.870919	-0.476042
chr8|40917757|40917889|B1_Mus1:Alu:SINE|116|-	B1_Mus1:Alu:SINE	SINE	Alu	B1_Mus1	14.2293	2.76352	1.04565	2.64289	0.00822022	0.119222	2.08512
chr7|25712694|25712828|B1F1:Alu:SINE|261|+	B1F1:Alu:SINE	SINE	Alu	B1F1	64.9675	-0.28816	0.435299	-0.661981	0.507983	0.945579	-0.29415
chr12|85342040|85342410|L1MD2:L1:LINE|246|+	L1MD2:L1:LINE	LINE	L1	L1MD2	210.002	0.548547	0.245525	2.23418	0.0254713	0.260609	1.59395
chr9|20967062|20967166|B1_Mur1:Alu:SINE|265|+	B1_Mur1:Alu:SINE	SINE	Alu	B1_Mur1	78.8412	0.445466	0.397278	1.12129	0.262163	0.814353	0.581429
chr10|79782186|79782406|ID_B1:B4:SINE|243|+	ID_B1:B4:SINE	SINE	B4	ID_B1	85.7802	-0.638486	0.383489	-1.66494	0.0959254	0.552307	-1.01807
chr9|75566360|75566494|ID_B1:B4:SINE|216|-	ID_B1:B4:SINE	SINE	B4	ID_B1	30.048	2.73933	0.713546	3.83904	0.000123518	0.0047097	3.90827
chr7|130899938|130900190|L1MD:L1:LINE|266|+	L1MD:L1:LINE	LINE	L1	L1MD	16.0555	2.73571	0.989496	2.76475	0.00569669	0.0932789	2.24438
chr15|97376918|97377159|L2:L2:LINE|312|-	L2:L2:LINE	LINE	L2	L2	69.8191	-0.960751	0.425707	-2.25683	0.0240184	0.250882	-1.61946
chr14|31699475|31699691|L3:CR1:LINE|172|+	L3:CR1:LINE	LINE	CR1	L3	101.079	0.220787	0.349431	0.631848	0.527486	0.953047	0.277789
chr15|8092643|8092781|B1F:Alu:SINE|231|+	B1F:Alu:SINE	SINE	Alu	B1F	78.1732	-0.906643	0.423362	-2.14153	0.0322311	0.302621	-1.49173
chr15|84941290|84941381|PB1D9:Alu:SINE|191|-	PB1D9:Alu:SINE	SINE	Alu	PB1D9	68.8861	-0.509457	0.436589	-1.1669	0.24325	0.79622	-0.613948
chr13|99433844|99434350|HAL1:L1:LINE|337|-	HAL1:L1:LINE	LINE	L1	HAL1	145.123	-0.500198	0.29367	-1.70327	0.088518	0.530407	-1.05297
chr9|50606128|50606247|MIRc:MIR:SINE|336|-	MIRc:MIR:SINE	SINE	MIR	MIRc	51.3475	-0.608941	0.500842	-1.21583	0.224048	0.775981	-0.649659
chr19|45005154|45005302|B1_Mus1:Alu:SINE|198|-	B1_Mus1:Alu:SINE	SINE	Alu	B1_Mus1	86.9949	-0.578665	0.382267	-1.51377	0.130084	0.632944	-0.885776
chr11|78322215|78322326|PB1:Alu:SINE|370|+	PB1:Alu:SINE	SINE	Alu	PB1	63.5077	-0.291813	0.464419	-0.628341	0.529781	0.953418	-0.275904
chr2|120089746|120089855|B1F:Alu:SINE|258|-	B1F:Alu:SINE	SINE	Alu	B1F	71.7679	-0.0763677	0.418477	-0.18249	0.855199	0.996624	-0.067933
chr10|24326622|24326746|ERVB4_1C-LTR_Mm:ERVK:LTR|229|-	ERVB4_1C-LTR_Mm:ERVK:LTR	LTR	ERVK	ERVB4_1C-LTR_Mm	187.007	2.72676	0.298406	9.13776	6.37571e-20	2.65389e-17	19.1955
chr13|114834150|114834304|MER20:hAT-Charlie:DNA|353|+	MER20:hAT-Charlie:DNA	DNA	hAT-Charlie	MER20	17.8541	2.72339	0.929708	2.92929	0.00339732	0.0644342	2.46886
chr10|24326266|24326361|MMETn-int:ERVK:LTR|11|-	MMETn-int:ERVK:LTR	LTR	ERVK	MMETn-int	73.4087	2.71805	0.489884	5.54836	2.88362e-08	2.76994e-06	7.54006
chr12|110873228|110873407|B3A:B2:SINE|314|+	B3A:B2:SINE	SINE	B2	B3A	76.3946	0.172281	0.415875	0.414262	0.678682	0.983449	0.168334
chr14|112366443|112366531|MMETn-int:ERVK:LTR|34|-	MMETn-int:ERVK:LTR	LTR	ERVK	MMETn-int	220.106	0.319104	0.250558	1.27357	0.202815	0.753013	0.692899
chr1|185357268|185357415|B1_Mus2:Alu:SINE|136|-	B1_Mus2:Alu:SINE	SINE	Alu	B1_Mus2	98.2833	-0.523033	0.357602	-1.46261	0.143573	0.662935	-0.842927
chr17|5410881|5411081|B3A:B2:SINE|263|-	B3A:B2:SINE	SINE	B2	B3A	89.7431	0.0660752	0.386005	0.171177	0.864085	0.997431	0.0634437
chr4|62423712|62423842|B1_Mm:Alu:SINE|266|-	B1_Mm:Alu:SINE	SINE	Alu	B1_Mm	88.284	-0.857769	0.376	-2.2813	0.0225307	0.241919	-1.64723
chr6|30481936|30482079|B1_Mur4:Alu:SINE|112|+	B1_Mur4:Alu:SINE	SINE	Alu	B1_Mur4	63.7218	-0.280375	0.450242	-0.622721	0.533468	0.954647	-0.272892
chr11|68987539|68987618|PB1D10:Alu:SINE|291|+	PB1D10:Alu:SINE	SINE	Alu	PB1D10	57.0586	-0.446459	0.468428	-0.953101	0.340539	0.873019	-0.467834
chr5|149430704|149430869|ID_B1:B4:SINE|196|+	ID_B1:B4:SINE	SINE	B4	ID_B1	74.8837	-0.333592	0.409418	-0.814795	0.415189	0.915119	-0.381754
chr1|183277180|183277276|MIRb:MIR:SINE|287|+	MIRb:MIR:SINE	SINE	MIR	MIRb	60.8862	-0.0299768	0.451275	-0.0664268	0.947038	0.998931	-0.0236326
chr10|85115600|85115737|B1_Mus2:Alu:SINE|51|-	B1_Mus2:Alu:SINE	SINE	Alu	B1_Mus2	71.3652	0.0593993	0.420071	0.141403	0.887551	0.997431	0.0518065
chr14|69247001|69247117|B1F:Alu:SINE|207|+	B1F:Alu:SINE	SINE	Alu	B1F	15.7468	2.7076	0.980306	2.76199	0.00574499	0.0937376	2.24071
chr6|108107172|108107638|RLTR11B:ERVK:LTR|91|-	RLTR11B:ERVK:LTR	LTR	ERVK	RLTR11B	146.324	-0.200893	0.290795	-0.69084	0.489666	0.941877	-0.3101
chr7|19904593|19904695|PB1D9:Alu:SINE|240|+	PB1D9:Alu:SINE	SINE	Alu	PB1D9	94.3093	-0.390408	0.364498	-1.07108	0.284132	0.83415	-0.546481
chr18|44739784|44739884|ERVB4_1C-LTR_Mm:ERVK:LTR|252|+	ERVB4_1C-LTR_Mm:ERVK:LTR	LTR	ERVK	ERVB4_1C-LTR_Mm	37.2852	2.70214	0.647512	4.17311	3.00473e-05	0.00145151	4.52219
chr9|76134887|76135092|B3:B2:SINE|288|+	B3:B2:SINE	SINE	B2	B3	15.6222	2.69326	0.981804	2.74317	0.00608486	0.0974656	2.21575
chr2|30890765|30890964|B3:B2:SINE|171|+	B3:B2:SINE	SINE	B2	B3	321.818	2.68381	0.223602	12.0026	3.4426e-33	2.96479e-30	32.4631
chr3|67603473|67603622|B3A:B2:SINE|206|+	B3A:B2:SINE	SINE	B2	B3A	93.6254	0.278133	0.369256	0.753226	0.451314	0.931246	0.345521
chr1|133656427|133656547|PB1:Alu:SINE|256|-	PB1:Alu:SINE	SINE	Alu	PB1	74.6455	0.411147	0.432014	0.951699	0.34125	0.873564	0.466928
chr1|170195463|170195575|PB1D10:Alu:SINE|229|+	PB1D10:Alu:SINE	SINE	Alu	PB1D10	67.5237	0.278972	0.427773	0.65215	0.514304	0.945739	0.28878
chr2|71090323|71090459|ID_B1:B4:SINE|299|+	ID_B1:B4:SINE	SINE	B4	ID_B1	61.3199	-0.561161	0.454872	-1.23367	0.217327	0.770985	-0.662887
chr4|59474473|59474603|RLTR17B_Mm:ERVK:LTR|291|-	RLTR17B_Mm:ERVK:LTR	LTR	ERVK	RLTR17B_Mm	73.2331	0.447256	0.419278	1.06673	0.286095	0.83648	0.54349
chr15|3983210|3983340|L2a:L2:LINE|274|+	L2a:L2:LINE	LINE	L2	L2a	81.2962	0.368601	0.389383	0.946631	0.343827	0.875654	0.46366
chr17|24075669|24075954|L1ME4a:L1:LINE|300|+	L1ME4a:L1:LINE	LINE	L1	L1ME4a	118.609	-0.420901	0.354847	-1.18615	0.235563	0.791051	-0.627892
chr2|165490901|165491084|ID_B1:B4:SINE|245|+	ID_B1:B4:SINE	SINE	B4	ID_B1	91.6113	0.207568	0.371553	0.55865	0.576401	0.965349	0.239275
chr5|86109788|86109973|B3:B2:SINE|237|+	B3:B2:SINE	SINE	B2	B3	120.55	-0.412992	0.322754	-1.27959	0.200689	0.750407	-0.697476
chr13|8762467|8762620|ERVB4_1C-LTR_Mm:ERVK:LTR|260|-	ERVB4_1C-LTR_Mm:ERVK:LTR	LTR	ERVK	ERVB4_1C-LTR_Mm	240.35	-0.0873601	0.237079	-0.368485	0.712511	0.985926	-0.147208
chr15|55876229|55876382|ERVB4_1C-LTR_Mm:ERVK:LTR|260|+	ERVB4_1C-LTR_Mm:ERVK:LTR	LTR	ERVK	ERVB4_1C-LTR_Mm	241.911	-0.0680308	0.235245	-0.289191	0.772435	0.987653	-0.112138
chr17|56279348|56279485|ID_B1:B4:SINE|303|-	ID_B1:B4:SINE	SINE	B4	ID_B1	152.359	0.127448	0.28981	0.439763	0.660109	0.976683	0.180385
chrX|103026742|103027532|RMER17A:ERVK:LTR|128|-	RMER17A:ERVK:LTR	LTR	ERVK	RMER17A	23.2407	2.67154	0.902005	2.96178	0.00305866	0.0599423	2.51447
chr2|153267203|153267356|MIRb:MIR:SINE|320|-	MIRb:MIR:SINE	SINE	MIR	MIRb	64.6591	-0.643535	0.44377	-1.45015	0.147016	0.67088	-0.832635
chr9|45965982|45966078|PB1D11:Alu:SINE|208|+	PB1D11:Alu:SINE	SINE	Alu	PB1D11	93.4286	0.490791	0.365169	1.34401	0.178944	0.719667	0.747283
chr12|23598015|23605683|IAPEY4_I-int:ERVK:LTR|9|-	IAPEY4_I-int:ERVK:LTR	LTR	ERVK	IAPEY4_I-int	24.8932	2.67135	0.811649	3.29126	0.000997402	0.0254965	3.00113
chr19|10501712|10501842|B3:B2:SINE|144|-	B3:B2:SINE	SINE	B2	B3	53.1996	-0.218661	0.498205	-0.438899	0.660735	0.976683	-0.179973
chr4|149496500|149496622|MIR3:MIR:SINE|306|-	MIR3:MIR:SINE	SINE	MIR	MIR3	45.6733	-0.936255	0.531096	-1.76287	0.0779217	0.497533	-1.10834
chr7|122148833|122148959|ID_B1:B4:SINE|228|+	ID_B1:B4:SINE	SINE	B4	ID_B1	74.6402	0.040345	0.406838	0.0991671	0.921006	0.997431	0.0357377
chr9|21595725|21595842|RSINE1:B4:SINE|302|+	RSINE1:B4:SINE	SINE	B4	RSINE1	53.138	-0.371588	0.495223	-0.750345	0.453047	0.932302	-0.343857
chr14|4028376|4030222|L1_Mus3:L1:LINE|78|-	L1_Mus3:L1:LINE	LINE	L1	L1_Mus3	32.5314	2.66272	0.677387	3.93086	8.46408e-05	0.00344284	4.07242
chr1|133137294|133137386|B1F2:Alu:SINE|281|+	B1F2:Alu:SINE	SINE	Alu	B1F2	110.209	-0.817927	0.352311	-2.3216	0.0202543	0.224922	-1.69348
chr11|79695666|79695796|MER5B:hAT-Charlie:DNA|354|-	MER5B:hAT-Charlie:DNA	DNA	hAT-Charlie	MER5B	70.2754	0.563108	0.437684	1.28656	0.198246	0.748346	0.702795
chr11|114872228|114872359|B4:B4:SINE|280|+	B4:B4:SINE	SINE	B4	B4	62.4758	2.6454	0.49107	5.38702	7.16353e-08	6.38962e-06	7.14487
chrX|103024324|103024606|Lx3C:L1:LINE|82|-	Lx3C:L1:LINE	LINE	L1	Lx3C	22.4913	2.62811	0.811133	3.24005	0.0011951	0.0292338	2.92259
chr3|133091352|133091767|L1M4b:L1:LINE|287|+	L1M4b:L1:LINE	LINE	L1	L1M4b	104.984	-0.87035	0.348182	-2.4997	0.0124299	0.158224	-1.90553
chr2|158384006|158384204|B2_Mm2:B2:SINE|98|-	B2_Mm2:B2:SINE	SINE	B2	B2_Mm2	28.0464	2.62754	0.730354	3.59762	0.000321141	0.0102042	3.4933
chr11|94659913|94660091|B2_Mm2:B2:SINE|101|+	B2_Mm2:B2:SINE	SINE	B2	B2_Mm2	80.335	0.0187366	0.390847	0.0479384	0.961765	0.999893	0.0169309
chr2|104827565|104827677|RSINE1:B4:SINE|248|-	RSINE1:B4:SINE	SINE	B4	RSINE1	67.5751	0.21228	0.437789	0.484892	0.627753	0.974161	0.202211
chr2|152412701|152412817|B1F:Alu:SINE|256|+	B1F:Alu:SINE	SINE	Alu	B1F	140.911	-0.233656	0.29717	-0.786272	0.431708	0.922936	-0.36481
chr4|89180886|89181080|L1MA4:L1:LINE|314|-	L1MA4:L1:LINE	LINE	L1	L1MA4	61.8197	-0.182624	0.448349	-0.407325	0.683769	0.983887	-0.165091
chr7|130392320|130392501|B4:B4:SINE|266|-	B4:B4:SINE	SINE	B4	B4	64.6217	-0.184336	0.444897	-0.414334	0.67863	0.983449	-0.168367
chr12|50980371|50980458|MMETn-int:ERVK:LTR|35|+	MMETn-int:ERVK:LTR	LTR	ERVK	MMETn-int	151.673	-0.00568753	0.291425	-0.0195163	0.984429	0.999893	-0.00681549
chr6|128374962|128375043|PB1D7:Alu:SINE|275|+	PB1D7:Alu:SINE	SINE	Alu	PB1D7	48.5606	-0.0236717	0.519574	-0.0455599	0.963661	0.999893	-0.0160757
chr6|72608877|72609023|B1_Mur2:Alu:SINE|186|-	B1_Mur2:Alu:SINE	SINE	Alu	B1_Mur2	87.1361	0.40054	0.380255	1.05335	0.292182	0.843019	0.534346
chr7|112901706|112901845|Lx8:L1:LINE|217|-	Lx8:L1:LINE	LINE	L1	Lx8	158.652	-0.0191781	0.285107	-0.0672664	0.94637	0.998931	-0.0239392
chr7|121922931|121923062|B1_Mur4:Alu:SINE|262|-	B1_Mur4:Alu:SINE	SINE	Alu	B1_Mur4	51.2835	-0.642726	0.495598	-1.29687	0.194676	0.742766	-0.710687
chr8|72566288|72566415|PB1D10:Alu:SINE|310|+	PB1D10:Alu:SINE	SINE	Alu	PB1D10	89.6345	-0.37025	0.377859	-0.979862	0.327154	0.866505	-0.485248
chr18|76955006|76955105|Charlie1:hAT-Charlie:DNA|266|-	Charlie1:hAT-Charlie:DNA	DNA	hAT-Charlie	Charlie1	47.4978	-0.614274	0.516534	-1.18922	0.234352	0.79092	-0.630132
chrX|101600567|101600713|B1_Mus2:Alu:SINE|68|+	B1_Mus2:Alu:SINE	SINE	Alu	B1_Mus2	69.6106	-0.429058	0.425803	-1.00764	0.313625	0.855997	-0.503589
chr12|57241083|57241351|B4A:B4:SINE|341|-	B4A:B4:SINE	SINE	B4	B4A	146.44	-0.538839	0.301323	-1.78824	0.0737366	0.48249	-1.13232
chr1|17625765|17626535|L1_Mus4:L1:LINE|74|-	L1_Mus4:L1:LINE	LINE	L1	L1_Mus4	24.1384	2.6227	0.843623	3.10886	0.00187812	0.042106	2.72628
chr12|78840041|78840217|ID_B1:B4:SINE|244|+	ID_B1:B4:SINE	SINE	B4	ID_B1	100.323	0.614044	0.352075	1.74407	0.0811468	0.508312	1.09073
chr19|44073439|44073620|MER46C:TcMar-Tigger:DNA|191|-	MER46C:TcMar-Tigger:DNA	DNA	TcMar-Tigger	MER46C	65.5986	-0.445833	0.436688	-1.02094	0.307282	0.850433	-0.512463
chr4|135869222|135869337|MIR:MIR:SINE|330|-	MIR:MIR:SINE	SINE	MIR	MIR	70.2264	0.22717	0.426691	0.532399	0.59445	0.970288	0.225885
chr1|111696063|111696317|RLTR13G:ERVK:LTR|291|+	RLTR13G:ERVK:LTR	LTR	ERVK	RLTR13G	37.2606	2.61628	0.637812	4.10196	4.0967e-05	0.0018739	4.38757
chr10|81319199|81319406|ID_B1:B4:SINE|208|+	ID_B1:B4:SINE	SINE	B4	ID_B1	134.926	-0.0770548	0.316048	-0.243807	0.80738	0.992091	-0.092922
chr17|35267182|35267356|B2_Mm2:B2:SINE|63|+	B2_Mm2:B2:SINE	SINE	B2	B2_Mm2	520.776	2.60853	0.176594	14.7714	2.24084e-49	4.305e-46	48.6496
chr3|3326999|3331377|MMETn-int:ERVK:LTR|28|+	MMETn-int:ERVK:LTR	LTR	ERVK	MMETn-int	92.3898	2.60444	0.403255	6.45854	1.05721e-10	1.51746e-08	9.97584
chr10|75311993|75312187|ID_B1:B4:SINE|246|+	ID_B1:B4:SINE	SINE	B4	ID_B1	98.8512	0.265242	0.354207	0.748835	0.453957	0.932302	0.342986
chr15|81794230|81794331|MIR3:MIR:SINE|281|+	MIR3:MIR:SINE	SINE	MIR	MIR3	108.264	-0.0642659	0.340431	-0.188778	0.850267	0.995349	-0.0704449
chr2|26396147|26396246|PB1D9:Alu:SINE|224|-	PB1D9:Alu:SINE	SINE	Alu	PB1D9	89.8378	-0.591216	0.371222	-1.59262	0.111245	0.589835	-0.953719
chr1|69925501|69925727|L2a:L2:LINE|336|+	L2a:L2:LINE	LINE	L2	L2a	14.7955	2.6036	1.00452	2.5919	0.00954484	0.132891	2.02023
chr17|56714936|56715039|PB1D7:Alu:SINE|212|+	PB1D7:Alu:SINE	SINE	Alu	PB1D7	46.5978	-0.47407	0.516384	-0.918057	0.358589	0.883996	-0.445403
chr4|130531202|130531313|MIR3:MIR:SINE|294|+	MIR3:MIR:SINE	SINE	MIR	MIR3	102.905	-0.114388	0.348017	-0.328685	0.742394	0.987653	-0.129365
chr19|44397667|44397759|L1MA8:L1:LINE|214|-	L1MA8:L1:LINE	LINE	L1	L1MA8	81.0237	0.490128	0.398799	1.22901	0.219068	0.772756	0.659422
chr10|127045489|127045619|PB1D9:Alu:SINE|85|+	PB1D9:Alu:SINE	SINE	Alu	PB1D9	48.4255	-0.899145	0.511716	-1.75712	0.078898	0.501496	-1.10293
chr1|134404792|134404914|ERVB4_1C-LTR_Mm:ERVK:LTR|224|+	ERVB4_1C-LTR_Mm:ERVK:LTR	LTR	ERVK	ERVB4_1C-LTR_Mm	146.57	-0.721149	0.344223	-2.095	0.0361709	0.326008	-1.44164
chr15|12809339|12809513|B3A:B2:SINE|246|-	B3A:B2:SINE	SINE	B2	B3A	134.106	-0.444445	0.30825	-1.44183	0.149349	0.674386	-0.825796
chr19|37421336|37421442|PB1D10:Alu:SINE|272|-	PB1D10:Alu:SINE	SINE	Alu	PB1D10	96.4379	-0.272226	0.366122	-0.743538	0.457156	0.932723	-0.339936
chr2|119965419|119965503|PB1D10:Alu:SINE|286|+	PB1D10:Alu:SINE	SINE	Alu	PB1D10	63.9151	-0.254998	0.450871	-0.565567	0.571688	0.96383	-0.242841
chr8|111003760|111003881|PB1D10:Alu:SINE|333|-	PB1D10:Alu:SINE	SINE	Alu	PB1D10	62.0902	-0.621271	0.45254	-1.37285	0.169798	0.710218	-0.770067
chr19|10609999|10610233|B4A:B4:SINE|270|+	B4A:B4:SINE	SINE	B4	B4A	25.623	2.59756	0.799421	3.2493	0.00115689	0.0284104	2.93671
chr5|110648604|110648752|B3:B2:SINE|216|+	B3:B2:SINE	SINE	B2	B3	85.4336	-0.714511	0.409218	-1.74604	0.0808042	0.507347	-1.09257
chr6|81961771|81961936|RSINE1:B4:SINE|303|-	RSINE1:B4:SINE	SINE	B4	RSINE1	118.068	-0.324042	0.342654	-0.945683	0.34431	0.875654	-0.46305
chr6|83340755|83340863|PB1D9:Alu:SINE|274|+	PB1D9:Alu:SINE	SINE	Alu	PB1D9	76.1547	0.0559918	0.449671	0.124517	0.900906	0.997431	0.0453206
chr6|85945218|85945598|MLT1B:ERVL-MaLR:LTR|257|+	MLT1B:ERVL-MaLR:LTR	LTR	ERVL-MaLR	MLT1B	179.036	-0.149426	0.268435	-0.556657	0.577762	0.965516	-0.238251
chr3|96625222|96625382|ID_B1:B4:SINE|293|+	ID_B1:B4:SINE	SINE	B4	ID_B1	84.9193	0.705533	0.395327	1.78468	0.0743128	0.484712	1.12894
chr16|14299225|14299576|MTD:ERVL-MaLR:LTR|143|-	MTD:ERVL-MaLR:LTR	LTR	ERVL-MaLR	MTD	112.149	-0.710836	0.345089	-2.05986	0.0394117	0.342845	-1.40437
chr11|75673213|75673292|ID4_:ID:SINE|190|+	ID4_:ID:SINE	SINE	ID	ID4_	101.08	-0.3541	0.361466	-0.979621	0.327273	0.866505	-0.485089
chr11|102684887|102684980|MER58C:hAT-Charlie:DNA|247|-	MER58C:hAT-Charlie:DNA	DNA	hAT-Charlie	MER58C	63.6223	-0.220789	0.448793	-0.491962	0.622746	0.974161	-0.205689
chr12|109661511|109661691|Lx7:L1:LINE|282|+	Lx7:L1:LINE	LINE	L1	Lx7	110.506	-0.407291	0.356704	-1.14182	0.25353	0.807642	-0.59597
chr4|135867311|135867507|X7B_LINE:CR1:LINE|231|+	X7B_LINE:CR1:LINE	LINE	CR1	X7B_LINE	106.643	0.180432	0.356314	0.506384	0.612587	0.973449	0.212832
chr4|136546692|136546811|MIRc:MIR:SINE|248|+	MIRc:MIR:SINE	SINE	MIR	MIRc	54.6845	-0.335127	0.473741	-0.707406	0.479314	0.939806	-0.319379
chr9|123018427|123018576|B1_Mus2:Alu:SINE|76|-	B1_Mus2:Alu:SINE	SINE	Alu	B1_Mus2	65.3911	-0.461029	0.438779	-1.05071	0.293393	0.844076	-0.532551
chr12|50980458|50980775|ERVB7_1-LTR_MM:ERVK:LTR|31|+	ERVB7_1-LTR_MM:ERVK:LTR	LTR	ERVK	ERVB7_1-LTR_MM	158.725	0.0311929	0.279385	0.111648	0.911102	0.997431	0.0404328
chr10|35710858|35710983|L3:CR1:LINE|345|-	L3:CR1:LINE	LINE	CR1	L3	25.3843	-1.9013	0.739152	-2.57227	0.0101035	0.136323	-1.99553
chr8|83939871|83940001|RLTR13D3A1:ERVK:LTR|290|-	RLTR13D3A1:ERVK:LTR	LTR	ERVK	RLTR13D3A1	68.4687	-0.307536	0.431251	-0.713126	0.475768	0.938496	-0.322605
chr2|15079571|15079665|B4A:B4:SINE|200|-	B4A:B4:SINE	SINE	B4	B4A	55.688	-0.25289	0.470632	-0.537343	0.591031	0.969004	-0.22839
chr12|8284102|8284284|B2_Mm2:B2:SINE|66|+	B2_Mm2:B2:SINE	SINE	B2	B2_Mm2	67.3198	-0.470945	0.434782	-1.08318	0.278731	0.82607	-0.554815
chr5|129989024|129989242|B3:B2:SINE|255|-	B3:B2:SINE	SINE	B2	B3	67.8408	-0.0643758	0.426647	-0.150888	0.880064	0.997431	-0.0554857
chr1|118299311|118299433|PB1D10:Alu:SINE|274|-	PB1D10:Alu:SINE	SINE	Alu	PB1D10	52.4694	-0.622351	0.484918	-1.28341	0.199347	0.74911	-0.700391
chr18|44423369|44423501|B1_Mus1:Alu:SINE|114|+	B1_Mus1:Alu:SINE	SINE	Alu	B1_Mus1	59.3308	0.0157586	0.456478	0.0345222	0.972461	0.999893	0.0121279
chr2|157981818|157981976|B3:B2:SINE|209|-	B3:B2:SINE	SINE	B2	B3	47.845	-0.8541	0.512527	-1.66645	0.0956239	0.55196	-1.01943
chr7|19506019|19506164|B1_Mus1:Alu:SINE|48|+	B1_Mus1:Alu:SINE	SINE	Alu	B1_Mus1	63.8544	-0.182026	0.445338	-0.408736	0.682733	0.983887	-0.165749
chr9|67025184|67025306|RSINE1:B4:SINE|287|+	RSINE1:B4:SINE	SINE	B4	RSINE1	47.5701	2.59098	0.566324	4.57508	4.76035e-06	0.000291396	5.32236
chr14|45283196|45283398|L2c:L2:LINE|253|-	L2c:L2:LINE	LINE	L2	L2c	93.6228	0.282783	0.369053	0.766239	0.443534	0.92851	0.353073
chr9|7799284|7799377|MMETn-int:ERVK:LTR|23|-	MMETn-int:ERVK:LTR	LTR	ERVK	MMETn-int	154.728	0.143534	0.285197	0.503281	0.614767	0.973449	0.21129
chr12|95784585|95784696|L3:CR1:LINE|327|+	L3:CR1:LINE	LINE	CR1	L3	46.6598	-0.301682	0.525259	-0.574349	0.565732	0.961651	-0.247389
chr15|55876688|55877005|ERVB7_1-LTR_MM:ERVK:LTR|35|+	ERVB7_1-LTR_MM:ERVK:LTR	LTR	ERVK	ERVB7_1-LTR_MM	90.9319	2.57962	0.4695	5.4944	3.9203e-08	3.6947e-06	7.40668
chr16|24987809|24987910|MIRb:MIR:SINE|300|-	MIRb:MIR:SINE	SINE	MIR	MIRb	53.1487	-0.404438	0.483684	-0.836161	0.403064	0.909353	-0.394626
chr10|128800517|128800664|B1_Mur3:Alu:SINE|170|+	B1_Mur3:Alu:SINE	SINE	Alu	B1_Mur3	96.5363	-0.233643	0.363963	-0.64194	0.520912	0.948788	-0.283236
chr2|170670900|170671246|ORR1A2:ERVL-MaLR:LTR|107|-	ORR1A2:ERVL-MaLR:LTR	LTR	ERVL-MaLR	ORR1A2	59.1523	-0.915563	0.491431	-1.86305	0.0624549	0.440558	-1.20443
chr4|40595343|40595420|MMETn-int:ERVK:LTR|39|-	MMETn-int:ERVK:LTR	LTR	ERVK	MMETn-int	93.6268	-0.802134	0.407907	-1.96647	0.0492449	0.386637	-1.30764
chr17|49442048|49447858|ETnERV3-int:ERVK:LTR|47|-	ETnERV3-int:ERVK:LTR	LTR	ERVK	ETnERV3-int	112.801	2.57842	0.363539	7.09255	1.31663e-12	2.33212e-10	11.8805
chr14|34412336|34412498|RSINE1:B4:SINE|244|-	RSINE1:B4:SINE	SINE	B4	RSINE1	111.409	0.492769	0.359886	1.36924	0.170925	0.711448	0.767193
chr5|92442127|92442256|B1F:Alu:SINE|217|+	B1F:Alu:SINE	SINE	Alu	B1F	110.986	-0.259708	0.337789	-0.768848	0.441983	0.927832	-0.354594
chr6|149335039|149335184|B1_Mus2:Alu:SINE|83|-	B1_Mus2:Alu:SINE	SINE	Alu	B1_Mus2	89.2913	-0.848993	0.374001	-2.27003	0.0232058	0.245786	-1.6344
chr18|4196612|4196731|B3:B2:SINE|292|-	B3:B2:SINE	SINE	B2	B3	83.5684	0.434882	0.392347	1.10841	0.267684	0.816227	0.572377
chr2|167299335|167299411|ID4:ID:SINE|250|+	ID4:ID:SINE	SINE	ID	ID4	67.0775	-0.0175013	0.445575	-0.0392781	0.968669	0.999893	-0.0138248
chr6|148771558|148771670|B1F:Alu:SINE|268|+	B1F:Alu:SINE	SINE	Alu	B1F	80.6013	-0.157796	0.390624	-0.403958	0.686243	0.983887	-0.163522
chr7|34238632|34238771|MER5A1:hAT-Charlie:DNA|241|+	MER5A1:hAT-Charlie:DNA	DNA	hAT-Charlie	MER5A1	63.9494	-0.391035	0.438821	-0.891105	0.372873	0.893181	-0.428439
chr11|58221533|58221616|B1_Mus2:Alu:SINE|24|-	B1_Mus2:Alu:SINE	SINE	Alu	B1_Mus2	20.0098	2.57762	0.857294	3.00669	0.00264109	0.0539781	2.57822
chr9|114586156|114586463|ORR1C1:ERVL-MaLR:LTR|199|+	ORR1C1:ERVL-MaLR:LTR	LTR	ERVL-MaLR	ORR1C1	65.1916	-0.506176	0.448302	-1.1291	0.258857	0.812342	-0.58694
chr11|106821523|106821626|PB1:Alu:SINE|204|-	PB1:Alu:SINE	SINE	Alu	PB1	68.7549	-0.321963	0.44419	-0.724831	0.468556	0.937498	-0.329239
chr11|17233290|17233434|B3A:B2:SINE|331|+	B3A:B2:SINE	SINE	B2	B3A	73.4276	-0.825093	0.411569	-2.00475	0.0449898	0.369369	-1.34689
chr19|9829173|9836838|IAPEY4_I-int:ERVK:LTR|9|-	IAPEY4_I-int:ERVK:LTR	LTR	ERVK	IAPEY4_I-int	185.136	2.57595	0.286204	9.00039	2.24908e-19	8.91601e-17	18.648
chr17|32375738|32375860|ERVB4_1C-LTR_Mm:ERVK:LTR|233|+	ERVB4_1C-LTR_Mm:ERVK:LTR	LTR	ERVK	ERVB4_1C-LTR_Mm	192.163	0.0169847	0.261747	0.0648897	0.948262	0.998931	0.0230717
chr4|45396990|45397137|B1_Mus1:Alu:SINE|34|+	B1_Mus1:Alu:SINE	SINE	Alu	B1_Mus1	100.788	0.701817	0.353668	1.9844	0.0472115	0.377314	1.32595
chr11|5064906|5065012|MIR:MIR:SINE|226|-	MIR:MIR:SINE	SINE	MIR	MIR	61.9667	0.068173	0.478961	0.142335	0.886815	0.997431	0.0521668
chr17|56714505|56714637|ID_B1:B4:SINE|269|+	ID_B1:B4:SINE	SINE	B4	ID_B1	68.9054	-1.05033	0.434009	-2.42007	0.0155174	0.185607	-1.80918
chr18|17829079|17829226|RSINE1:B4:SINE|336|+	RSINE1:B4:SINE	SINE	B4	RSINE1	52.5563	-0.293389	0.527966	-0.555697	0.578418	0.965634	-0.237758
chr5|139471516|139471679|B3A:B2:SINE|210|-	B3A:B2:SINE	SINE	B2	B3A	62.3307	-0.600825	0.449726	-1.33598	0.181556	0.724337	-0.74099
chr2|119601474|119601586|PB1D7:Alu:SINE|204|+	PB1D7:Alu:SINE	SINE	Alu	PB1D7	50.0727	-0.421662	0.496625	-0.849054	0.395851	0.903444	-0.402468
chr5|5537628|5537837|B3:B2:SINE|277|+	B3:B2:SINE	SINE	B2	B3	102.965	-0.681055	0.347525	-1.95973	0.0500276	0.390328	-1.30079
chr9|21104278|21104564|B4:B4:SINE|253|-	B4:B4:SINE	SINE	B4	B4	109.213	-0.655269	0.338957	-1.93319	0.0532125	0.404413	-1.27399
chr10|128698355|128698433|ID2:ID:SINE|346|+	ID2:ID:SINE	SINE	ID	ID2	50.6465	-0.0852822	0.492929	-0.173011	0.862643	0.997107	-0.0641691
chr12|79174698|79174892|B3:B2:SINE|200|-	B3:B2:SINE	SINE	B2	B3	69.0132	-0.0970042	0.433019	-0.224018	0.822743	0.995349	-0.0847358
chr16|31962585|31962711|B1_Mur2:Alu:SINE|222|+	B1_Mur2:Alu:SINE	SINE	Alu	B1_Mur2	64.109	-0.147353	0.448556	-0.328506	0.742529	0.987653	-0.129287
chr11|102685273|102685406|RMER30:hAT-Charlie:DNA|196|-	RMER30:hAT-Charlie:DNA	DNA	hAT-Charlie	RMER30	63.1307	-0.191266	0.441168	-0.433544	0.66462	0.97767	-0.177427
chr14|112368066|112371351|MMETn-int:ERVK:LTR|22|-	MMETn-int:ERVK:LTR	LTR	ERVK	MMETn-int	1549.94	0.0400968	0.339711	0.118032	0.906042	0.997431	0.0428516
chr16|17526029|17526416|LTR10_RN:ERVK:LTR|219|+	LTR10_RN:ERVK:LTR	LTR	ERVK	LTR10_RN	117.03	0.0838392	0.330988	0.2533	0.800036	0.989518	0.0968902
chr17|32376112|32376199|MMETn-int:ERVK:LTR|46|+	MMETn-int:ERVK:LTR	LTR	ERVK	MMETn-int	154.403	-0.197765	0.305087	-0.648224	0.51684	0.94709	-0.286644
chr17|34998193|34998562|RNERVK23-int:ERVK:LTR|288|-	RNERVK23-int:ERVK:LTR	LTR	ERVK	RNERVK23-int	97.7908	-0.282032	0.361219	-0.78078	0.434932	0.924549	-0.361579
chr17|46667456|46667594|B1_Mur4:Alu:SINE|172|+	B1_Mur4:Alu:SINE	SINE	Alu	B1_Mur4	92.1939	-0.470012	0.379572	-1.23827	0.215616	0.768948	-0.666319
chr12|51999377|51999505|B1_Mur2:Alu:SINE|180|-	B1_Mur2:Alu:SINE	SINE	Alu	B1_Mur2	84.1224	-0.613202	0.383156	-1.6004	0.109511	0.586414	-0.960543
chr8|106197696|106197828|B1F1:Alu:SINE|252|+	B1F1:Alu:SINE	SINE	Alu	B1F1	73.4173	0.386611	0.418337	0.924162	0.355402	0.881303	0.44928
chrX|8062405|8062513|PB1D7:Alu:SINE|267|+	PB1D7:Alu:SINE	SINE	Alu	PB1D7	70.893	0.534473	0.420865	1.26994	0.204106	0.753238	0.690145
chr5|76567016|76567094|L3:CR1:LINE|316|-	L3:CR1:LINE	LINE	CR1	L3	37.5749	-0.779423	0.587129	-1.32752	0.184338	0.729496	-0.734384
chr2|155847754|155847903|B1_Mus2:Alu:SINE|218|-	B1_Mus2:Alu:SINE	SINE	Alu	B1_Mus2	66.3197	-0.459056	0.433739	-1.05837	0.289887	0.840888	-0.537771
chr5|130060550|130060684|B1F1:Alu:SINE|258|-	B1F1:Alu:SINE	SINE	Alu	B1F1	64.5048	-0.284983	0.441598	-0.645345	0.518703	0.947319	-0.285081
chr17|78950322|78950497|MIRc:MIR:SINE|264|-	MIRc:MIR:SINE	SINE	MIR	MIRc	84.5402	0.487732	0.384854	1.26732	0.205041	0.753961	0.688159
chr8|104348609|104348734|PB1D7:Alu:SINE|250|+	PB1D7:Alu:SINE	SINE	Alu	PB1D7	87.1695	0.668708	0.383019	1.74589	0.0808302	0.507347	1.09243
chr1|156647889|156648032|B1_Mus1:Alu:SINE|46|+	B1_Mus1:Alu:SINE	SINE	Alu	B1_Mus1	53.5586	-1.00471	0.498834	-2.01411	0.0439976	0.363975	-1.35657
chr17|40923270|40923417|B1F:Alu:SINE|252|+	B1F:Alu:SINE	SINE	Alu	B1F	51.9082	-0.818397	0.489567	-1.67167	0.0945887	0.547602	-1.02416
chr2|152110327|152110417|B3:B2:SINE|244|+	B3:B2:SINE	SINE	B2	B3	151.773	-0.210698	0.28706	-0.733984	0.462959	0.935524	-0.334458
chr15|76890292|76890372|RLTR26_Mus:ERVK:LTR|267|-	RLTR26_Mus:ERVK:LTR	LTR	ERVK	RLTR26_Mus	44.2187	-0.31187	0.528733	-0.589845	0.555295	0.959705	-0.255477
chr2|153267644|153267790|L2c:L2:LINE|338|-	L2c:L2:LINE	LINE	L2	L2c	76.7036	-0.322262	0.419985	-0.767318	0.442892	0.92851	-0.353702
chr11|8995434|8995573|B1F:Alu:SINE|350|+	B1F:Alu:SINE	SINE	Alu	B1F	43.2172	-1.01104	0.55147	-1.83336	0.0667487	0.456426	-1.17556
chr12|16826396|16826587|L2b:L2:LINE|302|+	L2b:L2:LINE	LINE	L2	L2b	93.6811	0.363391	0.364372	0.997309	0.318615	0.860666	0.496734
chr2|120621141|120621276|B1_Mm:Alu:SINE|67|+	B1_Mm:Alu:SINE	SINE	Alu	B1_Mm	48.5241	-0.761177	0.512853	-1.4842	0.137755	0.648511	-0.860892
chr19|7535448|7535600|B1_Mur4:Alu:SINE|169|+	B1_Mur4:Alu:SINE	SINE	Alu	B1_Mur4	76.4508	-0.233822	0.424909	-0.550287	0.582123	0.965912	-0.234985
chr1|156680459|156680588|B1F:Alu:SINE|203|+	B1F:Alu:SINE	SINE	Alu	B1F	66.5085	-0.174692	0.434716	-0.401853	0.687793	0.983993	-0.162543
chr10|24326361|24326535|RLTR13G:ERVK:LTR|308|-	RLTR13G:ERVK:LTR	LTR	ERVK	RLTR13G	152.303	2.57176	0.317731	8.09414	5.76683e-16	1.5322e-13	15.2391
chr4|41012256|41012648|MTE2a:ERVL-MaLR:LTR|179|+	MTE2a:ERVL-MaLR:LTR	LTR	ERVL-MaLR	MTE2a	189.185	-0.478263	0.260879	-1.83328	0.0667614	0.456426	-1.17547
chr7|84577624|84577762|L1ME4a:L1:LINE|219|-	L1ME4a:L1:LINE	LINE	L1	L1ME4a	47.3378	-0.316143	0.535782	-0.590059	0.555151	0.959705	-0.255589
chr8|20150355|20150499|L2a:L2:LINE|345|+	L2a:L2:LINE	LINE	L2	L2a	99.594	0.689775	0.388729	1.77444	0.0759911	0.491678	1.11924
chr5|107745608|107745683|ID4:ID:SINE|213|+	ID4:ID:SINE	SINE	ID	ID4	48.1703	0.0426489	0.504227	0.0845827	0.932593	0.997844	0.0303078
chr12|16989354|16989449|PB1D7:Alu:SINE|244|+	PB1D7:Alu:SINE	SINE	Alu	PB1D7	82.2985	-0.164748	0.393143	-0.419053	0.675178	0.981694	-0.170582
chr2|170673423|170673957|RLTR34B_MM:ERVK:LTR|158|-	RLTR34B_MM:ERVK:LTR	LTR	ERVK	RLTR34B_MM	72.383	-0.63501	0.417194	-1.5221	0.127985	0.629144	-0.892843
chr5|120533726|120533872|B1_Mus1:Alu:SINE|62|-	B1_Mus1:Alu:SINE	SINE	Alu	B1_Mus1	55.231	0.0317312	0.491984	0.0644965	0.948575	0.998931	0.0229284
chr3|152337921|152338059|B1_Mur1:Alu:SINE|225|+	B1_Mur1:Alu:SINE	SINE	Alu	B1_Mur1	37.5588	-1.00217	0.578812	-1.73142	0.0833771	0.514173	-1.07895
chr12|68563294|68563611|ERVB7_1-LTR_MM:ERVK:LTR|31|+	ERVB7_1-LTR_MM:ERVK:LTR	LTR	ERVK	ERVB7_1-LTR_MM	123.717	-0.722032	0.324544	-2.22476	0.0260976	0.26431	-1.5834
chr16|5245097|5245241|B1_Mus2:Alu:SINE|69|-	B1_Mus2:Alu:SINE	SINE	Alu	B1_Mus2	61.5273	-0.500471	0.456285	-1.09684	0.272712	0.821256	-0.564296
chr18|4196980|4197178|B3A:B2:SINE|298|+	B3A:B2:SINE	SINE	B2	B3A	163.136	0.65461	0.280959	2.32991	0.0198109	0.221575	1.7031
chr3|90235692|90235812|PB1D10:Alu:SINE|234|+	PB1D10:Alu:SINE	SINE	Alu	PB1D10	47.1551	0.0483959	0.514919	0.0939873	0.925119	0.997431	0.0338023
chr4|134746113|134746246|MIRc:MIR:SINE|200|+	MIRc:MIR:SINE	SINE	MIR	MIRc	49.3277	-0.53294	0.505401	-1.05449	0.29166	0.842566	-0.535124
chr10|85015739|85015975|Tigger16b:TcMar-Tigger:DNA|322|-	Tigger16b:TcMar-Tigger:DNA	DNA	TcMar-Tigger	Tigger16b	73.9553	-0.224227	0.414641	-0.540774	0.588664	0.967789	-0.230133
chr9|20495576|20495692|PB1D10:Alu:SINE|264|-	PB1D10:Alu:SINE	SINE	Alu	PB1D10	85.1866	0.899722	0.385042	2.33669	0.0194555	0.218376	1.71096
chr1|132990246|132990443|ORR1D1:ERVL-MaLR:LTR|205|+	ORR1D1:ERVL-MaLR:LTR	LTR	ERVL-MaLR	ORR1D1	133.686	-0.157816	0.317093	-0.497695	0.618699	0.974161	-0.208521
chr2|30891574|30891703|ID_B1:B4:SINE|248|+	ID_B1:B4:SINE	SINE	B4	ID_B1	320.208	2.54331	0.232189	10.9536	6.38414e-28	3.62373e-25	27.1949
chr19|46085205|46085284|ID4:ID:SINE|295|+	ID4:ID:SINE	SINE	ID	ID4	58.8912	-0.529709	0.482827	-1.0971	0.272598	0.821256	-0.564478
chr11|78073817|78073921|L1_Mus3:L1:LINE|71|-	L1_Mus3:L1:LINE	LINE	L1	L1_Mus3	47.7951	-0.657422	0.52827	-1.24448	0.213322	0.766029	-0.670963
chr14|57806904|57807020|B1_Mur4:Alu:SINE|155|+	B1_Mur4:Alu:SINE	SINE	Alu	B1_Mur4	84.3684	-0.38044	0.389464	-0.976831	0.328653	0.867748	-0.483263
chr15|98542501|98542636|RLTR20A4:ERVK:LTR|260|-	RLTR20A4:ERVK:LTR	LTR	ERVK	RLTR20A4	44.0166	-0.302903	0.547569	-0.553177	0.580142	0.965912	-0.236465
chr17|88647441|88647579|B1_Mus1:Alu:SINE|51|+	B1_Mus1:Alu:SINE	SINE	Alu	B1_Mus1	73.4694	0.260052	0.423805	0.613614	0.539471	0.956047	0.268032
chr10|67012589|67012755|B3:B2:SINE|169|-	B3:B2:SINE	SINE	B2	B3	78.5866	0.281381	0.398322	0.706417	0.479929	0.939949	0.318823
chr15|80968973|80969133|B2_Mm2:B2:SINE|62|+	B2_Mm2:B2:SINE	SINE	B2	B2_Mm2	118.931	-0.491035	0.330777	-1.48449	0.137679	0.64851	-0.861133
chr15|103196304|103196445|B1_Mur1:Alu:SINE|271|-	B1_Mur1:Alu:SINE	SINE	Alu	B1_Mur1	184.373	0.225673	0.268363	0.840924	0.40039	0.907212	0.397516
chr5|127595978|127596093|B1F2:Alu:SINE|271|+	B1F2:Alu:SINE	SINE	Alu	B1F2	41.6825	-0.209488	0.573023	-0.365585	0.714675	0.98596	-0.145891
chr16|78337167|78337260|PB1D7:Alu:SINE|197|-	PB1D7:Alu:SINE	SINE	Alu	PB1D7	21.376	2.54211	0.829411	3.06496	0.00217701	0.0470743	2.66214
chr10|76041545|76041655|B1F1:Alu:SINE|275|+	B1F1:Alu:SINE	SINE	Alu	B1F1	57.265	-0.00706118	0.462667	-0.0152619	0.987823	0.999893	-0.00532076
chr8|25156746|25156854|PB1D9:Alu:SINE|217|-	PB1D9:Alu:SINE	SINE	Alu	PB1D9	36.5074	-0.977437	0.590391	-1.65558	0.0978078	0.556432	-1.00963
chr7|25364714|25364829|L2a:L2:LINE|356|-	L2a:L2:LINE	LINE	L2	L2a	111.371	0.225514	0.349412	0.645411	0.518661	0.947319	0.285117
chr1|156426043|156426218|B2_Mm2:B2:SINE|120|+	B2_Mm2:B2:SINE	SINE	B2	B2_Mm2	49.8719	2.53927	0.563118	4.50931	6.50398e-06	0.000379525	5.18682
chr15|6814069|6814348|MER2:TcMar-Tigger:DNA|253|-	MER2:TcMar-Tigger:DNA	DNA	TcMar-Tigger	MER2	92.8477	-0.667901	0.377025	-1.77151	0.0764766	0.492777	-1.11647
chr2|119104316|119104462|B1_Mus1:Alu:SINE|75|+	B1_Mus1:Alu:SINE	SINE	Alu	B1_Mus1	60.5276	-0.796511	0.459186	-1.73462	0.0828089	0.512426	-1.08192
chrX|150984487|150984635|B1_Mus1:Alu:SINE|54|+	B1_Mus1:Alu:SINE	SINE	Alu	B1_Mus1	99.7471	-0.436172	0.356131	-1.22475	0.220669	0.773066	-0.65626
chr12|76782961|76783147|B2_Mm1a:B2:SINE|21|+	B2_Mm1a:B2:SINE	SINE	B2	B2_Mm1a	69.1864	-0.299031	0.432677	-0.691117	0.489492	0.941877	-0.310254
chr3|88540443|88540552|PB1D7:Alu:SINE|200|-	PB1D7:Alu:SINE	SINE	Alu	PB1D7	70.2332	0.399213	0.425623	0.937951	0.348269	0.878274	0.458085
chr7|141471383|141471462|L2a:L2:LINE|246|+	L2a:L2:LINE	LINE	L2	L2a	48.6851	0.0385384	0.501897	0.0767855	0.938794	0.998258	0.0274296
chr17|80203946|80204066|B1_Mus1:Alu:SINE|120|+	B1_Mus1:Alu:SINE	SINE	Alu	B1_Mus1	42.1508	-1.29852	0.574464	-2.2604	0.0237966	0.248982	-1.62348
chr19|7536243|7536379|B1F1:Alu:SINE|296|-	B1F1:Alu:SINE	SINE	Alu	B1F1	48.3038	-0.479264	0.509528	-0.940604	0.346908	0.87823	-0.459786
chr8|124838285|124838423|URR1A:hAT-Charlie:DNA|94|-	URR1A:hAT-Charlie:DNA	DNA	hAT-Charlie	URR1A	61.0639	-0.551179	0.458207	-1.2029	0.229013	0.785557	-0.64014
chr12|76229119|76229436|ERVB7_1-LTR_MM:ERVK:LTR|38|+	ERVB7_1-LTR_MM:ERVK:LTR	LTR	ERVK	ERVB7_1-LTR_MM	182.569	0.101126	0.26615	0.37996	0.703975	0.984134	0.152443
chr9|75567743|75567975|ID_B1:B4:SINE|210|-	ID_B1:B4:SINE	SINE	B4	ID_B1	42.4681	2.53865	0.631913	4.01741	5.88409e-05	0.00256153	4.23032
chr5|108069075|108069441|MTEb:ERVL-MaLR:LTR|175|+	MTEb:ERVL-MaLR:LTR	LTR	ERVL-MaLR	MTEb	85.171	-0.908981	0.384363	-2.36491	0.0180347	0.206613	-1.74389
chr5|65041185|65041293|B1_Mur2:Alu:SINE|194|-	B1_Mur2:Alu:SINE	SINE	Alu	B1_Mur2	55.2369	0.0805922	0.472611	0.170526	0.864597	0.997431	0.0631864
chrX|157548645|157548736|Charlie22a:hAT-Charlie:DNA|216|+	Charlie22a:hAT-Charlie:DNA	DNA	hAT-Charlie	Charlie22a	47.7202	-0.0447853	0.509362	-0.0879244	0.929937	0.997775	-0.0315466
chr2|157562133|157562438|L2a:L2:LINE|326|+	L2a:L2:LINE	LINE	L2	L2a	290.969	2.53695	0.227351	11.1587	6.49298e-29	4.38276e-26	28.1876
chr14|69783775|69784194|L1_Mus1:L1:LINE|79|-	L1_Mus1:L1:LINE	LINE	L1	L1_Mus1	211.96	0.0542077	0.254933	0.212635	0.831612	0.995349	0.0800792
chr2|104114856|104114988|B1F2:Alu:SINE|225|+	B1F2:Alu:SINE	SINE	Alu	B1F2	17.8176	2.53379	0.946655	2.67657	0.00743792	0.111838	2.12855
chr6|82647446|82647529|L1MB7:L1:LINE|212|+	L1MB7:L1:LINE	LINE	L1	L1MB7	75.882	-0.780312	0.419792	-1.85881	0.0630544	0.442091	-1.20028
chr4|103165267|103165489|ID_B1:B4:SINE|184|+	ID_B1:B4:SINE	SINE	B4	ID_B1	103.581	0.192954	0.354765	0.543893	0.586515	0.967167	0.231721
chr4|12233738|12234332|RLTR19-int:ERVK:LTR|78|+	RLTR19-int:ERVK:LTR	LTR	ERVK	RLTR19-int	61.2105	-1.71468	1.75528	-0.976869	0.328634	0.867748	-0.483288
chr11|58221637|58221951|MTE2b:ERVL-MaLR:LTR|288|-	MTE2b:ERVL-MaLR:LTR	LTR	ERVL-MaLR	MTE2b	65.4752	2.53	0.479525	5.27606	1.31987e-07	1.10998e-05	6.87947
chr9|123172295|123172458|B1_Mur4:Alu:SINE|172|-	B1_Mur4:Alu:SINE	SINE	Alu	B1_Mur4	28.0933	2.52735	0.765715	3.30064	0.000964632	0.0248112	3.01564
chr5|4081718|4082108|MTC:ERVL-MaLR:LTR|162|-	MTC:ERVL-MaLR:LTR	LTR	ERVL-MaLR	MTC	139.166	-0.419148	0.300167	-1.39638	0.1626	0.697394	-0.788881
chr8|25766270|25766475|ID_B1:B4:SINE|274|-	ID_B1:B4:SINE	SINE	B4	ID_B1	79.8239	-0.974439	0.398704	-2.44402	0.0145248	0.176696	-1.83789
chr8|46635674|46636078|MTB_Mm:ERVL-MaLR:LTR|53|-	MTB_Mm:ERVL-MaLR:LTR	LTR	ERVL-MaLR	MTB_Mm	191.445	-0.220387	0.256019	-0.860822	0.389336	0.899996	-0.409676
chr9|45052257|45052443|B3:B2:SINE|216|+	B3:B2:SINE	SINE	B2	B3	57.9104	-0.912004	0.473871	-1.92458	0.0542814	0.406744	-1.26535
chr11|60788547|60788698|B3:B2:SINE|225|-	B3:B2:SINE	SINE	B2	B3	78.8541	-0.699831	0.397462	-1.76075	0.0782807	0.499033	-1.10635
chr12|57240618|57240803|MER31B:ERV1:LTR|261|-	MER31B:ERV1:LTR	LTR	ERV1	MER31B	93.6741	-0.413398	0.364183	-1.13514	0.256318	0.810721	-0.591222
chr9|88370837|88370959|MIRc:MIR:SINE|324|-	MIRc:MIR:SINE	SINE	MIR	MIRc	17.6004	2.51873	0.91639	2.74854	0.00598615	0.0964542	2.22285
chr15|90232854|90232957|MIR:MIR:SINE|324|-	MIR:MIR:SINE	SINE	MIR	MIR	78.223	0.540902	0.406942	1.32919	0.183786	0.727886	0.735688
chr9|21594864|21595059|ID_B1:B4:SINE|326|-	ID_B1:B4:SINE	SINE	B4	ID_B1	94.3966	-0.68884	0.36957	-1.86389	0.0623365	0.440038	-1.20526
chr18|60391698|60391964|B4A:B4:SINE|294|+	B4A:B4:SINE	SINE	B4	B4A	28.1215	2.51534	0.740306	3.3977	0.000679547	0.0186647	3.16778
chr2|104085305|104085456|B1F1:Alu:SINE|217|+	B1F1:Alu:SINE	SINE	Alu	B1F1	19.2416	2.51526	0.87935	2.86036	0.0042316	0.075868	2.3735
chr10|90990643|90990783|B1_Mus2:Alu:SINE|168|+	B1_Mus2:Alu:SINE	SINE	Alu	B1_Mus2	58.57	0.0367981	0.463588	0.0793769	0.936733	0.998258	0.0283842
chr9|123172827|123173005|ID_B1:B4:SINE|258|-	ID_B1:B4:SINE	SINE	B4	ID_B1	31.5293	2.51399	0.681003	3.6916	0.000222848	0.00762296	3.65199
chr5|67983823|67989579|L1_Mus2:L1:LINE|65|-	L1_Mus2:L1:LINE	LINE	L1	L1_Mus2	19.388	-0.514142	0.886441	-0.580007	0.56191	0.960818	-0.250333
chr5|92442450|92442588|B1_Mus2:Alu:SINE|176|+	B1_Mus2:Alu:SINE	SINE	Alu	B1_Mus2	118.839	-0.0907104	0.323186	-0.280675	0.778959	0.987653	-0.108485
chr8|47551367|47551623|B4A:B4:SINE|240|+	B4A:B4:SINE	SINE	B4	B4A	88.1068	0.100192	0.383008	0.261592	0.793636	0.988822	0.100379
chr5|75655616|75655735|RLTR20C1_MM:ERVK:LTR|221|+	RLTR20C1_MM:ERVK:LTR	LTR	ERVK	RLTR20C1_MM	47.1125	-0.601995	0.520478	-1.15662	0.247428	0.801377	-0.606552
chr5|139186078|139186190|PB1D9:Alu:SINE|252|-	PB1D9:Alu:SINE	SINE	Alu	PB1D9	54.4497	-0.643264	0.486663	-1.32179	0.18624	0.732653	-0.729928
chr7|112901871|112901988|Lx8:L1:LINE|218|-	Lx8:L1:LINE	LINE	L1	Lx8	115.08	-0.375526	0.329418	-1.13997	0.2543	0.808475	-0.594653
chr9|65595371|65595741|ORR1F:ERVL-MaLR:LTR|321|-	ORR1F:ERVL-MaLR:LTR	LTR	ERVL-MaLR	ORR1F	118.789	-0.420261	0.330093	-1.27316	0.202962	0.753088	-0.692585
chr12|32852381|32852494|B1F2:Alu:SINE|283|+	B1F2:Alu:SINE	SINE	Alu	B1F2	48.4897	-0.702352	0.510422	-1.37602	0.168814	0.708594	-0.772591
chr5|89209012|89209330|ERVB7_1-LTR_MM:ERVK:LTR|41|-	ERVB7_1-LTR_MM:ERVK:LTR	LTR	ERVK	ERVB7_1-LTR_MM	138.102	-0.0130575	0.302324	-0.0431906	0.96555	0.999893	-0.0152254
chr10|67546490|67546595|RMER12:ERVK:LTR|295|+	RMER12:ERVK:LTR	LTR	ERVK	RMER12	79.6248	0.0699213	0.395703	0.176701	0.859743	0.996624	0.0656314
chr1|132989786|132990178|ORR1D1-int:ERVL-MaLR:LTR|197|+	ORR1D1-int:ERVL-MaLR:LTR	LTR	ERVL-MaLR	ORR1D1-int	204.602	-0.167521	0.252515	-0.66341	0.507068	0.945579	-0.294934
chr11|109933032|109933739|RLTR22_Mur:ERVK:LTR|92|-	RLTR22_Mur:ERVK:LTR	LTR	ERVK	RLTR22_Mur	15.6959	2.50449	0.964171	2.59756	0.00938884	0.131956	2.02739
chr6|122737497|122737678|RSINE1:B4:SINE|230|-	RSINE1:B4:SINE	SINE	B4	RSINE1	48.3491	-0.973641	0.515838	-1.88749	0.0590942	0.425939	-1.22846
chr1|37416839|37417444|L1MB2:L1:LINE|273|+	L1MB2:L1:LINE	LINE	L1	L1MB2	143.947	-0.274416	0.293408	-0.935271	0.349649	0.878274	-0.456368
chr6|124841173|124841363|B2_Mm1t:B2:SINE|68|-	B2_Mm1t:B2:SINE	SINE	B2	B2_Mm1t	77.906	0.101006	0.399129	0.253065	0.800218	0.989518	0.0967917
chr14|57578684|57578821|B1_Mus2:Alu:SINE|141|+	B1_Mus2:Alu:SINE	SINE	Alu	B1_Mus2	73.1001	-0.836442	0.4475	-1.86914	0.0616028	0.436215	-1.2104
chr16|30955558|30955781|L1ME4a:L1:LINE|315|-	L1ME4a:L1:LINE	LINE	L1	L1ME4a	116.964	0.0412233	0.324716	0.126952	0.898979	0.997431	0.0462507
chr18|33200848|33201045|B3:B2:SINE|283|-	B3:B2:SINE	SINE	B2	B3	100.422	0.20979	0.379354	0.55302	0.58025	0.965912	0.236385
chr7|79878878|79879038|B3A:B2:SINE|226|+	B3A:B2:SINE	SINE	B2	B3A	62.6959	-0.362128	0.461414	-0.784823	0.432557	0.923648	-0.363956
chr10|80685892|80686006|B1_Mur2:Alu:SINE|99|+	B1_Mur2:Alu:SINE	SINE	Alu	B1_Mur2	82.2128	-0.396209	0.389323	-1.01769	0.308826	0.851543	-0.510285
chr5|92284535|92284640|PB1D7:Alu:SINE|228|-	PB1D7:Alu:SINE	SINE	Alu	PB1D7	51.0604	-0.485802	0.500233	-0.971152	0.331472	0.868922	-0.479553
chr11|60444149|60444290|B1_Mur1:Alu:SINE|167|-	B1_Mur1:Alu:SINE	SINE	Alu	B1_Mur1	61.6725	-0.493041	0.452089	-1.09058	0.275456	0.823661	-0.559948
chr2|4622555|4622746|B2_Mm2:B2:SINE|70|-	B2_Mm2:B2:SINE	SINE	B2	B2_Mm2	72.1696	0.114887	0.418901	0.274259	0.783886	0.987653	0.105747
chr6|108108091|108108233|MIR3:MIR:SINE|268|-	MIR3:MIR:SINE	SINE	MIR	MIR3	57.6546	-0.14324	0.474592	-0.301818	0.762791	0.987653	-0.117595
chr9|35275759|35275963|MER102a:hAT-Charlie:DNA|215|-	MER102a:hAT-Charlie:DNA	DNA	hAT-Charlie	MER102a	60.3781	-0.702624	0.471231	-1.49104	0.135951	0.645263	-0.866618
chr7|118842348|118842501|B1_Mus1:Alu:SINE|75|+	B1_Mus1:Alu:SINE	SINE	Alu	B1_Mus1	111.444	-0.210528	0.334157	-0.630026	0.528677	0.953418	-0.276809
chr10|100445075|100445197|MER5B:hAT-Charlie:DNA|386|-	MER5B:hAT-Charlie:DNA	DNA	hAT-Charlie	MER5B	48.6459	-0.236458	0.505741	-0.467548	0.640108	0.974161	-0.193747
chr11|68987075|68987200|B1_Mm:Alu:SINE|126|+	B1_Mm:Alu:SINE	SINE	Alu	B1_Mm	83.9935	-0.713159	0.384182	-1.85631	0.0634098	0.443726	-1.19784
chr2|30958571|30958668|B1F1:Alu:SINE|264|+	B1F1:Alu:SINE	SINE	Alu	B1F1	70.9225	0.0194286	0.418496	0.0464247	0.962972	0.999893	0.0163865
chr18|44739908|44740144|RLTR13G:ERVK:LTR|266|+	RLTR13G:ERVK:LTR	LTR	ERVK	RLTR13G	62.4403	2.50175	0.497143	5.03225	4.84759e-07	3.63569e-05	6.31447
chr10|42700990|42701081|RLTR17B_Mm:ERVK:LTR|264|+	RLTR17B_Mm:ERVK:LTR	LTR	ERVK	RLTR17B_Mm	39.8171	-0.401118	0.559032	-0.717522	0.473052	0.937675	-0.325091
chr4|3901286|3901405|RLTR17B_Mm:ERVK:LTR|222|-	RLTR17B_Mm:ERVK:LTR	LTR	ERVK	RLTR17B_Mm	17.344	2.49974	0.919522	2.71852	0.0065575	0.10204	2.18326
chr1|69924888|69925464|L2a:L2:LINE|335|+	L2a:L2:LINE	LINE	L2	L2a	17.3971	2.49872	0.924343	2.70324	0.00686681	0.105278	2.16325
chr7|98123315|98123414|ID_B1:B4:SINE|165|+	ID_B1:B4:SINE	SINE	B4	ID_B1	38.6151	-0.920227	0.587415	-1.56657	0.117215	0.601422	-0.931017
chr8|85066915|85067041|ID_B1:B4:SINE|238|-	ID_B1:B4:SINE	SINE	B4	ID_B1	53.3148	-0.133499	0.4843	-0.275654	0.782814	0.987653	-0.106342
chr4|3192537|3200204|IAPEY4_I-int:ERVK:LTR|10|-	IAPEY4_I-int:ERVK:LTR	LTR	ERVK	IAPEY4_I-int	27.6874	2.49686	0.734913	3.39749	0.000680077	0.0186647	3.16744
chr9|67029006|67029152|B1_Mur1:Alu:SINE|260|-	B1_Mur1:Alu:SINE	SINE	Alu	B1_Mur1	158.029	2.48299	0.307719	8.06903	7.08607e-16	1.82448e-13	15.1496
chr8|71493013|71493128|B1_Mus1:Alu:SINE|52|-	B1_Mus1:Alu:SINE	SINE	Alu	B1_Mus1	56.601	-0.122121	0.470958	-0.259305	0.7954	0.989108	-0.0994143
chr8|72481315|72481421|B1F:Alu:SINE|209|-	B1F:Alu:SINE	SINE	Alu	B1F	49.4727	-0.820594	0.549679	-1.49286	0.135474	0.643928	-0.868145
chr11|109400428|109400534|PB1D10:Alu:SINE|255|-	PB1D10:Alu:SINE	SINE	Alu	PB1D10	62.6525	0.143525	0.446162	0.321688	0.747689	0.987653	0.126279
chr1|118298681|118298821|PB1:Alu:SINE|190|+	PB1:Alu:SINE	SINE	Alu	PB1	99.4966	-0.248026	0.353507	-0.701615	0.482919	0.94007	-0.316125
chr11|8995967|8996044|ID4_:ID:SINE|351|+	ID4_:ID:SINE	SINE	ID	ID4_	34.215	-0.978392	0.626944	-1.56057	0.118625	0.604746	-0.925825
chr15|100313950|100314139|B1_Mur3:Alu:SINE|196|+	B1_Mur3:Alu:SINE	SINE	Alu	B1_Mur3	60.9396	-0.149746	0.453866	-0.329933	0.74145	0.987653	-0.129918
chr11|120640002|120640100|PB1D10:Alu:SINE|347|+	PB1D10:Alu:SINE	SINE	Alu	PB1D10	48.7772	-1.3337	0.520377	-2.56294	0.010379	0.139213	-1.98385
chr1|134346566|134346646|PB1D11:Alu:SINE|162|+	PB1D11:Alu:SINE	SINE	Alu	PB1D11	52.4273	0.186752	0.482966	0.386676	0.698996	0.984132	0.155525
chr18|9592388|9592931|LTRIS2:ERV1:LTR|59|+	LTRIS2:ERV1:LTR	LTR	ERV1	LTRIS2	18.9147	2.47802	0.926506	2.67459	0.00748206	0.112298	2.12598
chr9|38743675|38743928|RLTR21:ERVK:LTR|253|+	RLTR21:ERVK:LTR	LTR	ERVK	RLTR21	17.0615	2.47749	0.95194	2.60257	0.00925282	0.130633	2.03373
chr15|8158177|8158291|PB1D9:Alu:SINE|165|+	PB1D9:Alu:SINE	SINE	Alu	PB1D9	46.0031	-0.419932	0.519985	-0.807586	0.419329	0.916973	-0.377445
chr2|167642803|167642932|ID_B1:B4:SINE|256|+	ID_B1:B4:SINE	SINE	B4	ID_B1	97.5942	0.0791419	0.355998	0.22231	0.824073	0.995349	0.0840346
chr5|140337865|140338143|ORR1E:ERVL-MaLR:LTR|263|+	ORR1E:ERVL-MaLR:LTR	LTR	ERVL-MaLR	ORR1E	80.5252	-0.643636	0.410303	-1.56868	0.116721	0.599858	-0.932849
chrX|94535547|94535696|MER117:hAT-Charlie:DNA|376|+	MER117:hAT-Charlie:DNA	DNA	hAT-Charlie	MER117	74.7355	0.451532	0.407282	1.10865	0.267583	0.816227	0.572542
chr1|134507673|134507872|B3:B2:SINE|228|+	B3:B2:SINE	SINE	B2	B3	74.2445	-0.895504	0.418997	-2.13726	0.0325772	0.304725	-1.48709
chr1|156426721|156426861|ID_B1:B4:SINE|254|-	ID_B1:B4:SINE	SINE	B4	ID_B1	63.0802	2.46764	0.482815	5.11095	3.20536e-07	2.48615e-05	6.49412
chr9|7799629|7799751|ERVB4_1C-LTR_Mm:ERVK:LTR|233|-	ERVB4_1C-LTR_Mm:ERVK:LTR	LTR	ERVK	ERVB4_1C-LTR_Mm	126.394	-0.412927	0.330387	-1.24983	0.211363	0.761887	-0.674972
chr2|129204555|129204707|RLTR20B5_MM:ERVK:LTR|317|+	RLTR20B5_MM:ERVK:LTR	LTR	ERVK	RLTR20B5_MM	48.1367	-0.789319	0.508215	-1.55312	0.120395	0.610529	-0.919393
chr5|3640614|3640759|B1_Mur2:Alu:SINE|186|+	B1_Mur2:Alu:SINE	SINE	Alu	B1_Mur2	59.9353	0.277432	0.458659	0.604877	0.545261	0.959493	0.263396
chrX|103025200|103026278|RMER17A-int:ERVK:LTR|77|-	RMER17A-int:ERVK:LTR	LTR	ERVK	RMER17A-int	37.4606	2.46699	0.624083	3.95299	7.7181e-05	0.00316518	4.11249
chr1|170708739|170708861|B1_Mur2:Alu:SINE|219|-	B1_Mur2:Alu:SINE	SINE	Alu	B1_Mur2	40.3292	-1.25668	0.56154	-2.23792	0.0252261	0.259162	-1.59815
chr17|33825704|33825839|B1_Mus2:Alu:SINE|201|+	B1_Mus2:Alu:SINE	SINE	Alu	B1_Mus2	36.1116	-1.3237	0.607473	-2.17903	0.0293295	0.283277	-1.5327
chr9|75571076|75571266|MER63B:hAT-Blackjack:DNA|296|-	MER63B:hAT-Blackjack:DNA	DNA	hAT-Blackjack	MER63B	18.7836	2.46367	0.9022	2.73074	0.00631924	0.0995728	2.19934
chr6|113630976|113631105|B1_Mm:Alu:SINE|185|-	B1_Mm:Alu:SINE	SINE	Alu	B1_Mm	42.4967	-0.777077	0.558051	-1.39248	0.163776	0.699675	-0.78575
chr10|85115994|85116208|ID_B1:B4:SINE|234|-	ID_B1:B4:SINE	SINE	B4	ID_B1	86.4342	0.0065032	0.395808	0.0164302	0.986891	0.999893	0.00573073
chr17|12942995|12943194|MTE2a:ERVL-MaLR:LTR|234|-	MTE2a:ERVL-MaLR:LTR	LTR	ERVL-MaLR	MTE2a	140.573	0.0769197	0.300113	0.256302	0.797718	0.989157	0.0981509
chr16|18872057|18872205|B1_Mus2:Alu:SINE|75|+	B1_Mus2:Alu:SINE	SINE	Alu	B1_Mus2	53.6045	-0.406979	0.48124	-0.845689	0.397726	0.904296	-0.400416
chr4|141209205|141209451|IAPEz-int:ERVK:LTR|98|-	IAPEz-int:ERVK:LTR	LTR	ERVK	IAPEz-int	34.0005	2.45949	0.666296	3.69129	0.000223119	0.00762296	3.65146
chr5|104504992|104505134|B4A:B4:SINE|294|-	B4A:B4:SINE	SINE	B4	B4A	78.3823	0.0202185	0.401807	0.050319	0.959868	0.999893	0.0177884
chr12|69691273|69691355|RLTR20A4:ERVK:LTR|182|-	RLTR20A4:ERVK:LTR	LTR	ERVK	RLTR20A4	49.1773	-0.717538	0.50958	-1.4081	0.159102	0.689624	-0.798324
chr18|77633720|77633823|L2b:L2:LINE|296|+	L2b:L2:LINE	LINE	L2	L2b	45.617	-0.694516	0.521036	-1.33295	0.182548	0.725976	-0.738624
chr9|88370657|88370794|B1F1:Alu:SINE|241|+	B1F1:Alu:SINE	SINE	Alu	B1F1	23.7551	2.45551	0.791521	3.10227	0.00192043	0.0428695	2.7166
chr11|100348313|100348487|MIRb:MIR:SINE|281|+	MIRb:MIR:SINE	SINE	MIR	MIRb	62.1059	-0.315912	0.444074	-0.711394	0.47684	0.938975	-0.321627
chr12|50975870|50978837|MMETn-int:ERVK:LTR|41|+	MMETn-int:ERVK:LTR	LTR	ERVK	MMETn-int	1133.63	-0.154421	0.111143	-1.38939	0.164714	0.701521	-0.783271
chr2|122747353|122747489|B1_Mm:Alu:SINE|188|-	B1_Mm:Alu:SINE	SINE	Alu	B1_Mm	66.347	0.11619	0.435286	0.266928	0.789525	0.987707	0.102634
chr9|82868400|82868480|PB1D10:Alu:SINE|316|-	PB1D10:Alu:SINE	SINE	Alu	PB1D10	45.7035	0.0945954	0.538915	0.17553	0.860664	0.996624	0.0651666
chr16|90341890|90345341|IAPEY4_I-int:ERVK:LTR|21|-	IAPEY4_I-int:ERVK:LTR	LTR	ERVK	IAPEY4_I-int	52.3161	2.45316	0.529998	4.62861	3.6812e-06	0.000231	5.43401
chr5|104504946|104505089|B1_Mur1:Alu:SINE|221|-	B1_Mur1:Alu:SINE	SINE	Alu	B1_Mur1	75.17	0.0796813	0.405319	0.196589	0.844149	0.995349	0.0735809
chr2|30031550|30031733|B2_Mm1t:B2:SINE|60|-	B2_Mm1t:B2:SINE	SINE	B2	B2_Mm1t	46.8239	-0.839806	0.518234	-1.62052	0.105122	0.576381	-0.978308
chr11|62513601|62513689|MLT1A1:ERVL-MaLR:LTR|204|-	MLT1A1:ERVL-MaLR:LTR	LTR	ERVL-MaLR	MLT1A1	31.6943	-1.51385	0.65549	-2.30949	0.0209163	0.229775	-1.67952
chr1|24611226|24611537|L1Md_A:L1:LINE|3|-	L1Md_A:L1:LINE	LINE	L1	L1Md_A	29.538	-0.588511	0.647931	-0.908293	0.363724	0.888835	-0.439229
chr13|55679391|55679500|ID_B1:B4:SINE|318|-	ID_B1:B4:SINE	SINE	B4	ID_B1	51.1731	0.00766821	0.500364	0.0153253	0.987773	0.999893	0.00534299
chr1|37878981|37879075|MLT1A1:ERVL-MaLR:LTR|215|+	MLT1A1:ERVL-MaLR:LTR	LTR	ERVL-MaLR	MLT1A1	53.2525	-0.524121	0.508655	-1.03041	0.30282	0.847498	-0.518816
chr15|84941252|84941363|RLTR25A:ERVK:LTR|248|-	RLTR25A:ERVK:LTR	LTR	ERVK	RLTR25A	89.1044	-0.676671	0.378888	-1.78594	0.074109	0.484015	-1.13013
chr17|26082079|26082173|ID_B1:B4:SINE|286|+	ID_B1:B4:SINE	SINE	B4	ID_B1	45.3921	-0.197502	0.518865	-0.380643	0.703468	0.984132	-0.152755
chr5|4082151|4082242|PB1D7:Alu:SINE|242|-	PB1D7:Alu:SINE	SINE	Alu	PB1D7	94.3394	-0.342985	0.365487	-0.938433	0.348022	0.878274	-0.458393
chr1|131829985|131830180|RLTR12BD_Mm:ERVK:LTR|314|+	RLTR12BD_Mm:ERVK:LTR	LTR	ERVK	RLTR12BD_Mm	45.2113	-0.0393442	0.526457	-0.0747338	0.940427	0.998478	-0.0266751
chr1|34444870|34445187|RLTR31D_MM:ERVK:LTR|217|-	RLTR31D_MM:ERVK:LTR	LTR	ERVK	RLTR31D_MM	86.3529	-0.895621	0.387377	-2.31201	0.0207769	0.229036	-1.68242
chr11|86208168|86208306|RLTR6-int:ERV1:LTR|272|+	RLTR6-int:ERV1:LTR	LTR	ERV1	RLTR6-int	94.2412	-0.0836498	0.362575	-0.23071	0.81754	0.995349	-0.0874911
chr16|30314908|30315024|B1_Mm:Alu:SINE|55|-	B1_Mm:Alu:SINE	SINE	Alu	B1_Mm	73.2802	-0.254124	0.413848	-0.614051	0.539181	0.956047	-0.268265
chr17|37191196|37191653|LTRIS2:ERV1:LTR|80|-	LTRIS2:ERV1:LTR	LTR	ERV1	LTRIS2	64.2868	-3.0512	2.50877	-1.21621	0.223904	0.775715	-0.649937
chrX|38713276|38717650|MMETn-int:ERVK:LTR|19|+	MMETn-int:ERVK:LTR	LTR	ERVK	MMETn-int	74.1067	2.45008	0.446452	5.4879	4.06731e-08	3.80244e-06	7.39069
chr7|42490070|42490177|RLTR14-int:ERV1:LTR|290|-	RLTR14-int:ERV1:LTR	LTR	ERV1	RLTR14-int	41.8936	-0.961663	0.546727	-1.75894	0.078587	0.500181	-1.10465
chr8|35467925|35468044|B3:B2:SINE|193|-	B3:B2:SINE	SINE	B2	B3	75.5776	-0.00166498	0.406056	-0.00410037	0.996728	0.999893	-0.00142317
chr5|105076359|105077420|RLTR13D3:ERVK:LTR|119|-	RLTR13D3:ERVK:LTR	LTR	ERVK	RLTR13D3	28.6873	2.44806	0.713534	3.4309	0.000601591	0.0172105	3.2207
chr7|30106270|30106403|B1F:Alu:SINE|256|-	B1F:Alu:SINE	SINE	Alu	B1F	76.1744	0.27312	0.409663	0.666694	0.504968	0.945308	0.296737
chr8|120579316|120579448|L1M4c:L1:LINE|291|-	L1M4c:L1:LINE	LINE	L1	L1M4c	53.3509	-0.0742937	0.481106	-0.154423	0.877276	0.997431	-0.0568635
chr18|58679679|58679880|MLT1E2:ERVL-MaLR:LTR|332|-	MLT1E2:ERVL-MaLR:LTR	LTR	ERVL-MaLR	MLT1E2	110.275	0.0041978	0.335737	0.0125032	0.990024	0.999893	0.00435423
chr2|181868597|181868728|B1_Mus2:Alu:SINE|199|-	B1_Mus2:Alu:SINE	SINE	Alu	B1_Mus2	75.2059	-0.796635	0.419882	-1.89728	0.0577905	0.420286	-1.23814
chr7|75779425|75779593|MERV1_I-int:ERV1:LTR|371|-	MERV1_I-int:ERV1:LTR	LTR	ERV1	MERV1_I-int	57.1237	-0.276082	0.46418	-0.594773	0.551995	0.959705	-0.258064
chr3|87080617|87080733|MIR3:MIR:SINE|398|-	MIR3:MIR:SINE	SINE	MIR	MIR3	75.7785	1.02097	0.413223	2.47076	0.0134827	0.167611	1.87022
chr5|143314898|143315106|Charlie17b:hAT-Charlie:DNA|58|-	Charlie17b:hAT-Charlie:DNA	DNA	hAT-Charlie	Charlie17b	78.5466	-0.523035	0.422667	-1.23746	0.215915	0.769099	-0.665717
chr1|153078329|153078584|RLTR13G:ERVK:LTR|279|-	RLTR13G:ERVK:LTR	LTR	ERVK	RLTR13G	105.124	2.43683	0.398368	6.11704	9.53323e-10	1.24656e-07	9.02076
chr11|40701500|40701583|B1_Mus1:Alu:SINE|265|+	B1_Mus1:Alu:SINE	SINE	Alu	B1_Mus1	76.6587	-1.04051	0.409011	-2.54397	0.0109601	0.144831	-1.96018
chr11|68986823|68986971|B1_Mus2:Alu:SINE|48|+	B1_Mus2:Alu:SINE	SINE	Alu	B1_Mus2	87.2145	-0.597402	0.393808	-1.51699	0.12927	0.631309	-0.888503
chr17|47488819|47488935|PB1D7:Alu:SINE|284|+	PB1D7:Alu:SINE	SINE	Alu	PB1D7	48.1454	-0.334064	0.508277	-0.657247	0.511022	0.945579	-0.29156
chr2|121543226|121543333|PB1D10:Alu:SINE|206|-	PB1D10:Alu:SINE	SINE	Alu	PB1D10	35.6759	-1.28055	0.60117	-2.1301	0.0331636	0.308592	-1.47934
chr6|113630151|113630259|ID_B1:B4:SINE|287|-	ID_B1:B4:SINE	SINE	B4	ID_B1	43.5768	-0.501534	0.536657	-0.934553	0.350019	0.878274	-0.455909
chr13|67234224|67238636|MMETn-int:ERVK:LTR|30|+	MMETn-int:ERVK:LTR	LTR	ERVK	MMETn-int	31.714	2.43615	0.682025	3.57194	0.000354342	0.0109662	3.45058
chr8|72566516|72566683|B3:B2:SINE|246|+	B3:B2:SINE	SINE	B2	B3	86.878	-0.180658	0.376842	-0.479401	0.631653	0.974161	-0.199521
chr17|35859164|35859254|ID4_:ID:SINE|256|-	ID4_:ID:SINE	SINE	ID	ID4_	104.409	-0.873832	0.348464	-2.50767	0.012153	0.155812	-1.91532
chr19|10502127|10502252|PB1D7:Alu:SINE|303|-	PB1D7:Alu:SINE	SINE	Alu	PB1D7	48.0132	-0.442265	0.514377	-0.859808	0.389895	0.899996	-0.409052
chr9|44146337|44146456|B1F2:Alu:SINE|310|-	B1F2:Alu:SINE	SINE	Alu	B1F2	46.0215	-0.287577	0.5547	-0.518436	0.604154	0.973449	-0.218852
chr10|7624654|7624732|ID4:ID:SINE|208|-	ID4:ID:SINE	SINE	ID	ID4	51.307	-0.503511	0.507013	-0.993094	0.320664	0.862616	-0.49395
chr11|51599751|51599832|PB1D10:Alu:SINE|358|+	PB1D10:Alu:SINE	SINE	Alu	PB1D10	30.4169	-0.576223	0.67757	-0.850426	0.395088	0.90228	-0.403306
chr7|105732353|105732466|PB1D7:Alu:SINE|256|+	PB1D7:Alu:SINE	SINE	Alu	PB1D7	70.3282	-0.88567	0.422899	-2.09428	0.0362349	0.326349	-1.44087
chr10|83595883|83596076|B2_Mm1t:B2:SINE|21|+	B2_Mm1t:B2:SINE	SINE	B2	B2_Mm1t	82.7081	-0.162837	0.409529	-0.397621	0.69091	0.984132	-0.160579
chr1|74701006|74701234|MER2:TcMar-Tigger:DNA|281|+	MER2:TcMar-Tigger:DNA	DNA	TcMar-Tigger	MER2	83.9492	0.286647	0.385474	0.743622	0.457105	0.932723	0.339984
chr3|158007276|158007454|B2_Mm2:B2:SINE|51|-	B2_Mm2:B2:SINE	SINE	B2	B2_Mm2	69.1833	-0.342798	0.430663	-0.795979	0.426044	0.920617	-0.370545
chr5|59956090|59956408|ERVB7_1-LTR_MM:ERVK:LTR|41|-	ERVB7_1-LTR_MM:ERVK:LTR	LTR	ERVK	ERVB7_1-LTR_MM	79.1278	-0.0915586	0.437537	-0.209259	0.834246	0.995349	-0.078706
chr18|58680005|58680106|MLT1E2:ERVL-MaLR:LTR|202|-	MLT1E2:ERVL-MaLR:LTR	LTR	ERVL-MaLR	MLT1E2	78.1794	0.0967787	0.409467	0.236353	0.813159	0.994427	0.0898245
chr4|116804242|116804370|B1F:Alu:SINE|328|-	B1F:Alu:SINE	SINE	Alu	B1F	43.1938	-0.754569	0.535524	-1.40903	0.158826	0.68938	-0.799077
chr12|110631007|110631443|RMER4A:ERVK:LTR|169|-	RMER4A:ERVK:LTR	LTR	ERVK	RMER4A	168.695	-0.491118	0.272404	-1.8029	0.0714035	0.474348	-1.14628
chr17|87650987|87651118|ID_B1:B4:SINE|333|+	ID_B1:B4:SINE	SINE	B4	ID_B1	43.1643	0.59923	0.554384	1.08089	0.279744	0.827112	0.553239
chr18|63663162|63663304|B3:B2:SINE|218|+	B3:B2:SINE	SINE	B2	B3	48.3678	0.21931	0.53496	0.409957	0.681838	0.983887	0.166319
chr5|129984568|129984705|ID_B1:B4:SINE|239|+	ID_B1:B4:SINE	SINE	B4	ID_B1	73.3894	-0.0767491	0.43041	-0.178316	0.858475	0.996624	-0.0662725
chr9|45053580|45053716|B1_Mur2:Alu:SINE|166|-	B1_Mur2:Alu:SINE	SINE	Alu	B1_Mur2	45.0993	-0.661193	0.525154	-1.25905	0.208014	0.757883	-0.681908
chrX|150983754|150983892|B1_Mus2:Alu:SINE|43|+	B1_Mus2:Alu:SINE	SINE	Alu	B1_Mus2	130.942	-0.657001	0.311444	-2.10953	0.0348986	0.31992	-1.45719
chrX|42105565|42105837|L1ME4a:L1:LINE|278|+	L1ME4a:L1:LINE	LINE	L1	L1ME4a	72.0101	0.240572	0.459585	0.523455	0.600658	0.973001	0.221373
chr1|153078241|153078329|MMETn-int:ERVK:LTR|11|-	MMETn-int:ERVK:LTR	LTR	ERVK	MMETn-int	41.4212	2.42257	0.594777	4.07307	4.63972e-05	0.00208038	4.33351
chr7|45718326|45718455|B1F:Alu:SINE|364|-	B1F:Alu:SINE	SINE	Alu	B1F	41.9831	-1.37362	0.557033	-2.46597	0.0136643	0.169363	-1.86441
chr17|14992244|14992422|RLTR1B-int:ERV1:LTR|96|-	RLTR1B-int:ERV1:LTR	LTR	ERV1	RLTR1B-int	127.129	0.788852	0.339812	2.32144	0.0202633	0.224922	1.69329
chr17|15023612|15023790|RLTR1B-int:ERV1:LTR|96|-	RLTR1B-int:ERV1:LTR	LTR	ERV1	RLTR1B-int	98.5771	0.153877	0.391752	0.392792	0.694473	0.984132	0.158344
chr9|103326676|103327032|MTD:ERVL-MaLR:LTR|176|-	MTD:ERVL-MaLR:LTR	LTR	ERVL-MaLR	MTD	24.6795	2.42026	0.842725	2.87195	0.00407946	0.0739247	2.3894
chr11|83070419|83070792|ERVB7_2-LTR_MM:ERVK:LTR|169|+	ERVB7_2-LTR_MM:ERVK:LTR	LTR	ERVK	ERVB7_2-LTR_MM	39.6417	2.41633	0.608966	3.96793	7.25004e-05	0.00300282	4.13966
chr3|90253108|90253235|B1_Mm:Alu:SINE|166|-	B1_Mm:Alu:SINE	SINE	Alu	B1_Mm	126.136	0.158233	0.33128	0.477641	0.632905	0.974161	0.198661
chr5|23700853|23701111|RLTR4_Mm:ERV1:LTR|78|-	RLTR4_Mm:ERV1:LTR	LTR	ERV1	RLTR4_Mm	143.436	-0.0387743	0.300699	-0.128947	0.897399	0.997431	-0.0470143
chr11|32207061|32207403|ORR1D1:ERVL-MaLR:LTR|182|-	ORR1D1:ERVL-MaLR:LTR	LTR	ERVL-MaLR	ORR1D1	122.626	-0.610197	0.31859	-1.91531	0.0554535	0.411144	-1.25607
chr9|20498617|20498804|HERVL40-int:ERVL:LTR|299|-	HERVL40-int:ERVL:LTR	LTR	ERVL	HERVL40-int	86.0135	0.196524	0.399428	0.492014	0.62271	0.974161	0.205714
chr2|144542489|144542604|B2_Mm2:B2:SINE|114|-	B2_Mm2:B2:SINE	SINE	B2	B2_Mm2	53.4763	0.127689	0.500929	0.254905	0.798797	0.989157	0.0975637
chr5|86109316|86109749|L1ME3B:L1:LINE|280|+	L1ME3B:L1:LINE	LINE	L1	L1ME3B	159.274	-0.17055	0.282297	-0.604149	0.545744	0.959553	-0.263011
chr9|122849202|122849305|MIR:MIR:SINE|260|-	MIR:MIR:SINE	SINE	MIR	MIR	52.7582	0.35217	0.494166	0.712655	0.476059	0.9387	0.322339
chr3|19992735|19992869|RMER17B2:ERVK:LTR|112|+	RMER17B2:ERVK:LTR	LTR	ERVK	RMER17B2	26.0614	2.38655	0.747979	3.19067	0.00141943	0.0337079	2.84789
chr19|29021478|29021606|B1_Mur2:Alu:SINE|188|+	B1_Mur2:Alu:SINE	SINE	Alu	B1_Mur2	65.86	-0.194413	0.443258	-0.4386	0.660952	0.976683	-0.17983
chr18|44421628|44421800|B3:B2:SINE|171|-	B3:B2:SINE	SINE	B2	B3	73.9066	0.300309	0.430469	0.697632	0.485407	0.940237	0.313894
chr2|104056094|104057168|L1M5:L1:LINE|288|-	L1M5:L1:LINE	LINE	L1	L1M5	278.292	-0.0587774	0.214846	-0.27358	0.784408	0.987653	-0.105458
chr8|111912178|111912379|ID_B1:B4:SINE|229|-	ID_B1:B4:SINE	SINE	B4	ID_B1	67.5186	-0.14659	0.426153	-0.343984	0.730858	0.987512	-0.136167
chr10|81319078|81319193|PB1D7:Alu:SINE|270|+	PB1D7:Alu:SINE	SINE	Alu	PB1D7	92.0391	-0.157991	0.365686	-0.43204	0.665712	0.978289	-0.176713
chr2|18216759|18216891|RSINE1:B4:SINE|318|-	RSINE1:B4:SINE	SINE	B4	RSINE1	39.9112	-0.430709	0.584634	-0.736716	0.461295	0.935134	-0.336021
chr1|7172173|7172297|B1F:Alu:SINE|293|+	B1F:Alu:SINE	SINE	Alu	B1F	58.455	-0.157491	0.46271	-0.340366	0.733581	0.987653	-0.134552
chr14|73182870|73183066|Lx8b:L1:LINE|238|-	Lx8b:L1:LINE	LINE	L1	Lx8b	26.0948	2.38463	0.775297	3.07576	0.00209969	0.045839	2.67784
chr7|127774809|127774959|B1_Mus1:Alu:SINE|164|-	B1_Mus1:Alu:SINE	SINE	Alu	B1_Mus1	55.7606	0.0258287	0.469513	0.0550117	0.956129	0.999893	0.0194835
chr11|94125178|94125255|MADE2:TcMar-Mariner:DNA|299|+	MADE2:TcMar-Mariner:DNA	DNA	TcMar-Mariner	MADE2	54.5856	0.605442	0.481978	1.25616	0.209058	0.758459	0.679733
chr17|32376199|32376516|ERVB7_1-LTR_MM:ERVK:LTR|38|+	ERVB7_1-LTR_MM:ERVK:LTR	LTR	ERVK	ERVB7_1-LTR_MM	165.058	0.257128	0.279005	0.921589	0.356743	0.882378	0.447645
chr2|11472587|11472681|B1F:Alu:SINE|196|+	B1F:Alu:SINE	SINE	Alu	B1F	45.553	-0.0176575	0.529598	-0.0333414	0.973402	0.999893	-0.0117076
chr1|52920392|52920727|MER58B:hAT-Charlie:DNA|352|+	MER58B:hAT-Charlie:DNA	DNA	hAT-Charlie	MER58B	80.8622	-0.973119	0.433254	-2.24607	0.0246995	0.255116	-1.60731
chr19|45012203|45012305|B1_Mm:Alu:SINE|30|-	B1_Mm:Alu:SINE	SINE	Alu	B1_Mm	45.6867	-0.680142	0.529917	-1.28349	0.199321	0.74911	-0.700447
chr2|180719967|180720146|B3A:B2:SINE|257|+	B3A:B2:SINE	SINE	B2	B3A	81.0466	-0.421215	0.391511	-1.07587	0.281985	0.830983	-0.549774
chr16|44162943|44163128|MLT1F2:ERVL-MaLR:LTR|298|-	MLT1F2:ERVL-MaLR:LTR	LTR	ERVL-MaLR	MLT1F2	60.5702	-0.478365	0.466898	-1.02456	0.305571	0.849292	-0.514887
chr2|104832195|104832294|PB1D10:Alu:SINE|221|-	PB1D10:Alu:SINE	SINE	Alu	PB1D10	39.3074	-0.486844	0.568016	-0.857097	0.391392	0.90059	-0.407389
chr5|105077497|105077897|LTR10_RN:ERVK:LTR|210|-	LTR10_RN:ERVK:LTR	LTR	ERVK	LTR10_RN	21.077	2.37415	0.858805	2.76448	0.00570136	0.0932789	2.24402
chr7|28817512|28817764|MIRb:MIR:SINE|269|+	MIRb:MIR:SINE	SINE	MIR	MIRb	98.6487	-0.0523459	0.374424	-0.139804	0.888815	0.997431	-0.0511886
chr12|87428181|87428327|ID_B1:B4:SINE|296|-	ID_B1:B4:SINE	SINE	B4	ID_B1	38.0641	-1.0229	0.58085	-1.76104	0.0782322	0.499033	-1.10661
chr5|123248632|123248772|B1_Mur2:Alu:SINE|229|-	B1_Mur2:Alu:SINE	SINE	Alu	B1_Mur2	82.9629	-0.370849	0.396914	-0.934331	0.350133	0.878274	-0.455767
chr1|111691561|111696062|MMETn-int:ERVK:LTR|19|+	MMETn-int:ERVK:LTR	LTR	ERVK	MMETn-int	164.191	2.36767	0.306494	7.72501	1.11846e-14	2.56272e-12	13.9514
chr11|86208480|86208920|RLTR6-int:ERV1:LTR|307|+	RLTR6-int:ERV1:LTR	LTR	ERV1	RLTR6-int	208.608	0.530862	0.245574	2.16172	0.0306395	0.292383	1.51372
chr2|104085470|104085595|B1_Mur4:Alu:SINE|145|+	B1_Mur4:Alu:SINE	SINE	Alu	B1_Mur4	22.2908	2.35532	0.80673	2.91959	0.0035049	0.0660142	2.45532
chr4|152059849|152060035|B2_Mm2:B2:SINE|65|+	B2_Mm2:B2:SINE	SINE	B2	B2_Mm2	55.7485	-0.666802	0.476925	-1.39813	0.162075	0.696449	-0.790285
chr7|75775399|75775555|RLTR14-int:ERV1:LTR|309|-	RLTR14-int:ERV1:LTR	LTR	ERV1	RLTR14-int	59.8487	-0.0579462	0.452207	-0.128141	0.898037	0.997431	-0.0467055
chr2|121451405|121451501|L3:CR1:LINE|279|-	L3:CR1:LINE	LINE	CR1	L3	48.0985	-0.508008	0.518707	-0.979373	0.327396	0.866505	-0.484927
chr4|132357580|132357710|B1F:Alu:SINE|169|+	B1F:Alu:SINE	SINE	Alu	B1F	45.5718	-0.485475	0.522427	-0.929269	0.352749	0.878861	-0.452534
chr10|25991517|25991732|B3:B2:SINE|203|-	B3:B2:SINE	SINE	B2	B3	60.9778	-0.222108	0.451766	-0.491644	0.622971	0.974161	-0.205532
chr4|47470159|47470619|MT2B1:ERVL:LTR|178|+	MT2B1:ERVL:LTR	LTR	ERVL	MT2B1	154.312	0.29299	0.293496	0.998277	0.318145	0.860108	0.497375
chr7|127192296|127192399|PB1D9:Alu:SINE|221|+	PB1D9:Alu:SINE	SINE	Alu	PB1D9	120.585	0.0114943	0.322625	0.0356273	0.97158	0.999893	0.0125216
chr10|22289046|22289559|L1Md_F2:L1:LINE|57|+	L1Md_F2:L1:LINE	LINE	L1	L1Md_F2	19.0594	2.35311	0.877084	2.68288	0.00729916	0.110349	2.13673
chr1|189871179|189871258|PB1D7:Alu:SINE|253|-	PB1D7:Alu:SINE	SINE	Alu	PB1D7	58.7962	0.61463	0.459236	1.33838	0.180774	0.722981	0.742864
chr17|47600564|47600717|RLTR25B:ERVK:LTR|306|+	RLTR25B:ERVK:LTR	LTR	ERVK	RLTR25B	46.3071	-0.359812	0.530183	-0.678656	0.497356	0.944182	-0.303333
chr5|3584574|3584689|B1_Mur2:Alu:SINE|184|+	B1_Mur2:Alu:SINE	SINE	Alu	B1_Mur2	36.1752	-1.21614	0.591683	-2.05539	0.0398416	0.345027	-1.39966
chr6|127087148|127087320|B3A:B2:SINE|269|-	B3A:B2:SINE	SINE	B2	B3A	38.021	-1.37413	0.605011	-2.27126	0.0231315	0.245447	-1.6358
chrX|41796679|41797030|L1MB7:L1:LINE|250|+	L1MB7:L1:LINE	LINE	L1	L1MB7	93.581	-0.0581797	0.362739	-0.16039	0.872574	0.997431	-0.0591977
chr10|67546584|67546778|ID_B1:B4:SINE|278|-	ID_B1:B4:SINE	SINE	B4	ID_B1	81.1479	0.0476402	0.390889	0.121876	0.902997	0.997431	0.0443138
chr18|54326509|54326828|ERVB7_1-LTR_MM:ERVK:LTR|22|-	ERVB7_1-LTR_MM:ERVK:LTR	LTR	ERVK	ERVB7_1-LTR_MM	30.3981	2.34809	0.762612	3.07901	0.00207693	0.0454214	2.68258
chr15|80213829|80214014|MLT1J:ERVL-MaLR:LTR|330|-	MLT1J:ERVL-MaLR:LTR	LTR	ERVL-MaLR	MLT1J	53.1593	-0.194048	0.493237	-0.393418	0.694011	0.984132	-0.158634
chr2|71903330|71903430|B1_Mur1:Alu:SINE|191|+	B1_Mur1:Alu:SINE	SINE	Alu	B1_Mur1	31.9162	-0.854801	0.634104	-1.34805	0.177644	0.718989	-0.750451
chr11|87122522|87122654|ID_B1:B4:SINE|341|-	ID_B1:B4:SINE	SINE	B4	ID_B1	82.9259	-0.00477662	0.396804	-0.0120377	0.990396	0.999893	-0.00419134
chr15|82173708|82173906|B2_Mm1t:B2:SINE|68|+	B2_Mm1t:B2:SINE	SINE	B2	B2_Mm1t	64.2424	-1.04342	0.448583	-2.32603	0.0200169	0.223179	-1.6986
chr4|56751095|56751294|MIRc:MIR:SINE|360|-	MIRc:MIR:SINE	SINE	MIR	MIRc	107.534	-0.773555	0.346065	-2.23529	0.0253984	0.260177	-1.59519
chr3|96578187|96578344|B1_Mus2:Alu:SINE|48|+	B1_Mus2:Alu:SINE	SINE	Alu	B1_Mus2	60.3823	-1.161	0.459962	-2.52412	0.011599	0.151035	-1.93558
chr6|85929987|85930335|ORR1A3:ERVL-MaLR:LTR|120|+	ORR1A3:ERVL-MaLR:LTR	LTR	ERVL-MaLR	ORR1A3	68.449	-0.327613	0.426998	-0.767247	0.442935	0.92851	-0.35366
chr7|46924485|46924564|ID:ID:SINE|266|-	ID:ID:SINE	SINE	ID	ID	39.5155	-0.00446166	0.562029	-0.00793848	0.993666	0.999893	-0.00275954
chr19|38969167|38969265|PB1D11:Alu:SINE|265|-	PB1D11:Alu:SINE	SINE	Alu	PB1D11	75.0397	-1.00732	0.426254	-2.3632	0.018118	0.207198	-1.74189
chr5|134140846|134141009|ORR1B1-int:ERVL-MaLR:LTR|255|-	ORR1B1-int:ERVL-MaLR:LTR	LTR	ERVL-MaLR	ORR1B1-int	19.0604	2.34565	0.8704	2.69491	0.00704075	0.107549	2.15238
chr8|110853601|110853770|L3:CR1:LINE|290|+	L3:CR1:LINE	LINE	CR1	L3	26.7089	-0.735887	0.678461	-1.08464	0.27808	0.825848	-0.55583
chr10|41188283|41188446|B3:B2:SINE|306|-	B3:B2:SINE	SINE	B2	B3	53.337	-0.775916	0.489811	-1.58411	0.113168	0.592225	-0.946277
chr13|58163844|58163956|B1_Mur4:Alu:SINE|169|-	B1_Mur4:Alu:SINE	SINE	Alu	B1_Mur4	40.3606	0.00796858	0.556838	0.0143104	0.988582	0.999893	0.00498715
chr15|81688182|81688299|B3:B2:SINE|333|+	B3:B2:SINE	SINE	B2	B3	35.8962	-1.27017	0.608641	-2.08689	0.0368981	0.329993	-1.433
chr17|14099565|14099888|RLTRETN_Mm:ERVK:LTR|3|+	RLTRETN_Mm:ERVK:LTR	LTR	ERVK	RLTRETN_Mm	116.136	0.239476	0.336474	0.711725	0.476635	0.938975	0.321814
chrX|105970028|105970148|B1F1:Alu:SINE|212|+	B1F1:Alu:SINE	SINE	Alu	B1F1	47.4667	0.228645	0.524617	0.435832	0.662959	0.977126	0.178513
chr16|33014641|33014761|B1_Mur2:Alu:SINE|200|+	B1_Mur2:Alu:SINE	SINE	Alu	B1_Mur2	42.9493	-0.33967	0.544821	-0.623454	0.532986	0.954455	-0.273284
chr4|156126945|156127316|ORR1C1:ERVL-MaLR:LTR|150|+	ORR1C1:ERVL-MaLR:LTR	LTR	ERVL-MaLR	ORR1C1	65.8648	-0.0996655	0.45412	-0.21947	0.826284	0.995349	-0.0828706
chr9|45967210|45967345|B1_Mur1:Alu:SINE|200|+	B1_Mur1:Alu:SINE	SINE	Alu	B1_Mur1	112.3	0.295274	0.342659	0.861714	0.388845	0.899996	0.410224
chr11|71026511|71026622|RSINE1:B4:SINE|300|+	RSINE1:B4:SINE	SINE	B4	RSINE1	93.0028	-0.124612	0.366747	-0.339778	0.734024	0.987653	-0.13429
chr13|64193742|64194120|MTA_Mm:ERVL-MaLR:LTR|56|+	MTA_Mm:ERVL-MaLR:LTR	LTR	ERVL-MaLR	MTA_Mm	113.749	0.0376524	0.342231	0.11002	0.912393	0.997431	0.039818
chr5|31156573|31156772|L3:CR1:LINE|323|+	L3:CR1:LINE	LINE	CR1	L3	73.2062	-0.616067	0.419443	-1.46877	0.141894	0.659405	-0.848036
chrX|42108982|42109147|MIR3:MIR:SINE|289|-	MIR3:MIR:SINE	SINE	MIR	MIR3	94.5319	0.906786	0.369325	2.45525	0.0140787	0.172869	1.85144
chr1|39371537|39371642|B1_Mus2:Alu:SINE|183|-	B1_Mus2:Alu:SINE	SINE	Alu	B1_Mus2	62.0808	0.0978986	0.461492	0.212135	0.832002	0.995349	0.0798758
chr9|96057124|96057272|B1_Mur4:Alu:SINE|101|-	B1_Mur4:Alu:SINE	SINE	Alu	B1_Mur4	61.4261	-0.183456	0.45844	-0.400174	0.689029	0.98413	-0.161763
chr12|109545643|109545734|L2c:L2:LINE|179|-	L2c:L2:LINE	LINE	L2	L2c	81.7384	0.199129	0.389814	0.51083	0.60947	0.973449	0.215047
chr10|78439877|78440024|B1_Mus2:Alu:SINE|75|+	B1_Mus2:Alu:SINE	SINE	Alu	B1_Mus2	46.6234	-0.21108	0.514362	-0.410372	0.681533	0.983887	-0.166513
chr7|17033075|17033218|B1_Mus1:Alu:SINE|169|-	B1_Mus1:Alu:SINE	SINE	Alu	B1_Mus1	34.7976	2.33718	0.643906	3.62969	0.000283765	0.00926408	3.54704
chr4|43585133|43585258|MIR:MIR:SINE|293|+	MIR:MIR:SINE	SINE	MIR	MIR	50.768	-0.136039	0.510235	-0.26662	0.789762	0.987707	-0.102504
chr11|68211297|68211443|MIRb:MIR:SINE|319|+	MIRb:MIR:SINE	SINE	MIR	MIRb	56.4976	0.0355171	0.465482	0.0763017	0.939179	0.998258	0.0272516
chr19|40293234|40293388|MamTip2:hAT-Tip100:DNA|315|+	MamTip2:hAT-Tip100:DNA	DNA	hAT-Tip100	MamTip2	55.8575	-0.806251	0.493593	-1.63344	0.102378	0.56837	-0.989795
chr11|32517717|32517860|B1_Mur1:Alu:SINE|231|+	B1_Mur1:Alu:SINE	SINE	Alu	B1_Mur1	82.6779	0.871015	0.389684	2.23518	0.0254054	0.260177	1.59507
chr8|94064459|94064574|PB1D10:Alu:SINE|218|+	PB1D10:Alu:SINE	SINE	Alu	PB1D10	37.949	-0.31992	0.584147	-0.54767	0.583918	0.965912	-0.233648
chr11|3900312|3900519|Lx8:L1:LINE|286|-	Lx8:L1:LINE	LINE	L1	Lx8	48.4712	-1.14819	0.545362	-2.10538	0.0352586	0.321703	-1.45274
chr9|75572991|75573186|B3A:B2:SINE|254|-	B3A:B2:SINE	SINE	B2	B3A	22.0106	2.32054	0.846188	2.74234	0.00610025	0.0974656	2.21465
chr4|62389589|62389748|MER5A:hAT-Charlie:DNA|247|-	MER5A:hAT-Charlie:DNA	DNA	hAT-Charlie	MER5A	76.2879	0.605731	0.410219	1.47661	0.139781	0.653419	0.854551
chr18|44737379|44739784|MMETn-int:ERVK:LTR|15|+	MMETn-int:ERVK:LTR	LTR	ERVK	MMETn-int	384.956	2.31926	0.207347	11.1854	4.80582e-29	3.33403e-26	28.3182
chr9|45967197|45967316|MT2B:ERVL:LTR|214|+	MT2B:ERVL:LTR	LTR	ERVL	MT2B	102.9	0.14575	0.361794	0.402855	0.687055	0.983887	0.163008
chr1|191621691|191621825|B1_Mus1:Alu:SINE|45|-	B1_Mus1:Alu:SINE	SINE	Alu	B1_Mus1	51.2567	-0.350757	0.492615	-0.712031	0.476446	0.938944	-0.321987
chr12|76229032|76229119|MMETn-int:ERVK:LTR|35|+	MMETn-int:ERVK:LTR	LTR	ERVK	MMETn-int	108.457	0.0423793	0.343921	0.123224	0.90193	0.997431	0.0448272
chr1|39546507|39546885|Lx3C:L1:LINE|171|+	Lx3C:L1:LINE	LINE	L1	Lx3C	71.4034	-0.103394	0.422642	-0.244638	0.806737	0.992022	-0.093268
chr14|76090049|76090198|B1_Mur1:Alu:SINE|149|+	B1_Mur1:Alu:SINE	SINE	Alu	B1_Mur1	49.3238	-0.443162	0.498656	-0.888713	0.374157	0.893876	-0.426946
chr4|141209551|141210115|IAPEz-int:ERVK:LTR|46|-	IAPEz-int:ERVK:LTR	LTR	ERVK	IAPEz-int	39.7448	2.27759	0.60445	3.76804	0.000164538	0.00592122	3.78374
chr12|17004533|17005408|RMER17B:ERVK:LTR|122|-	RMER17B:ERVK:LTR	LTR	ERVK	RMER17B	27.2111	2.26861	0.744946	3.04533	0.00232421	0.0491509	2.63372
chr4|26325889|26326160|B4:B4:SINE|303|-	B4:B4:SINE	SINE	B4	B4	79.1707	0.402854	0.409784	0.983091	0.325563	0.865865	0.487365
chr8|126931621|126931764|B1_Mus1:Alu:SINE|217|+	B1_Mus1:Alu:SINE	SINE	Alu	B1_Mus1	67.3826	0.500629	0.441209	1.13468	0.256511	0.810721	0.590894
chr14|20320539|20320670|B1_Mus2:Alu:SINE|53|-	B1_Mus2:Alu:SINE	SINE	Alu	B1_Mus2	43.6986	-0.937234	0.549365	-1.70603	0.0880021	0.528502	-1.05551
chr8|111137534|111137704|URR1B:hAT-Charlie:DNA|137|+	URR1B:hAT-Charlie:DNA	DNA	hAT-Charlie	URR1B	49.665	-0.872861	0.508563	-1.71633	0.0861024	0.523557	-1.06498
chr16|31961447|31961567|ID_B1:B4:SINE|228|+	ID_B1:B4:SINE	SINE	B4	ID_B1	62.0833	-0.621047	0.451249	-1.37628	0.168734	0.708536	-0.772798
chr16|8635146|8635239|ID4:ID:SINE|246|-	ID4:ID:SINE	SINE	ID	ID4	42.9621	-0.561052	0.552017	-1.01637	0.309455	0.852485	-0.509403
chr16|8849490|8849631|B1F2:Alu:SINE|308|-	B1F2:Alu:SINE	SINE	Alu	B1F2	38.3718	-0.949876	0.577439	-1.64498	0.0999737	0.561745	-1.00011
chr17|35384635|35385309|RMER19B:ERVK:LTR|180|+	RMER19B:ERVK:LTR	LTR	ERVK	RMER19B	37.2623	2.23703	0.613254	3.64781	0.000264485	0.00877227	3.5776
chr9|106882577|106882764|URR1A:hAT-Charlie:DNA|118|-	URR1A:hAT-Charlie:DNA	DNA	hAT-Charlie	URR1A	62.6454	-0.291369	0.445665	-0.653786	0.51325	0.945579	-0.289671
chr18|60391346|60391623|MTE2b:ERVL-MaLR:LTR|286|+	MTE2b:ERVL-MaLR:LTR	LTR	ERVL-MaLR	MTE2b	29.6049	2.21998	0.701144	3.16623	0.00154429	0.0360793	2.81127
chr14|69246165|69246372|B3:B2:SINE|179|+	B3:B2:SINE	SINE	B2	B3	23.5143	2.21763	0.788156	2.81369	0.00489758	0.0836412	2.31002
chr14|69782533|69782622|B1F2:Alu:SINE|214|+	B1F2:Alu:SINE	SINE	Alu	B1F2	88.1626	0.000674148	0.378211	0.00178247	0.998578	0.999893	0.000618094
chr3|104794864|104794957|ID4:ID:SINE|164|+	ID4:ID:SINE	SINE	ID	ID4	36.2617	-0.527637	0.583468	-0.904311	0.36583	0.889941	-0.43672
chr8|11563101|11563289|MER58B:hAT-Charlie:DNA|247|+	MER58B:hAT-Charlie:DNA	DNA	hAT-Charlie	MER58B	47.8616	-1.17447	0.516027	-2.27598	0.0228473	0.243747	-1.64117
chr9|53399894|53400045|B1F:Alu:SINE|310|+	B1F:Alu:SINE	SINE	Alu	B1F	57.9811	0.189358	0.47854	0.3957	0.692326	0.984132	0.159689
chrX|157549061|157549245|Tigger15a:TcMar-Tigger:DNA|266|+	Tigger15a:TcMar-Tigger:DNA	DNA	TcMar-Tigger	Tigger15a	69.2628	-0.117434	0.424736	-0.276488	0.782173	0.987653	-0.106697
chr10|59988443|59988544|B1_Mur2:Alu:SINE|92|-	B1_Mur2:Alu:SINE	SINE	Alu	B1_Mur2	48.2731	-0.234702	0.514259	-0.456388	0.648111	0.974675	-0.18835
chr19|44576032|44576255|MIRb:MIR:SINE|231|+	MIRb:MIR:SINE	SINE	MIR	MIRb	56.1997	-0.461555	0.473454	-0.974868	0.329626	0.868408	-0.481979
chr2|158381442|158381589|B1_Mur4:Alu:SINE|117|+	B1_Mur4:Alu:SINE	SINE	Alu	B1_Mur4	24.9658	2.21683	0.772097	2.87118	0.00408943	0.0739562	2.38834
chr11|60786648|60786840|ID_B1:B4:SINE|214|-	ID_B1:B4:SINE	SINE	B4	ID_B1	72.5802	-0.691954	0.420978	-1.64368	0.100242	0.562704	-0.998949
chr13|113723302|113723378|MMETn-int:ERVK:LTR|26|+	MMETn-int:ERVK:LTR	LTR	ERVK	MMETn-int	181.266	-0.264326	0.30417	-0.86901	0.384842	0.89717	-0.414718
chr17|32767714|32767903|B3:B2:SINE|222|-	B3:B2:SINE	SINE	B2	B3	70.075	0.780999	0.435495	1.79336	0.0729153	0.4791	1.13718
chr17|33240492|33240589|PB1D9:Alu:SINE|229|-	PB1D9:Alu:SINE	SINE	Alu	PB1D9	26.4948	-0.938035	0.713036	-1.31555	0.188325	0.735597	-0.725093
chr2|24959573|24959679|B1_Mur2:Alu:SINE|152|-	B1_Mur2:Alu:SINE	SINE	Alu	B1_Mur2	58.404	-0.843336	0.467106	-1.80545	0.0710044	0.472783	-1.14871
chr4|149180170|149180280|RLTR51A_Mm:ERVK?:LTR|236|-	RLTR51A_Mm:ERVK?:LTR	LTR	ERVK?	RLTR51A_Mm	51.6979	0.477109	0.497098	0.959789	0.337161	0.872155	0.472162
chr6|67288730|67289069|MTD:ERVL-MaLR:LTR|282|+	MTD:ERVL-MaLR:LTR	LTR	ERVL-MaLR	MTD	107.778	-0.231466	0.339021	-0.682746	0.494767	0.943751	-0.305599
chr6|7727060|7727490|MMERGLN_LTR:ERV1:LTR|0|+	MMERGLN_LTR:ERV1:LTR	LTR	ERV1	MMERGLN_LTR	50.5014	0.914027	2.79608	0.326896	0.743747	0.987653	0.128575
chr11|62314325|62314438|B1F:Alu:SINE|261|-	B1F:Alu:SINE	SINE	Alu	B1F	38.8402	-1.07696	0.572489	-1.88118	0.0599471	0.429977	-1.22223
chr19|38970180|38970317|ID_B1:B4:SINE|227|-	ID_B1:B4:SINE	SINE	B4	ID_B1	84.4074	-0.637388	0.382933	-1.66449	0.0960147	0.552307	-1.01766
chr7|46924995|46925138|B1_Mur2:Alu:SINE|211|+	B1_Mur2:Alu:SINE	SINE	Alu	B1_Mur2	48.754	-0.264565	0.50249	-0.526507	0.598536	0.972066	-0.22291
chr17|6449520|6450451|RLTR13B3:ERVK:LTR|32|-	RLTR13B3:ERVK:LTR	LTR	ERVK	RLTR13B3	49.5273	2.19562	0.531742	4.1291	3.6418e-05	0.00171288	4.43868
chr9|88821719|88828121|IAPEz-int:ERVK:LTR|30|+	IAPEz-int:ERVK:LTR	LTR	ERVK	IAPEz-int	39.3272	2.19126	0.613085	3.57416	0.000351353	0.0109007	3.45426
chr7|75777622|75777976|RLTR14-int:ERV1:LTR|328|-	RLTR14-int:ERV1:LTR	LTR	ERV1	RLTR14-int	80.7176	-0.418168	0.396103	-1.0557	0.291104	0.841865	-0.535952
chr1|132989471|132989784|ORR1D1:ERVL-MaLR:LTR|195|+	ORR1D1:ERVL-MaLR:LTR	LTR	ERVL-MaLR	ORR1D1	138.231	-0.211701	0.304872	-0.694391	0.487437	0.941657	-0.312082
chr5|129984913|129985056|B1_Mur2:Alu:SINE|194|+	B1_Mur2:Alu:SINE	SINE	Alu	B1_Mur2	57.7298	-0.143763	0.465251	-0.309	0.757321	0.987653	-0.12072
chr8|111005198|111005308|PB1D10:Alu:SINE|269|-	PB1D10:Alu:SINE	SINE	Alu	PB1D10	50.7735	-1.28925	0.508989	-2.53296	0.0113105	0.148299	-1.94652
chr5|105078088|105078475|Lx8:L1:LINE|286|+	Lx8:L1:LINE	LINE	L1	Lx8	21.6767	2.18057	0.802232	2.71813	0.0065653	0.102097	2.18275
chr1|153077931|153078241|RLTRETN_Mm:ERVK:LTR|10|-	RLTRETN_Mm:ERVK:LTR	LTR	ERVK	RLTRETN_Mm	66.3502	2.17855	0.459537	4.74075	2.12933e-06	0.000141061	5.67176
chr7|59308098|59308239|RSINE1:B4:SINE|343|+	RSINE1:B4:SINE	SINE	B4	RSINE1	76.5006	0.383485	0.412287	0.930143	0.352297	0.878861	0.453091
chr2|104830225|104830370|B1F1:Alu:SINE|278|-	B1F1:Alu:SINE	SINE	Alu	B1F1	53.503	-0.0676633	0.485436	-0.139387	0.889144	0.997431	-0.0510277
chr2|119603071|119603228|ID_B1:B4:SINE|170|+	ID_B1:B4:SINE	SINE	B4	ID_B1	50.9464	0.354732	0.518289	0.68443	0.493704	0.943657	0.306534
chr7|118486729|118486833|MER102b:hAT-Charlie:DNA|211|+	MER102b:hAT-Charlie:DNA	DNA	hAT-Charlie	MER102b	103.224	0.903535	0.361135	2.50193	0.0123518	0.157311	1.90827
chr7|30107349|30107561|MER44B:TcMar-Tigger:DNA|303|-	MER44B:TcMar-Tigger:DNA	DNA	TcMar-Tigger	MER44B	67.6649	0.399506	0.431707	0.925409	0.354753	0.88077	0.450074
chr8|72481331|72481427|ID_B1:B4:SINE|200|-	ID_B1:B4:SINE	SINE	B4	ID_B1	40.1951	-0.973911	0.590664	-1.64884	0.0991798	0.560157	-1.00358
chr13|108194208|108194349|B1_Mur1:Alu:SINE|200|-	B1_Mur1:Alu:SINE	SINE	Alu	B1_Mur1	40.282	-0.916113	0.555304	-1.64975	0.098994	0.559741	-1.00439
chr5|91949078|91949224|B1_Mus2:Alu:SINE|82|+	B1_Mus2:Alu:SINE	SINE	Alu	B1_Mus2	46.2167	-0.473128	0.516935	-0.915256	0.360057	0.885103	-0.443628
chr11|77533474|77533604|B1F:Alu:SINE|233|+	B1F:Alu:SINE	SINE	Alu	B1F	47.1972	0.116659	0.51981	0.224427	0.822425	0.995349	0.0849035
chr15|84940975|84941076|PB1D10:Alu:SINE|219|+	PB1D10:Alu:SINE	SINE	Alu	PB1D10	75.0612	-0.140391	0.412641	-0.340226	0.733686	0.987653	-0.13449
chr16|23469402|23469567|L3:CR1:LINE|338|+	L3:CR1:LINE	LINE	CR1	L3	58.4058	0.690019	0.495682	1.39206	0.163904	0.699985	0.785409
chr7|75773900|75774383|MTC-int:ERVL-MaLR:LTR|229|-	MTC-int:ERVL-MaLR:LTR	LTR	ERVL-MaLR	MTC-int	153.907	-0.185673	0.283794	-0.654253	0.512949	0.945579	-0.289926
chr1|156679956|156680095|B1_Mur4:Alu:SINE|142|-	B1_Mur4:Alu:SINE	SINE	Alu	B1_Mur4	59.0294	0.179946	0.465993	0.386156	0.699381	0.984132	0.155286
chr15|93241384|93241532|B3:B2:SINE|210|-	B3:B2:SINE	SINE	B2	B3	83.8216	0.744195	0.389694	1.90969	0.0561733	0.4136	1.25047
chr17|35858835|35858982|B1_Mm:Alu:SINE|27|-	B1_Mm:Alu:SINE	SINE	Alu	B1_Mm	119.201	-0.799175	0.324815	-2.4604	0.0138782	0.170966	-1.85767
chr5|105079481|105079829|MTE2b:ERVL-MaLR:LTR|282|-	MTE2b:ERVL-MaLR:LTR	LTR	ERVL-MaLR	MTE2b	28.6989	2.16839	0.695844	3.11619	0.00183201	0.0414443	2.73707
chr13|74325087|74326718|L1_Mus1:L1:LINE|55|+	L1_Mus1:L1:LINE	LINE	L1	L1_Mus1	504.996	-0.538459	0.160638	-3.352	0.000802312	0.0212489	-3.09566
chr16|81747880|81752273|MMETn-int:ERVK:LTR|22|+	MMETn-int:ERVK:LTR	LTR	ERVK	MMETn-int	207.252	2.16682	0.277604	7.80542	5.93028e-15	1.43795e-12	14.2269
chr7|67727063|67728320|MTE-int:ERVL-MaLR:LTR|270|+	MTE-int:ERVL-MaLR:LTR	LTR	ERVL-MaLR	MTE-int	28.7127	2.16591	0.70878	3.05583	0.0022444	0.0480324	2.6489
chr14|20393235|20393371|B1_Mur1:Alu:SINE|152|+	B1_Mur1:Alu:SINE	SINE	Alu	B1_Mur1	45.9442	-0.52975	0.517859	-1.02296	0.306326	0.849844	-0.513817
chr7|19245959|19246274|MLT1B:ERVL-MaLR:LTR|269|-	MLT1B:ERVL-MaLR:LTR	LTR	ERVL-MaLR	MLT1B	68.9216	-0.274786	0.44198	-0.621717	0.534128	0.954814	-0.272355
chr8|20580458|20580573|B3:B2:SINE|275|+	B3:B2:SINE	SINE	B2	B3	72.5551	0.586052	0.421947	1.38892	0.164857	0.701772	0.782894
chr17|35384353|35384635|L1Md_A:L1:LINE|32|+	L1Md_A:L1:LINE	LINE	L1	L1Md_A	144.896	2.1509	0.317735	6.76947	1.29251e-11	2.06925e-09	10.8886
chr17|46774346|46774492|B3A:B2:SINE|288|+	B3A:B2:SINE	SINE	B2	B3A	70.2454	-1.06318	0.42561	-2.49802	0.0124888	0.158813	-1.90348
chr18|24105373|24105553|ORR1E:ERVL-MaLR:LTR|291|+	ORR1E:ERVL-MaLR:LTR	LTR	ERVL-MaLR	ORR1E	50.8472	-0.58729	0.496436	-1.18301	0.236804	0.791329	-0.625611
chr9|123172339|123172518|MT2B:ERVL:LTR|260|-	MT2B:ERVL:LTR	LTR	ERVL	MT2B	26.8325	2.14915	0.746897	2.87744	0.00400922	0.072928	2.39694
chr11|32426892|32426968|ID4:ID:SINE|329|+	ID4:ID:SINE	SINE	ID	ID4	53.6401	2.14344	0.512839	4.17956	2.92072e-05	0.00141641	4.53451
chr5|30223044|30223378|IAPLTR2b:ERVK:LTR|65|-	IAPLTR2b:ERVK:LTR	LTR	ERVK	IAPLTR2b	21.1318	2.14032	0.827611	2.58615	0.0097056	0.133479	2.01298
chr2|84505544|84506816|IAPEz-int:ERVK:LTR|84|+	IAPEz-int:ERVK:LTR	LTR	ERVK	IAPEz-int	459.808	0.580413	0.170531	3.40356	0.00066515	0.0183966	3.17708
chr3|60493477|60494749|IAPEz-int:ERVK:LTR|84|-	IAPEz-int:ERVK:LTR	LTR	ERVK	IAPEz-int	459.808	0.580413	0.170531	3.40356	0.00066515	0.0183966	3.17708
chr5|113941870|113942054|ID_B1:B4:SINE|240|-	ID_B1:B4:SINE	SINE	B4	ID_B1	65.0264	-0.411028	0.444011	-0.925714	0.354594	0.88058	-0.450268
chr17|46799411|46799517|PB1D10:Alu:SINE|245|-	PB1D10:Alu:SINE	SINE	Alu	PB1D10	34.0122	-1.00078	0.608999	-1.64332	0.100317	0.562704	-0.998626
chr19|34649722|34650060|MTD:ERVL-MaLR:LTR|288|+	MTD:ERVL-MaLR:LTR	LTR	ERVL-MaLR	MTD	91.9018	0.380659	0.36856	1.03283	0.301685	0.847287	0.520447
chr2|106963665|106964011|ORR1C2:ERVL-MaLR:LTR|165|+	ORR1C2:ERVL-MaLR:LTR	LTR	ERVL-MaLR	ORR1C2	98.9609	-0.099342	0.35986	-0.276057	0.782504	0.987653	-0.106513
chr5|148330892|148330972|ID4:ID:SINE|289|-	ID4:ID:SINE	SINE	ID	ID4	33.8814	-1.56815	0.630771	-2.48609	0.0129157	0.162667	-1.88888
chr5|135643464|135643591|B1F:Alu:SINE|281|+	B1F:Alu:SINE	SINE	Alu	B1F	55.388	0.111997	0.471922	0.23732	0.812408	0.993872	0.0902257
chr7|73501960|73502084|L2:L2:LINE|243|+	L2:L2:LINE	LINE	L2	L2	40.7271	-0.522724	0.54954	-0.951203	0.341501	0.873783	-0.466608
chr11|86208403|86208876|RNERVK23-int:ERVK:LTR|282|+	RNERVK23-int:ERVK:LTR	LTR	ERVK	RNERVK23-int	194.559	0.602995	0.25487	2.36589	0.0179869	0.206351	1.74504
chr2|120620590|120620710|B1F:Alu:SINE|235|-	B1F:Alu:SINE	SINE	Alu	B1F	82.0157	-0.539151	0.39875	-1.3521	0.176343	0.717355	-0.753642
chr5|90925339|90925587|RLTR13G:ERVK:LTR|291|-	RLTR13G:ERVK:LTR	LTR	ERVK	RLTR13G	71.8109	2.13529	0.450492	4.73991	2.13811e-06	0.000141268	5.66997
chr11|86207346|86208018|RLTR6-int:ERV1:LTR|99|+	RLTR6-int:ERV1:LTR	LTR	ERV1	RLTR6-int	263.229	0.290608	0.22019	1.31981	0.1869	0.733463	0.728392
chr12|111454270|111454507|MLT1D:ERVL-MaLR:LTR|332|-	MLT1D:ERVL-MaLR:LTR	LTR	ERVL-MaLR	MLT1D	192.313	2.13464	0.285487	7.4772	7.59253e-14	1.54705e-11	13.1196
chr7|112116604|112116779|ORR1F:ERVL-MaLR:LTR|272|+	ORR1F:ERVL-MaLR:LTR	LTR	ERVL-MaLR	ORR1F	120.151	-0.147833	0.328531	-0.449983	0.652723	0.975041	-0.185271
chr9|44146051|44146162|MTEa:ERVL-MaLR:LTR|292|+	MTEa:ERVL-MaLR:LTR	LTR	ERVL-MaLR	MTEa	33.3391	-0.493839	0.631902	-0.781512	0.434501	0.924549	-0.362009
chr14|52294095|52294187|PB1D9:Alu:SINE|294|+	PB1D9:Alu:SINE	SINE	Alu	PB1D9	67.1612	-0.492466	0.463281	-1.063	0.287784	0.838182	-0.540933
chr7|30653766|30653874|B1F:Alu:SINE|178|-	B1F:Alu:SINE	SINE	Alu	B1F	41.9504	-0.606835	0.554137	-1.0951	0.273473	0.822058	-0.563085
chr7|80226065|80226210|B1_Mus1:Alu:SINE|48|-	B1_Mus1:Alu:SINE	SINE	Alu	B1_Mus1	47.4173	-0.230269	0.512466	-0.449336	0.653189	0.975041	-0.184961
chr18|10815720|10815798|L1MB2:L1:LINE|320|-	L1MB2:L1:LINE	LINE	L1	L1MB2	62.7514	1.06081	0.451075	2.35174	0.0186858	0.212126	1.72849
chr3|116903572|116903702|ID_B1:B4:SINE|246|-	ID_B1:B4:SINE	SINE	B4	ID_B1	50.9592	-0.485473	0.494689	-0.981369	0.326411	0.866192	-0.486236
chr17|35384127|35384353|RMER19B:ERVK:LTR|180|+	RMER19B:ERVK:LTR	LTR	ERVK	RMER19B	194.011	2.13451	0.273974	7.79093	6.65169e-15	1.58215e-12	14.1771
chr2|126893446|126893665|B3:B2:SINE|148|+	B3:B2:SINE	SINE	B2	B3	94.357	0.693401	0.38149	1.81761	0.0691233	0.465701	1.16038
chr10|81622119|81622272|B1F:Alu:SINE|199|+	B1F:Alu:SINE	SINE	Alu	B1F	45.5325	-0.355848	0.5181	-0.686832	0.492189	0.943117	-0.307868
chr13|113723549|113723638|MMETn-int:ERVK:LTR|34|+	MMETn-int:ERVK:LTR	LTR	ERVK	MMETn-int	104.682	-0.225953	0.378747	-0.596579	0.550788	0.959705	-0.259015
chr8|116958976|116959322|MER21B:ERVL:LTR|276|-	MER21B:ERVL:LTR	LTR	ERVL	MER21B	92.4765	-0.74675	0.370586	-2.01505	0.0438989	0.363519	-1.35755
chr9|53098811|53098890|ID4:ID:SINE|329|+	ID4:ID:SINE	SINE	ID	ID4	29.7985	-1.34952	0.652604	-2.0679	0.0386494	0.338691	-1.41286
chr11|71026890|71027105|MER31A:ERV1:LTR|238|-	MER31A:ERV1:LTR	LTR	ERV1	MER31A	96.137	-0.0469125	0.363771	-0.128962	0.897388	0.997431	-0.0470197
chr2|104608869|104609122|HAL1ME:L1:LINE|103|+	HAL1ME:L1:LINE	LINE	L1	HAL1ME	80.8518	-0.672262	0.406086	-1.65547	0.0978296	0.556432	-1.00953
chr2|163084512|163084680|MTEa:ERVL-MaLR:LTR|200|-	MTEa:ERVL-MaLR:LTR	LTR	ERVL-MaLR	MTEa	26.5705	-1.54261	0.715589	-2.15573	0.031105	0.295379	-1.50717
chr7|137376133|137376310|B2_Mm1a:B2:SINE|107|-	B2_Mm1a:B2:SINE	SINE	B2	B2_Mm1a	39.1577	-1.1269	0.565538	-1.99261	0.0463038	0.374252	-1.33438
chr1|156427485|156427639|B1_Mur4:Alu:SINE|180|-	B1_Mur4:Alu:SINE	SINE	Alu	B1_Mur4	46.3445	2.12818	0.556182	3.82642	0.00013002	0.00489045	3.88599
chr15|78919111|78919211|PB1D7:Alu:SINE|330|+	PB1D7:Alu:SINE	SINE	Alu	PB1D7	50.1532	-0.541937	0.495254	-1.09426	0.273841	0.822058	-0.562502
chr16|32299771|32299971|B2_Mm2:B2:SINE|83|+	B2_Mm2:B2:SINE	SINE	B2	B2_Mm2	65.9414	-0.490519	0.444379	-1.10383	0.269667	0.818639	-0.569172
chr2|154569097|154569234|MIRb:MIR:SINE|298|+	MIRb:MIR:SINE	SINE	MIR	MIRb	39.0751	-0.746852	0.566732	-1.31782	0.187563	0.735037	-0.726852
chr10|90989958|90990039|ID4_:ID:SINE|210|+	ID4_:ID:SINE	SINE	ID	ID4_	41.8015	0.113114	0.545386	0.207401	0.835697	0.995349	0.0779513
chr11|77535990|77536123|MT2B2:ERVL:LTR|272|-	MT2B2:ERVL:LTR	LTR	ERVL	MT2B2	48.7089	-0.173563	0.50693	-0.34238	0.732065	0.987653	-0.135451
chr4|143420123|143420469|MT2A:ERVL:LTR|205|+	MT2A:ERVL:LTR	LTR	ERVL	MT2A	74.7964	-0.864939	0.408395	-2.1179	0.0341834	0.315379	-1.46618
chr1|156427138|156427325|URR1B:hAT-Charlie:DNA|119|-	URR1B:hAT-Charlie:DNA	DNA	hAT-Charlie	URR1B	55.7414	2.12634	0.550225	3.86449	0.000111321	0.00435093	3.95342
chr3|144433097|144433349|MIRc:MIR:SINE|234|-	MIRc:MIR:SINE	SINE	MIR	MIRc	82.5478	-0.0350983	0.394022	-0.0890771	0.929021	0.997775	-0.0319746
chr7|59309837|59310306|L1MB7:L1:LINE|211|-	L1MB7:L1:LINE	LINE	L1	L1MB7	154.692	0.347892	0.28525	1.2196	0.222615	0.77478	0.652445
chr13|43277897|43284297|IAPEz-int:ERVK:LTR|22|+	IAPEz-int:ERVK:LTR	LTR	ERVK	IAPEz-int	27.7673	2.10996	0.704696	2.99414	0.00275219	0.0555217	2.56032
chr17|14094391|14094714|RLTRETN_Mm:ERVK:LTR|6|+	RLTRETN_Mm:ERVK:LTR	LTR	ERVK	RLTRETN_Mm	116.976	-0.0583519	0.329167	-0.177272	0.859295	0.996624	-0.0658577
chr3|53113418|53113739|RLTRETN_Mm:ERVK:LTR|16|-	RLTRETN_Mm:ERVK:LTR	LTR	ERVK	RLTRETN_Mm	141.823	0.1473	0.303297	0.485662	0.627207	0.974161	0.202589
chr4|132356937|132357055|B1F:Alu:SINE|304|+	B1F:Alu:SINE	SINE	Alu	B1F	59.7542	0.186644	0.4582	0.407342	0.683757	0.983887	0.165098
chr6|124797438|124797682|RLTR13G:ERVK:LTR|290|-	RLTR13G:ERVK:LTR	LTR	ERVK	RLTR13G	104.981	-0.909361	0.367367	-2.47535	0.0133106	0.166216	-1.8758
chr9|38745186|38746756|MurERV4_19-int:ERVK:LTR|160|-	MurERV4_19-int:ERVK:LTR	LTR	ERVK	MurERV4_19-int	45.5759	2.10172	0.549999	3.82132	0.000132739	0.00497026	3.877
chr2|158381859|158381997|RLTR18B:ERVK:LTR|286|+	RLTR18B:ERVK:LTR	LTR	ERVK	RLTR18B	20.6398	2.09682	0.813285	2.57821	0.00993132	0.135169	2.00299
chr12|54178996|54179254|L2a:L2:LINE|288|-	L2a:L2:LINE	LINE	L2	L2a	38.3363	-1.41273	0.580964	-2.43169	0.0150285	0.180885	-1.82309
chr4|108400473|108400557|MIR:MIR:SINE|305|-	MIR:MIR:SINE	SINE	MIR	MIR	44.1253	-0.119705	0.527732	-0.22683	0.820556	0.995349	-0.0858916
chr12|38868739|38868965|MLT1D:ERVL-MaLR:LTR|267|-	MLT1D:ERVL-MaLR:LTR	LTR	ERVL-MaLR	MLT1D	27.5781	2.09103	0.74996	2.78819	0.00530034	0.0886672	2.2757
chr3|96624231|96624361|B1F:Alu:SINE|211|+	B1F:Alu:SINE	SINE	Alu	B1F	65.7599	0.482394	0.44339	1.08797	0.276609	0.824029	0.558134
chrX|153685166|153685580|Lx9:L1:LINE|255|-	Lx9:L1:LINE	LINE	L1	Lx9	26.0396	2.0899	0.726441	2.87691	0.00401594	0.0729812	2.39621
chr2|71902370|71902509|B1_Mus1:Alu:SINE|58|+	B1_Mus1:Alu:SINE	SINE	Alu	B1_Mus1	43.7285	-1.14102	0.571063	-1.99806	0.0457105	0.372227	-1.33998
chr16|57156024|57156194|B3A:B2:SINE|259|+	B3A:B2:SINE	SINE	B2	B3A	58.0445	0.40249	0.46873	0.858682	0.390516	0.900011	0.408361
chr2|148692014|148692193|URR1B:hAT-Charlie:DNA|124|+	URR1B:hAT-Charlie:DNA	DNA	hAT-Charlie	URR1B	61.6001	0.372955	0.454499	0.820586	0.411882	0.913566	0.385227
chr14|26631384|26631532|B1_Mus2:Alu:SINE|55|-	B1_Mus2:Alu:SINE	SINE	Alu	B1_Mus2	47.0175	0.139207	0.525439	0.264934	0.79106	0.987876	0.10179
chr15|8158725|8158877|MER5A:hAT-Charlie:DNA|364|+	MER5A:hAT-Charlie:DNA	DNA	hAT-Charlie	MER5A	64.0057	-0.383882	0.444181	-0.864248	0.387452	0.89825	-0.411783
chr5|30933287|30933399|B1F:Alu:SINE|259|-	B1F:Alu:SINE	SINE	Alu	B1F	34.8487	-0.663562	0.596545	-1.11234	0.265991	0.816227	-0.575133
chr3|95183454|95183605|ID_B1:B4:SINE|237|+	ID_B1:B4:SINE	SINE	B4	ID_B1	35.6337	-0.890659	0.606524	-1.46846	0.141978	0.659457	-0.847779
chr7|140105713|140105855|B1_Mur2:Alu:SINE|221|+	B1_Mur2:Alu:SINE	SINE	Alu	B1_Mur2	29.948	-0.691781	0.650089	-1.06413	0.287268	0.837558	-0.541713
chr11|68985891|68986000|B1_Mur1:Alu:SINE|165|-	B1_Mur1:Alu:SINE	SINE	Alu	B1_Mur1	63.1103	-0.437421	0.445104	-0.982739	0.325736	0.865865	-0.487134
chr14|56793801|56794536|Zaphod2:hAT-Tip100:DNA|232|-	Zaphod2:hAT-Tip100:DNA	DNA	hAT-Tip100	Zaphod2	141.548	0.164069	0.298979	0.548765	0.583167	0.965912	0.234207
chr1|60478510|60478658|B1_Mm:Alu:SINE|68|-	B1_Mm:Alu:SINE	SINE	Alu	B1_Mm	56.6903	0.122566	0.464948	0.263612	0.792079	0.988367	0.101232
chr12|79081251|79081392|B1_Mur2:Alu:SINE|142|-	B1_Mur2:Alu:SINE	SINE	Alu	B1_Mur2	43.0596	-0.183477	0.581187	-0.315694	0.752235	0.987653	-0.123647
chr1|7476910|7481296|MMETn-int:ERVK:LTR|24|+	MMETn-int:ERVK:LTR	LTR	ERVK	MMETn-int	980.815	0.214141	0.128734	1.66344	0.0962239	0.552307	1.01672
chr17|14099298|14099471|RLTR13G:ERVK:LTR|298|+	RLTR13G:ERVK:LTR	LTR	ERVK	RLTR13G	135.712	0.431652	0.352014	1.22624	0.22011	0.773066	0.657361
chr4|59901613|59901760|B1_Mus2:Alu:SINE|68|+	B1_Mus2:Alu:SINE	SINE	Alu	B1_Mus2	42.8068	-0.275104	0.545854	-0.503988	0.61427	0.973449	-0.211641
chr1|153078714|153083057|MMETn-int:ERVK:LTR|29|-	MMETn-int:ERVK:LTR	LTR	ERVK	MMETn-int	1244.84	2.08531	0.110551	18.8629	2.3008e-79	6.38472e-76	78.6381
chr15|79996308|79996475|MER91B:hAT-Tip100:DNA|335|-	MER91B:hAT-Tip100:DNA	DNA	hAT-Tip100	MER91B	50.6547	2.085	0.523594	3.98209	6.83127e-05	0.0028626	4.1655
chr6|122738907|122738997|PB1D10:Alu:SINE|322|-	PB1D10:Alu:SINE	SINE	Alu	PB1D10	23.9996	-1.02799	0.74846	-1.37347	0.169605	0.709885	-0.77056
chr7|75770264|75770503|RLTR19-int:ERVK:LTR|247|-	RLTR19-int:ERVK:LTR	LTR	ERVK	RLTR19-int	140.028	-0.0191167	0.298494	-0.0640439	0.948935	0.998931	-0.0227634
chr11|35786777|35786910|B1_Mus2:Alu:SINE|128|+	B1_Mus2:Alu:SINE	SINE	Alu	B1_Mus2	53.2563	0.0887349	0.494262	0.17953	0.857521	0.996624	0.066755
chr13|40958605|40958737|B1F1:Alu:SINE|326|-	B1F1:Alu:SINE	SINE	Alu	B1F1	36.6281	-1.51567	0.595486	-2.54526	0.0109197	0.144449	-1.96179
chr9|123172316|123172485|ID_B1:B4:SINE|311|-	ID_B1:B4:SINE	SINE	B4	ID_B1	29.9143	2.08347	0.720181	2.89297	0.00381614	0.0707033	2.41838
chr4|116699749|116699869|B4:B4:SINE|295|-	B4:B4:SINE	SINE	B4	B4	84.3612	-0.16485	0.38217	-0.431354	0.666211	0.978289	-0.176388
chr18|89837839|89840036|MMVL30-int:ERV1:LTR|30|+	MMVL30-int:ERV1:LTR	LTR	ERV1	MMVL30-int	96.3937	2.07478	0.386917	5.36236	8.21434e-08	7.24923e-06	7.08543
chr15|90231438|90231651|L3:CR1:LINE|328|+	L3:CR1:LINE	LINE	CR1	L3	87.2884	0.59912	0.383215	1.5634	0.117958	0.60381	0.928274
chrX|20398582|20398728|B1_Mus2:Alu:SINE|48|+	B1_Mus2:Alu:SINE	SINE	Alu	B1_Mus2	46.1341	0.519032	0.555745	0.933939	0.350335	0.878389	0.455516
chr12|51373967|51374088|PB1D7:Alu:SINE|219|+	PB1D7:Alu:SINE	SINE	Alu	PB1D7	70.6278	-0.247892	0.416742	-0.594832	0.551956	0.959705	-0.258096
chr7|19697166|19697286|PB1D7:Alu:SINE|300|+	PB1D7:Alu:SINE	SINE	Alu	PB1D7	27.4145	-1.74686	0.689814	-2.53237	0.0113295	0.148299	-1.94579
chr4|149896838|149897015|ID_B1:B4:SINE|206|-	ID_B1:B4:SINE	SINE	B4	ID_B1	68.6479	0.386999	0.424421	0.911828	0.361859	0.887213	0.441461
chr6|86388045|86388167|MT2B:ERVL:LTR|282|+	MT2B:ERVL:LTR	LTR	ERVL	MT2B	152.343	0.0760761	0.289292	0.262973	0.792571	0.988504	0.100962
chr12|75631381|75631571|B2_Mm1a:B2:SINE|37|-	B2_Mm1a:B2:SINE	SINE	B2	B2_Mm1a	36.9234	-1.362	0.615591	-2.21251	0.0269314	0.268936	-1.56974
chr2|121461467|121461573|PB1D9:Alu:SINE|260|-	PB1D9:Alu:SINE	SINE	Alu	PB1D9	68.9597	-0.031745	0.453257	-0.0700375	0.944164	0.998478	-0.0249526
chr17|24439100|24439191|RLTR25B:ERVK:LTR|271|+	RLTR25B:ERVK:LTR	LTR	ERVK	RLTR25B	46.7992	-0.369004	0.515342	-0.716037	0.473969	0.937772	-0.32425
chrX|71822203|71822354|L1MA7:L1:LINE|245|+	L1MA7:L1:LINE	LINE	L1	L1MA7	47.5523	0.232082	0.524763	0.442261	0.6583	0.976683	0.181576
chr14|65398524|65398692|MARNA:TcMar-Mariner:DNA|341|-	MARNA:TcMar-Mariner:DNA	DNA	TcMar-Mariner	MARNA	69.1256	0.269724	0.426623	0.632231	0.527236	0.952948	0.277995
chr17|3111780|3112547|L1Md_F2:L1:LINE|55|-	L1Md_F2:L1:LINE	LINE	L1	L1Md_F2	160.605	0.152228	0.29739	0.511879	0.608736	0.973449	0.215571
chr4|19520323|19521095|RCHARR1:hAT-Charlie:DNA|233|+	RCHARR1:hAT-Charlie:DNA	DNA	hAT-Charlie	RCHARR1	225.794	0.269097	0.241638	1.11364	0.265435	0.816227	0.576042
chr7|105745255|105745394|B1_Mur1:Alu:SINE|145|-	B1_Mur1:Alu:SINE	SINE	Alu	B1_Mur1	68.1479	0.979174	0.434659	2.25274	0.0242753	0.252931	1.61483
chr14|76089134|76089444|ORR1A2:ERVL-MaLR:LTR|74|+	ORR1A2:ERVL-MaLR:LTR	LTR	ERVL-MaLR	ORR1A2	74.9902	-0.1446	0.405716	-0.356407	0.721536	0.98596	-0.141742
chr18|44737228|44737380|MMETn-int:ERVK:LTR|26|+	MMETn-int:ERVK:LTR	LTR	ERVK	MMETn-int	29.8762	2.07393	0.677579	3.06079	0.00220757	0.0474423	2.65609
chrX|56586246|56586395|B1_Mur4:Alu:SINE|134|+	B1_Mur4:Alu:SINE	SINE	Alu	B1_Mur4	46.6371	-0.211742	0.512266	-0.413344	0.679355	0.983627	-0.167903
chr9|116088720|116088971|B4:B4:SINE|261|-	B4:B4:SINE	SINE	B4	B4	79.7994	0.339089	0.394617	0.859286	0.390182	0.900011	0.408732
chr11|61245585|61245675|PB1:Alu:SINE|292|-	PB1:Alu:SINE	SINE	Alu	PB1	27.8841	-0.452206	0.688879	-0.656437	0.511543	0.945579	-0.291118
chr3|100939744|100939851|ID_B1:B4:SINE|267|-	ID_B1:B4:SINE	SINE	B4	ID_B1	65.6248	-0.959387	0.438618	-2.18729	0.0287211	0.279327	-1.5418
chr6|87001954|87002080|B1_Mus1:Alu:SINE|71|+	B1_Mus1:Alu:SINE	SINE	Alu	B1_Mus1	43.3561	0.432181	0.561553	0.769617	0.441527	0.927832	0.355042
chr16|37884322|37884457|ID_B1:B4:SINE|229|+	ID_B1:B4:SINE	SINE	B4	ID_B1	57.7799	0.174191	0.462976	0.376241	0.706738	0.984752	0.150742
chr2|158360215|158360345|MIR3:MIR:SINE|280|-	MIR3:MIR:SINE	SINE	MIR	MIR3	33.7037	-0.886599	0.610954	-1.45117	0.146733	0.670226	-0.833474
chr18|24105780|24105941|B3:B2:SINE|181|-	B3:B2:SINE	SINE	B2	B3	36.8792	-0.583099	0.609366	-0.956895	0.33862	0.872451	-0.470287
chr2|119606590|119606772|B2_Mm2:B2:SINE|123|+	B2_Mm2:B2:SINE	SINE	B2	B2_Mm2	74.2521	0.349919	0.4112	0.850969	0.394786	0.902229	0.403638
chr3|51518952|51519088|RSINE1:B4:SINE|289|-	RSINE1:B4:SINE	SINE	B4	RSINE1	55.7663	0.159218	0.471786	0.337478	0.735756	0.987653	0.133266
chrX|42108539|42108720|B3A:B2:SINE|322|+	B3A:B2:SINE	SINE	B2	B3A	107.133	0.387329	0.340337	1.13807	0.255089	0.809973	0.593308
chr3|54804260|54804394|PB1D10:Alu:SINE|237|-	PB1D10:Alu:SINE	SINE	Alu	PB1D10	44.1087	-0.325299	0.527415	-0.61678	0.53738	0.955653	-0.269718
chr4|33051056|33051205|Tigger16b:TcMar-Tigger:DNA|313|-	Tigger16b:TcMar-Tigger:DNA	DNA	TcMar-Tigger	Tigger16b	47.8585	-0.259623	0.50752	-0.511553	0.608964	0.973449	-0.215408
chr2|114517556|114517841|Lx9:L1:LINE|211|+	Lx9:L1:LINE	LINE	L1	Lx9	68.4697	-0.506433	0.42645	-1.18756	0.235009	0.79097	-0.628916
chr12|102003993|102004098|PB1D10:Alu:SINE|219|+	PB1D10:Alu:SINE	SINE	Alu	PB1D10	36.2626	-1.21456	0.593235	-2.04735	0.040624	0.347899	-1.39122
chr18|20603333|20603498|B3A:B2:SINE|262|+	B3A:B2:SINE	SINE	B2	B3A	68.6844	-0.198989	0.441905	-0.450299	0.652495	0.975041	-0.185423
chr11|35787506|35787798|MER33:hAT-Charlie:DNA|266|-	MER33:hAT-Charlie:DNA	DNA	hAT-Charlie	MER33	94.7277	-0.182072	0.360299	-0.505336	0.613323	0.973449	-0.212311
chr14|122459084|122459226|L1MDa:L1:LINE|274|+	L1MDa:L1:LINE	LINE	L1	L1MDa	62.3105	0.0337044	0.447831	0.0752614	0.940007	0.998478	0.026869
chr16|44736611|44736715|RSINE1:B4:SINE|291|-	RSINE1:B4:SINE	SINE	B4	RSINE1	65.5183	-1.04109	0.460279	-2.26186	0.0237062	0.24887	-1.62514
chr11|116215095|116215215|PB1D10:Alu:SINE|241|+	PB1D10:Alu:SINE	SINE	Alu	PB1D10	45.387	-0.682484	0.52882	-1.29058	0.19685	0.745575	-0.705865
chr10|43947116|43947332|B3:B2:SINE|196|-	B3:B2:SINE	SINE	B2	B3	71.9075	-0.792735	0.422324	-1.87708	0.0605071	0.432186	-1.21819
chr12|78406793|78411344|MMETn-int:ERVK:LTR|32|-	MMETn-int:ERVK:LTR	LTR	ERVK	MMETn-int	48.5533	2.05947	0.534832	3.85067	0.000117794	0.00452711	3.92888
chr16|17130172|17130291|PB1D9:Alu:SINE|145|+	PB1D9:Alu:SINE	SINE	Alu	PB1D9	44.1557	-0.187233	0.531668	-0.352162	0.724716	0.98596	-0.139832
chr2|73431739|73431984|Charlie5:hAT-Charlie:DNA|256|+	Charlie5:hAT-Charlie:DNA	DNA	hAT-Charlie	Charlie5	80.5809	0.287101	0.394267	0.728188	0.466499	0.936485	0.331149
chrX|20852165|20852332|MIR:MIR:SINE|359|+	MIR:MIR:SINE	SINE	MIR	MIR	64.1038	0.110399	0.44229	0.249607	0.802891	0.99064	0.0953434
chr13|58409930|58410056|RSINE1:B4:SINE|421|+	RSINE1:B4:SINE	SINE	B4	RSINE1	32.9393	-0.314975	0.608582	-0.517556	0.604768	0.973449	-0.218411
chr3|53113739|53113827|ETnERV-int:ERVK:LTR|34|-	ETnERV-int:ERVK:LTR	LTR	ERVK	ETnERV-int	105.425	-0.247568	0.350615	-0.706097	0.480128	0.94005	-0.318643
chr7|99602877|99603016|ID_B1:B4:SINE|268|-	ID_B1:B4:SINE	SINE	B4	ID_B1	44.3461	-0.09693	0.543543	-0.17833	0.858464	0.996624	-0.0662779
chr10|13515145|13515438|MLT1B:ERVL-MaLR:LTR|261|+	MLT1B:ERVL-MaLR:LTR	LTR	ERVL-MaLR	MLT1B	88.2021	0.589221	0.380134	1.55003	0.121133	0.61322	0.916737
chr10|76599297|76599546|MLT1C:ERVL-MaLR:LTR|349|+	MLT1C:ERVL-MaLR:LTR	LTR	ERVL-MaLR	MLT1C	44.9015	-0.959933	0.545501	-1.75973	0.0784539	0.499589	-1.10539
chr12|59028040|59028176|B1_Mus1:Alu:SINE|52|-	B1_Mus1:Alu:SINE	SINE	Alu	B1_Mus1	37.9598	-0.528863	0.568903	-0.929618	0.352569	0.878861	-0.452756
chr11|100408762|100408904|B1_Mur1:Alu:SINE|236|-	B1_Mur1:Alu:SINE	SINE	Alu	B1_Mur1	85.6171	0.264894	0.380046	0.697006	0.485799	0.940596	0.313543
chr6|97648432|97648554|ERVB4_1C-LTR_Mm:ERVK:LTR|233|-	ERVB4_1C-LTR_Mm:ERVK:LTR	LTR	ERVK	ERVB4_1C-LTR_Mm	83.3535	-0.615222	0.422833	-1.455	0.14567	0.668522	-0.836631
chr10|128799632|128799781|MIRc:MIR:SINE|290|+	MIRc:MIR:SINE	SINE	MIR	MIRc	63.4823	-0.966052	0.452439	-2.13521	0.0327437	0.305824	-1.48487
chr16|17430240|17430334|PB1D7:Alu:SINE|245|+	PB1D7:Alu:SINE	SINE	Alu	PB1D7	22.6413	-0.428207	0.768956	-0.556868	0.577618	0.965516	-0.23836
chr7|6703973|6704050|L1ME4a:L1:LINE|260|+	L1ME4a:L1:LINE	LINE	L1	L1ME4a	55.281	2.05672	0.506179	4.06322	4.84007e-05	0.00216209	4.31515
chr5|139472557|139472675|B1_Mus1:Alu:SINE|152|+	B1_Mus1:Alu:SINE	SINE	Alu	B1_Mus1	49.2448	-0.179001	0.542296	-0.33008	0.74134	0.987653	-0.129983
chr8|111136314|111136450|B1_Mur4:Alu:SINE|134|+	B1_Mur4:Alu:SINE	SINE	Alu	B1_Mur4	28.5671	-1.22993	0.680204	-1.80817	0.0705798	0.471318	-1.15132
chr8|18802163|18802372|RMER30:hAT-Charlie:DNA|267|-	RMER30:hAT-Charlie:DNA	DNA	hAT-Charlie	RMER30	53.4471	-0.646271	0.484686	-1.33338	0.182407	0.725763	-0.738958
chr11|5194064|5194262|L1M3e:L1:LINE|223|+	L1M3e:L1:LINE	LINE	L1	L1M3e	73.2073	-0.103211	0.426072	-0.242237	0.808596	0.992612	-0.0922683
chr16|32300213|32300378|B2_Mm1t:B2:SINE|115|-	B2_Mm1t:B2:SINE	SINE	B2	B2_Mm1t	73.7283	-0.302411	0.408505	-0.740288	0.459125	0.933919	-0.338069
chr2|29776744|29776929|B3:B2:SINE|256|+	B3:B2:SINE	SINE	B2	B3	82.7819	-0.210118	0.38921	-0.539859	0.589295	0.967939	-0.229668
chr1|136527943|136528057|Lx2:L1:LINE|124|-	Lx2:L1:LINE	LINE	L1	Lx2	27.3996	-0.982034	0.703317	-1.39629	0.162627	0.697394	-0.788806
chr2|106964516|106965111|Tigger6a:TcMar-Tigger:DNA|305|-	Tigger6a:TcMar-Tigger:DNA	DNA	TcMar-Tigger	Tigger6a	153.678	-0.416949	0.288517	-1.44515	0.148417	0.673456	-0.828518
chr5|124340933|124341062|B1F:Alu:SINE|281|+	B1F:Alu:SINE	SINE	Alu	B1F	63.5285	-0.560912	0.453536	-1.23675	0.216179	0.769099	-0.665186
chr6|70961845|70961943|B1_Mur2:Alu:SINE|147|-	B1_Mur2:Alu:SINE	SINE	Alu	B1_Mur2	26.0809	-1.14864	0.695041	-1.65263	0.0984071	0.557558	-1.00697
chr7|110095012|110095139|B1F:Alu:SINE|240|+	B1F:Alu:SINE	SINE	Alu	B1F	32.24	-0.186222	0.681067	-0.273426	0.784525	0.987653	-0.105393
chr9|75567092|75567210|MIR3:MIR:SINE|256|-	MIR3:MIR:SINE	SINE	MIR	MIR3	24.2011	2.0545	0.749795	2.74008	0.00614247	0.097811	2.21166
chr11|17233180|17233279|PB1:Alu:SINE|252|+	PB1:Alu:SINE	SINE	Alu	PB1	52.1118	-1.13333	0.496334	-2.28341	0.0224064	0.241207	-1.64963
chr5|135162518|135162677|MIRc:MIR:SINE|340|+	MIRc:MIR:SINE	SINE	MIR	MIRc	53.9307	-1.03798	0.481171	-2.15719	0.0309911	0.294522	-1.50876
chr14|118979699|118979809|B1_Mur1:Alu:SINE|259|+	B1_Mur1:Alu:SINE	SINE	Alu	B1_Mur1	50.0713	0.302397	0.513277	0.589149	0.555761	0.959705	0.255112
chr7|100838141|100838334|MIRc:MIR:SINE|288|-	MIRc:MIR:SINE	SINE	MIR	MIRc	61.3755	-0.0347663	0.453907	-0.0765933	0.938947	0.998258	-0.0273589
chr2|37425821|37425964|B1F2:Alu:SINE|225|-	B1F2:Alu:SINE	SINE	Alu	B1F2	44.7905	-0.139138	0.524332	-0.265363	0.79073	0.987725	-0.101972
chr4|141210115|141210591|IAPLTR2_Mm:ERVK:LTR|144|-	IAPLTR2_Mm:ERVK:LTR	LTR	ERVK	IAPLTR2_Mm	25.4217	2.0536	0.766042	2.6808	0.00734468	0.110903	2.13403
chr5|129607625|129607732|L2b:L2:LINE|272|-	L2b:L2:LINE	LINE	L2	L2b	41.3333	-0.905002	0.566592	-1.59727	0.110205	0.588112	-0.9578
chr12|87164437|87164773|MTE2a:ERVL-MaLR:LTR|237|+	MTE2a:ERVL-MaLR:LTR	LTR	ERVL-MaLR	MTE2a	52.2353	-0.548489	0.501197	-1.09436	0.273797	0.822058	-0.562571
chr5|30798387|30798502|PB1D9:Alu:SINE|250|-	PB1D9:Alu:SINE	SINE	Alu	PB1D9	48.3637	2.05044	0.540249	3.79537	0.000147426	0.00540671	3.83143
chr18|60302236|60307427|L1Md_F2:L1:LINE|71|+	L1Md_F2:L1:LINE	LINE	L1	L1Md_F2	67.8074	2.03642	0.466826	4.36227	1.28719e-05	0.000685451	4.89036
chr4|147753948|147754196|RMER15:ERVL:LTR|351|-	RMER15:ERVL:LTR	LTR	ERVL	RMER15	37.2669	-1.31927	0.583855	-2.25959	0.0238467	0.249402	-1.62257
chr5|31140957|31141108|B1_Mus2:Alu:SINE|95|-	B1_Mus2:Alu:SINE	SINE	Alu	B1_Mus2	74.0672	-0.411402	0.409479	-1.0047	0.315043	0.856844	-0.50163
chrX|136740955|136741123|MIRb:MIR:SINE|307|-	MIRb:MIR:SINE	SINE	MIR	MIRb	36.0103	-0.280644	0.60928	-0.460615	0.645074	0.974161	-0.19039
chr3|89449956|89450097|B1_Mus1:Alu:SINE|138|+	B1_Mus1:Alu:SINE	SINE	Alu	B1_Mus1	100.983	0.288719	0.35736	0.807923	0.419135	0.916865	0.377646
chr6|13854024|13854341|ERVB7_1-LTR_MM:ERVK:LTR|31|+	ERVB7_1-LTR_MM:ERVK:LTR	LTR	ERVK	ERVB7_1-LTR_MM	72.9693	-0.366184	0.462173	-0.792311	0.428179	0.921551	-0.368374
chr15|102204958|102205098|L2b:L2:LINE|313|-	L2b:L2:LINE	LINE	L2	L2b	62.3926	-0.469723	0.448535	-1.04724	0.29499	0.845367	-0.530193
chr16|20691613|20691727|ID_B1:B4:SINE|266|-	ID_B1:B4:SINE	SINE	B4	ID_B1	40.3706	0.314051	0.551693	0.569249	0.569187	0.962844	0.244745
chr3|100939550|100939676|B1F:Alu:SINE|214|-	B1F:Alu:SINE	SINE	Alu	B1F	106.411	-0.641049	0.358792	-1.78668	0.0739885	0.483749	-1.13084
chr4|127008875|127015333|IAPEz-int:ERVK:LTR|29|+	IAPEz-int:ERVK:LTR	LTR	ERVK	IAPEz-int	29.471	1.9714	0.695065	2.83628	0.0045643	0.0799954	2.34063
chr9|122851012|122851089|B1_Mur4:Alu:SINE|157|-	B1_Mur4:Alu:SINE	SINE	Alu	B1_Mur4	38.761	0.246238	0.568181	0.43338	0.664739	0.977726	0.177349
chr3|151731689|151731797|L1M2:L1:LINE|309|+	L1M2:L1:LINE	LINE	L1	L1M2	26.9489	1.96902	0.709934	2.77353	0.00554518	0.0912325	2.25608
chr11|70985669|70985753|PB1D11:Alu:SINE|250|-	PB1D11:Alu:SINE	SINE	Alu	PB1D11	37.5947	-0.284856	0.600955	-0.474006	0.635496	0.974161	-0.196887
chr16|24984566|24984714|B1_Mus1:Alu:SINE|81|-	B1_Mus1:Alu:SINE	SINE	Alu	B1_Mus1	61.4329	-0.464515	0.475934	-0.976006	0.329061	0.867826	-0.482723
chr16|32387729|32387898|MIRb:MIR:SINE|376|-	MIRb:MIR:SINE	SINE	MIR	MIRb	59.3251	0.272125	0.45922	0.592581	0.553462	0.959705	0.256912
chr2|165377497|165377768|MLT1C:ERVL-MaLR:LTR|316|+	MLT1C:ERVL-MaLR:LTR	LTR	ERVL-MaLR	MLT1C	54.8003	1.95205	0.530856	3.67718	0.000235824	0.00798063	3.62741
chr2|121197613|121197775|MER58A:hAT-Charlie:DNA|206|+	MER58A:hAT-Charlie:DNA	DNA	hAT-Charlie	MER58A	44.9255	-0.0956691	0.526901	-0.181569	0.855921	0.996624	-0.0675665
chr13|91796779|91796862|PB1D10:Alu:SINE|272|+	PB1D10:Alu:SINE	SINE	Alu	PB1D10	34.6393	-0.332328	0.592847	-0.560562	0.575096	0.965289	-0.24026
chr1|130439569|130439686|B1F1:Alu:SINE|289|-	B1F1:Alu:SINE	SINE	Alu	B1F1	50.3443	1.93543	0.521941	3.70815	0.000208781	0.0072421	3.68031
chr2|105385907|105386318|MTB_Mm:ERVL-MaLR:LTR|152|-	MTB_Mm:ERVL-MaLR:LTR	LTR	ERVL-MaLR	MTB_Mm	25.229	1.93397	0.744963	2.59606	0.00943007	0.132312	2.02549
chr2|118530258|118530335|ID2:ID:SINE|273|-	ID2:ID:SINE	SINE	ID	ID2	32.9252	0.338124	0.65761	0.514171	0.607132	0.973449	0.216717
chr6|38305970|38306153|MER20B:hAT-Charlie:DNA|293|+	MER20B:hAT-Charlie:DNA	DNA	hAT-Charlie	MER20B	90.7575	0.516671	0.373204	1.38442	0.16623	0.705335	0.77929
chr7|140105694|140105824|B4:B4:SINE|323|+	B4:B4:SINE	SINE	B4	B4	25.4432	-0.733887	0.699025	-1.04987	0.293777	0.844076	-0.531983
chr9|72611884|72612036|RSINE1:B4:SINE|252|+	RSINE1:B4:SINE	SINE	B4	RSINE1	32.4741	-1.55336	0.665518	-2.33406	0.0195928	0.219627	-1.7079
chrX|8061430|8061659|L2c:L2:LINE|269|-	L2c:L2:LINE	LINE	L2	L2c	65.9316	1.06319	0.451758	2.35345	0.0186001	0.211441	1.73049
chr10|80686498|80686624|B1F:Alu:SINE|272|-	B1F:Alu:SINE	SINE	Alu	B1F	64.401	-0.684591	0.4596	-1.48953	0.136347	0.64576	-0.865356
chr11|97683980|97684092|B1_Mur2:Alu:SINE|130|-	B1_Mur2:Alu:SINE	SINE	Alu	B1_Mur2	59.1722	-0.987682	0.475757	-2.07602	0.037892	0.334519	-1.42145
chr14|31479159|31479271|B4A:B4:SINE|273|-	B4A:B4:SINE	SINE	B4	B4A	57.2034	-0.110173	0.472189	-0.233324	0.81551	0.995349	-0.088571
chr11|87863391|87863540|B1_Mur2:Alu:SINE|143|+	B1_Mur2:Alu:SINE	SINE	Alu	B1_Mur2	44.3697	-0.163714	0.550783	-0.297239	0.766284	0.987653	-0.11561
chr14|69783500|69783605|L1_Mus2:L1:LINE|75|-	L1_Mus2:L1:LINE	LINE	L1	L1_Mus2	46.2312	-0.138955	0.518985	-0.267743	0.788897	0.987707	-0.10298
chr3|103357160|103357346|B4:B4:SINE|326|+	B4:B4:SINE	SINE	B4	B4	53.3618	-0.422144	0.48217	-0.875508	0.381298	0.895305	-0.418736
chr14|57806660|57806842|B2_Mm2:B2:SINE|88|-	B2_Mm2:B2:SINE	SINE	B2	B2_Mm2	75.2968	-0.0327113	0.403871	-0.0809944	0.935446	0.998075	-0.0289811
chr2|155059561|155059664|B4A:B4:SINE|242|+	B4A:B4:SINE	SINE	B4	B4A	67.8936	-0.396155	0.439028	-0.902346	0.366873	0.890261	-0.435484
chr6|40396416|40396568|MER5B:hAT-Charlie:DNA|259|-	MER5B:hAT-Charlie:DNA	DNA	hAT-Charlie	MER5B	49.4364	-1.05299	0.535927	-1.96479	0.0494381	0.387246	-1.30594
chr1|30820291|30820617|L1_Mus1:L1:LINE|77|-	L1_Mus1:L1:LINE	LINE	L1	L1_Mus1	118.28	-0.143119	0.323112	-0.442938	0.657811	0.976683	-0.181899
chr13|96481084|96481239|B1_Mus1:Alu:SINE|130|-	B1_Mus1:Alu:SINE	SINE	Alu	B1_Mus1	62.9189	0.371983	0.449078	0.828326	0.407486	0.910737	0.389888
chr15|55015525|55015628|PB1D10:Alu:SINE|194|-	PB1D10:Alu:SINE	SINE	Alu	PB1D10	38.3637	-0.133279	0.566946	-0.235083	0.814144	0.994875	-0.0892985
chr1|82444285|82444437|B1F2:Alu:SINE|180|+	B1F2:Alu:SINE	SINE	Alu	B1F2	42.3509	0.0126597	0.55822	0.0226787	0.981907	0.999893	0.00792984
chr6|38305554|38305689|MER20B:hAT-Charlie:DNA|351|+	MER20B:hAT-Charlie:DNA	DNA	hAT-Charlie	MER20B	62.8197	0.822563	0.449479	1.83004	0.0672444	0.458735	1.17234
chr8|124837636|124837783|B1_Mus1:Alu:SINE|82|+	B1_Mus1:Alu:SINE	SINE	Alu	B1_Mus1	46.4829	-0.258487	0.513004	-0.503869	0.614353	0.973449	-0.211582
chr19|8809197|8809423|MER31A:ERV1:LTR|324|-	MER31A:ERV1:LTR	LTR	ERV1	MER31A	87.8889	0.0969122	0.379747	0.255202	0.798567	0.989157	0.0976885
chr2|167642944|167643123|B3:B2:SINE|220|+	B3:B2:SINE	SINE	B2	B3	82.8455	0.25449	0.397183	0.640737	0.521694	0.949155	0.282584
chr11|20228228|20228365|B1_Mur4:Alu:SINE|137|+	B1_Mur4:Alu:SINE	SINE	Alu	B1_Mur4	36.5733	-0.619722	0.580076	-1.06835	0.285365	0.835715	-0.5446
chr12|102753462|102753651|B2_Mm1a:B2:SINE|63|-	B2_Mm1a:B2:SINE	SINE	B2	B2_Mm1a	43.2594	-0.745751	0.544769	-1.36893	0.171021	0.711519	-0.76695
chr19|47264630|47264758|MIR3:MIR:SINE|347|+	MIR3:MIR:SINE	SINE	MIR	MIR3	42.3243	0.0427951	0.544319	0.0786214	0.937334	0.998258	0.0281057
chr4|134427115|134427207|MIR3:MIR:SINE|337|+	MIR3:MIR:SINE	SINE	MIR	MIR3	26.7897	-0.839327	0.698156	-1.2022	0.229284	0.785557	-0.639626
chr7|99579487|99579919|MLT1O:ERVL-MaLR:LTR|298|+	MLT1O:ERVL-MaLR:LTR	LTR	ERVL-MaLR	MLT1O	37.0441	-0.239586	0.578569	-0.414101	0.6788	0.983449	-0.168258
chr9|15283607|15284017|MLTR14:ERV1:LTR|159|-	MLTR14:ERV1:LTR	LTR	ERV1	MLTR14	88.9319	-0.652931	0.386133	-1.69095	0.0908466	0.53824	-1.04169
chr9|21594466|21594625|B3:B2:SINE|252|+	B3:B2:SINE	SINE	B2	B3	90.477	-0.364869	0.385519	-0.946436	0.343926	0.875654	-0.463534
chr11|79934591|79934715|B1F1:Alu:SINE|165|+	B1F1:Alu:SINE	SINE	Alu	B1F1	66.9643	-0.488206	0.430435	-1.13422	0.256704	0.810721	-0.590567
chr12|105594255|105594559|ORR1E:ERVL-MaLR:LTR|341|-	ORR1E:ERVL-MaLR:LTR	LTR	ERVL-MaLR	ORR1E	67.6493	1.92836	0.449872	4.28646	1.81546e-05	0.00092722	4.74101
chr16|31960599|31960732|B1_Mus2:Alu:SINE|60|+	B1_Mus2:Alu:SINE	SINE	Alu	B1_Mus2	52.0312	0.312321	0.485352	0.643493	0.519905	0.948028	0.284076
chr3|116905670|116906195|Lx8:L1:LINE|265|-	Lx8:L1:LINE	LINE	L1	Lx8	127.563	-0.82503	0.325423	-2.53526	0.0112365	0.1477	-1.94937
chr9|14542764|14543014|RLTR20A4:ERVK:LTR|289|+	RLTR20A4:ERVK:LTR	LTR	ERVK	RLTR20A4	120.972	0.804874	0.336825	2.38959	0.0168671	0.19776	1.77296
chr10|128252784|128252872|B1F:Alu:SINE|307|+	B1F:Alu:SINE	SINE	Alu	B1F	34.0949	-0.857044	0.612656	-1.3989	0.161843	0.69618	-0.790905
chr14|55609170|55609252|PB1D10:Alu:SINE|288|+	PB1D10:Alu:SINE	SINE	Alu	PB1D10	41.889	0.597561	0.555418	1.07588	0.281982	0.830983	0.549778
chr16|8846562|8846688|B1_Mur1:Alu:SINE|188|-	B1_Mur1:Alu:SINE	SINE	Alu	B1_Mur1	44.3348	-1.25583	0.549025	-2.28739	0.0221732	0.239109	-1.65417
chr2|168311008|168311105|RLTR25B:ERVK:LTR|247|-	RLTR25B:ERVK:LTR	LTR	ERVK	RLTR25B	14.0734	-2.70237	1.05907	-2.55165	0.0107214	0.142809	-1.96975
chr3|67604044|67604169|L2a:L2:LINE|267|+	L2a:L2:LINE	LINE	L2	L2a	39.6158	-0.0363942	0.560096	-0.0649785	0.948191	0.998931	-0.0231041
chr4|21997845|21998045|B3A:B2:SINE|281|-	B3A:B2:SINE	SINE	B2	B3A	37.2041	1.91478	0.623921	3.06894	0.0021482	0.0464917	2.66792
chr9|123067779|123068124|MTD:ERVL-MaLR:LTR|191|-	MTD:ERVL-MaLR:LTR	LTR	ERVL-MaLR	MTD	82.9745	0.0197238	0.385613	0.0511492	0.959207	0.999893	0.0180878
chr1|63314232|63314555|L1MC4:L1:LINE|254|-	L1MC4:L1:LINE	LINE	L1	L1MC4	51.7556	-0.190643	0.527764	-0.361227	0.71793	0.98596	-0.143918
chr6|121270643|121270767|ORR1F:ERVL-MaLR:LTR|331|+	ORR1F:ERVL-MaLR:LTR	LTR	ERVL-MaLR	ORR1F	85.4996	1.90984	0.407762	4.6837	2.81736e-06	0.000181818	5.55016
chr5|35092419|35092540|B4A:B4:SINE|292|-	B4A:B4:SINE	SINE	B4	B4A	51.6044	0.318535	0.499941	0.637146	0.52403	0.950728	0.280644
chr6|86388067|86388181|B1F:Alu:SINE|161|+	B1F:Alu:SINE	SINE	Alu	B1F	140.776	0.0810691	0.299626	0.270568	0.786723	0.987699	0.104178
chr7|35773898|35774000|PB1D9:Alu:SINE|248|+	PB1D9:Alu:SINE	SINE	Alu	PB1D9	44.3237	0.100854	0.527325	0.191256	0.848325	0.995349	0.0714378
chr9|7798966|7799284|ERVB7_1-LTR_MM:ERVK:LTR|41|-	ERVB7_1-LTR_MM:ERVK:LTR	LTR	ERVK	ERVB7_1-LTR_MM	161.085	0.37382	0.280238	1.33394	0.182224	0.725679	0.739394
chr4|116702730|116702915|URR1B:hAT-Charlie:DNA|140|+	URR1B:hAT-Charlie:DNA	DNA	hAT-Charlie	URR1B	65.0948	-0.496635	0.460068	-1.07948	0.280372	0.828373	-0.552265
chr6|117870309|117870504|B3:B2:SINE|224|+	B3:B2:SINE	SINE	B2	B3	39.0004	-0.151309	0.594618	-0.254464	0.799137	0.989157	-0.0973789
chr1|58463227|58463351|B1F:Alu:SINE|282|-	B1F:Alu:SINE	SINE	Alu	B1F	49.4125	-0.857239	0.51494	-1.66474	0.0959656	0.552307	-1.01788
chr16|58679962|58680167|L1_Mus1:L1:LINE|45|-	L1_Mus1:L1:LINE	LINE	L1	L1_Mus1	57.3759	-0.184907	0.466964	-0.395976	0.692123	0.984132	-0.159817
chr1|93820387|93820499|PB1D10:Alu:SINE|342|-	PB1D10:Alu:SINE	SINE	Alu	PB1D10	54.4967	-1.14874	0.480699	-2.38973	0.016861	0.19776	-1.77312
chr7|75776759|75776888|B1_Mm:Alu:SINE|85|+	B1_Mm:Alu:SINE	SINE	Alu	B1_Mm	54.9285	0.111472	0.48614	0.229301	0.818635	0.995349	0.0869096
chr11|51599221|51599324|B1_Mur4:Alu:SINE|210|+	B1_Mur4:Alu:SINE	SINE	Alu	B1_Mur4	28.9956	-0.590813	0.66453	-0.889069	0.373966	0.893752	-0.427168
chr4|62405548|62406474|RMER13B:ERVK:LTR|162|+	RMER13B:ERVK:LTR	LTR	ERVK	RMER13B	32.0929	1.90791	0.685491	2.78327	0.00538132	0.0895393	2.26911
chr19|3084735|3087036|MMVL30-int:ERV1:LTR|84|+	MMVL30-int:ERV1:LTR	LTR	ERV1	MMVL30-int	366.132	-0.564441	0.190733	-2.95932	0.00308316	0.0600274	-2.511
chr1|93819913|93820073|ID_B1:B4:SINE|263|-	ID_B1:B4:SINE	SINE	B4	ID_B1	55.8066	-1.22975	0.478214	-2.57155	0.0101243	0.136531	-1.99463
chr6|128322362|128322513|MER58A:hAT-Charlie:DNA|331|+	MER58A:hAT-Charlie:DNA	DNA	hAT-Charlie	MER58A	96.9298	0.212144	0.360042	0.58922	0.555714	0.959705	0.255149
chr2|172353891|172354085|MTC:ERVL-MaLR:LTR|188|-	MTC:ERVL-MaLR:LTR	LTR	ERVL-MaLR	MTC	34.4907	1.90479	0.666751	2.85682	0.00427902	0.0763347	2.36866
chr17|32773319|32773457|B3A:B2:SINE|244|-	B3A:B2:SINE	SINE	B2	B3A	44.2796	-0.0712744	0.525088	-0.135738	0.892028	0.997431	-0.0496213
chr19|29021370|29021474|B1F1:Alu:SINE|269|+	B1F1:Alu:SINE	SINE	Alu	B1F1	61.0458	0.377697	0.465312	0.811708	0.416959	0.915982	0.379906
chr3|62469784|62469864|MIRb:MIR:SINE|198|-	MIRb:MIR:SINE	SINE	MIR	MIRb	37.2464	-0.415002	0.620205	-0.669137	0.503408	0.945175	-0.29808
chr11|105139865|105139976|PB1D9:Alu:SINE|189|+	PB1D9:Alu:SINE	SINE	Alu	PB1D9	59.8332	-0.494104	0.46939	-1.05265	0.292501	0.843363	-0.533873
chr12|71991303|71991410|L2c:L2:LINE|279|-	L2c:L2:LINE	LINE	L2	L2c	47.5368	0.891116	0.542429	1.64282	0.100419	0.562704	0.998183
chr4|129149370|129149512|B1_Mur3:Alu:SINE|168|+	B1_Mur3:Alu:SINE	SINE	Alu	B1_Mur3	90.2357	-0.0496717	0.36971	-0.134353	0.893123	0.997431	-0.0490886
chr8|123503475|123503645|B4A:B4:SINE|259|-	B4A:B4:SINE	SINE	B4	B4A	55.1737	-0.47075	0.479526	-0.981699	0.326248	0.866192	-0.486452
chr2|75668490|75668577|PB1D9:Alu:SINE|176|-	PB1D9:Alu:SINE	SINE	Alu	PB1D9	49.8889	0.728526	0.498779	1.46062	0.14412	0.66483	0.841276
chr5|107746041|107746150|PB1:Alu:SINE|275|-	PB1:Alu:SINE	SINE	Alu	PB1	64.6993	-0.56636	0.436769	-1.2967	0.194733	0.742766	-0.710559
chr2|132310487|132310608|ORR1B1-int:ERVL-MaLR:LTR|267|-	ORR1B1-int:ERVL-MaLR:LTR	LTR	ERVL-MaLR	ORR1B1-int	50.004	0.641906	0.505236	1.27051	0.203904	0.753238	0.690575
chr12|91637795|91637898|L3:CR1:LINE|364|-	L3:CR1:LINE	LINE	CR1	L3	29.2179	-0.353005	0.665471	-0.530459	0.595794	0.970395	-0.224904
chr5|63910234|63910339|ID_B1:B4:SINE|207|-	ID_B1:B4:SINE	SINE	B4	ID_B1	43.7526	0.310196	0.543928	0.570288	0.568482	0.962407	0.245283
chr12|86963456|86963583|RSINE1:B4:SINE|230|+	RSINE1:B4:SINE	SINE	B4	RSINE1	45.7093	-0.0788998	0.520529	-0.151576	0.879521	0.997431	-0.0557537
chr13|74692928|74693248|ORR1A3:ERVL-MaLR:LTR|148|+	ORR1A3:ERVL-MaLR:LTR	LTR	ERVL-MaLR	ORR1A3	134.395	0.681093	0.316422	2.15248	0.0313593	0.296891	1.50363
chr14|8090783|8091004|B3:B2:SINE|197|+	B3:B2:SINE	SINE	B2	B3	59.4712	-0.385323	0.4567	-0.843711	0.398831	0.905727	-0.399211
chr2|28824031|28824173|B1_Mm:Alu:SINE|188|+	B1_Mm:Alu:SINE	SINE	Alu	B1_Mm	56.3842	0.187314	0.481169	0.38929	0.697061	0.984132	0.156729
chr7|126546670|126546794|RLTR19A:ERVK:LTR|301|+	RLTR19A:ERVK:LTR	LTR	ERVK	RLTR19A	39.1687	-0.875701	0.575569	-1.52145	0.128146	0.629144	-0.892294
chr8|25158871|25159083|ID_B1:B4:SINE|259|-	ID_B1:B4:SINE	SINE	B4	ID_B1	61.2657	-0.824215	0.450619	-1.82907	0.0673889	0.459286	-1.17141
chr2|167979034|167979188|LTR28B:ERV1:LTR|313|-	LTR28B:ERV1:LTR	LTR	ERV1	LTR28B	62.2229	0.442719	0.447542	0.989222	0.322554	0.863839	0.491397
chr11|105140281|105140397|B1_Mus2:Alu:SINE|138|+	B1_Mus2:Alu:SINE	SINE	Alu	B1_Mus2	66.3472	-0.818041	0.440573	-1.85676	0.0633447	0.443414	-1.19829
chr5|139473151|139473401|B4:B4:SINE|194|-	B4:B4:SINE	SINE	B4	B4	52.3226	-0.692024	0.513841	-1.34677	0.178055	0.719618	-0.749445
chr5|31141158|31141315|B2_Mm2:B2:SINE|115|-	B2_Mm2:B2:SINE	SINE	B2	B2_Mm2	105.524	-0.428551	0.345589	-1.24006	0.214953	0.768568	-0.667657
chr11|88924051|88924128|ERVB4_1B-LTR_MM:ERVK:LTR|280|-	ERVB4_1B-LTR_MM:ERVK:LTR	LTR	ERVK	ERVB4_1B-LTR_MM	51.4685	-0.236357	0.520303	-0.454267	0.649636	0.974864	-0.18733
chr8|25943407|25943803|MTA_Mm:ERVL-MaLR:LTR|23|+	MTA_Mm:ERVL-MaLR:LTR	LTR	ERVL-MaLR	MTA_Mm	29.6766	1.9033	0.673252	2.82703	0.00469818	0.0817857	2.32807
chr6|59210591|59211321|Tigger10:TcMar-Tigger:DNA|361|+	Tigger10:TcMar-Tigger:DNA	DNA	TcMar-Tigger	Tigger10	114.316	-0.13501	0.35332	-0.382118	0.702374	0.984132	-0.153432
chr11|105140064|105140167|RSINE1:B4:SINE|223|-	RSINE1:B4:SINE	SINE	B4	RSINE1	81.0288	-0.714318	0.39084	-1.82765	0.0676025	0.460227	-1.17004
chr11|87090065|87090144|ID:ID:SINE|246|+	ID:ID:SINE	SINE	ID	ID	33.6293	-0.114387	0.60997	-0.18753	0.851245	0.995454	-0.0699452
chr12|20245092|20245503|L1_Mus1:L1:LINE|87|+	L1_Mus1:L1:LINE	LINE	L1	L1_Mus1	44.9854	-1.0365	0.538832	-1.92361	0.0544037	0.40705	-1.26437
chr16|38243099|38243191|RLTR20A4:ERVK:LTR|198|+	RLTR20A4:ERVK:LTR	LTR	ERVK	RLTR20A4	40.9238	0.164718	0.546342	0.301493	0.763039	0.987653	0.117454
chr4|11584927|11585031|PB1D10:Alu:SINE|289|-	PB1D10:Alu:SINE	SINE	Alu	PB1D10	30.6336	-0.870262	0.648392	-1.34219	0.179536	0.721009	-0.745849
chr7|138890436|138890828|MTA_Mm:ERVL-MaLR:LTR|43|-	MTA_Mm:ERVL-MaLR:LTR	LTR	ERVL-MaLR	MTA_Mm	95.2655	-0.455358	0.367411	-1.23937	0.215208	0.7687	-0.667141
chr9|65650896|65651010|MLT1J2:ERVL-MaLR:LTR|260|+	MLT1J2:ERVL-MaLR:LTR	LTR	ERVL-MaLR	MLT1J2	22.8726	-0.961902	0.760826	-1.26429	0.206127	0.75463	-0.685865
chr11|19415554|19415631|MMETn-int:ERVK:LTR|26|+	MMETn-int:ERVK:LTR	LTR	ERVK	MMETn-int	93.5746	-0.248774	0.374032	-0.665113	0.505978	0.945579	-0.295868
chr13|68561352|68561507|B1_Mus2:Alu:SINE|48|-	B1_Mus2:Alu:SINE	SINE	Alu	B1_Mus2	31.3121	-0.569567	0.662977	-0.859105	0.390283	0.900011	-0.408621
chr5|31156796|31156905|PB1D10:Alu:SINE|284|-	PB1D10:Alu:SINE	SINE	Alu	PB1D10	56.7839	-0.734351	0.482796	-1.52104	0.12825	0.629459	-0.891941
chr6|91013920|91014003|ID4:ID:SINE|231|+	ID4:ID:SINE	SINE	ID	ID4	31.6105	-1.07054	0.632747	-1.69189	0.0906664	0.53824	-1.04255
chr8|20398964|20399088|MIR:MIR:SINE|313|-	MIR:MIR:SINE	SINE	MIR	MIR	64.7543	-0.0880306	0.43635	-0.201743	0.840118	0.995349	-0.0756599
chr6|18846789|18847598|RLTR6-int:ERV1:LTR|31|-	RLTR6-int:ERV1:LTR	LTR	ERV1	RLTR6-int	39.5186	1.90046	0.58314	3.25901	0.001118	0.0276624	2.95156
chr1|134404938|134405181|RLTR13G:ERVK:LTR|283|+	RLTR13G:ERVK:LTR	LTR	ERVK	RLTR13G	150.123	-0.103299	0.316826	-0.326042	0.744392	0.987653	-0.128198
chr11|95767070|95767221|B1F:Alu:SINE|240|-	B1F:Alu:SINE	SINE	Alu	B1F	41.9732	-0.304453	0.541892	-0.561833	0.57423	0.965289	-0.240914
chr18|83003095|83003214|RLTR20C1_MM:ERVK:LTR|354|+	RLTR20C1_MM:ERVK:LTR	LTR	ERVK	RLTR20C1_MM	47.58	0.48811	0.544094	0.897105	0.369663	0.89213	0.432194
chr3|95182549|95182672|PB1D7:Alu:SINE|239|+	PB1D7:Alu:SINE	SINE	Alu	PB1D7	35.3014	-0.753554	0.603428	-1.24879	0.211743	0.762182	-0.674192
chr4|117119910|117120039|B1_Mur1:Alu:SINE|271|+	B1_Mur1:Alu:SINE	SINE	Alu	B1_Mur1	34.6038	-0.784242	0.60322	-1.30009	0.193569	0.741053	-0.713163
chr10|67888334|67888483|B1F2:Alu:SINE|197|+	B1F2:Alu:SINE	SINE	Alu	B1F2	58.6415	-0.521067	0.499415	-1.04335	0.296784	0.846615	-0.527559
chr4|40214111|40214306|B2_Mm1t:B2:SINE|57|+	B2_Mm1t:B2:SINE	SINE	B2	B2_Mm1t	19.335	-0.705793	0.860047	-0.820644	0.411849	0.913566	-0.385262
chr10|84726113|84726234|PB1D7:Alu:SINE|282|-	PB1D7:Alu:SINE	SINE	Alu	PB1D7	56.2047	-1.04239	0.471458	-2.211	0.0270359	0.269228	-1.56806
chr16|32390939|32391098|B3:B2:SINE|224|+	B3:B2:SINE	SINE	B2	B3	56.1163	0.147827	0.468147	0.315771	0.752177	0.987653	0.12368
chr4|141813956|141814142|MER20:hAT-Charlie:DNA|234|-	MER20:hAT-Charlie:DNA	DNA	hAT-Charlie	MER20	53.3314	0.0354857	0.479235	0.0740465	0.940973	0.998478	0.0264227
chr16|90345438|90349546|IAPEY4_I-int:ERVK:LTR|21|-	IAPEY4_I-int:ERVK:LTR	LTR	ERVK	IAPEY4_I-int	38.073	1.89215	0.595004	3.18006	0.00147246	0.0348245	2.83196
chr11|29513080|29513237|B2_Mm2:B2:SINE|74|-	B2_Mm2:B2:SINE	SINE	B2	B2_Mm2	47.4303	-1.28843	0.520677	-2.47454	0.0133409	0.166428	-1.87481
chr13|52646466|52646784|ORR1E:ERVL-MaLR:LTR|210|-	ORR1E:ERVL-MaLR:LTR	LTR	ERVL-MaLR	ORR1E	78.3501	-0.521619	0.398567	-1.30874	0.190624	0.73952	-0.719823
chr14|47294102|47294250|B1_Mur1:Alu:SINE|151|+	B1_Mur1:Alu:SINE	SINE	Alu	B1_Mur1	35.4984	-0.15782	0.612168	-0.257804	0.796558	0.989157	-0.0987826
chr16|8846582|8846701|B4:B4:SINE|328|-	B4:B4:SINE	SINE	B4	B4	45.1957	-1.04912	0.541465	-1.93755	0.052678	0.402252	-1.27837
chr18|44735277|44735599|RLTRETN_Mm:ERVK:LTR|6|+	RLTRETN_Mm:ERVK:LTR	LTR	ERVK	RLTRETN_Mm	36.838	1.89032	0.611682	3.09036	0.00199911	0.0441449	2.69916
chr11|100766338|100766512|B2_Mm1t:B2:SINE|86|-	B2_Mm1t:B2:SINE	SINE	B2	B2_Mm1t	42.4233	0.0183665	0.548831	0.0334647	0.973304	0.999893	0.0117515
chr11|104669135|104669355|ID_B1:B4:SINE|202|-	ID_B1:B4:SINE	SINE	B4	ID_B1	110.459	1.88592	0.367881	5.12644	2.95265e-07	2.30445e-05	6.52979
chr11|76220846|76221167|ORR1B1:ERVL-MaLR:LTR|182|-	ORR1B1:ERVL-MaLR:LTR	LTR	ERVL-MaLR	ORR1B1	114.417	0.0723009	0.331846	0.217875	0.827527	0.995349	0.0822179
chr18|60557168|60557255|PB1D9:Alu:SINE|195|-	PB1D9:Alu:SINE	SINE	Alu	PB1D9	50.2532	0.910524	0.510117	1.78493	0.0742721	0.484712	1.12917
chr4|130683303|130683491|B2_Mm1a:B2:SINE|69|-	B2_Mm1a:B2:SINE	SINE	B2	B2_Mm1a	16.5621	-0.0954153	2.71958	-0.0350845	0.972012	0.999893	-0.0123282
chr4|94568028|94568161|B1_Mm:Alu:SINE|165|+	B1_Mm:Alu:SINE	SINE	Alu	B1_Mm	35.3869	-0.605111	0.610864	-0.990582	0.32189	0.862981	-0.492293
chr2|158353624|158354174|LTRIS_Mus:ERV1:LTR|78|-	LTRIS_Mus:ERV1:LTR	LTR	ERV1	LTRIS_Mus	69.8312	-0.435484	0.431063	-1.01026	0.312373	0.854211	-0.505327
chr4|117873509|117873590|MIR3:MIR:SINE|256|-	MIR3:MIR:SINE	SINE	MIR	MIR3	43.3057	0.206315	0.535439	0.385319	0.700001	0.984132	0.154901
chr9|45967398|45967536|B1_Mm:Alu:SINE|152|+	B1_Mm:Alu:SINE	SINE	Alu	B1_Mm	90.1446	0.503073	0.371775	1.35317	0.176003	0.717355	0.754481
chrX|70343436|70343617|L1M5:L1:LINE|301|+	L1M5:L1:LINE	LINE	L1	L1M5	59.4857	0.619193	0.467118	1.32556	0.184985	0.730445	0.732863
chr7|28363991|28364199|ID_B1:B4:SINE|251|-	ID_B1:B4:SINE	SINE	B4	ID_B1	26.8858	1.87664	0.718562	2.61166	0.00901037	0.127643	2.04526
chr1|37418012|37418109|L1MB2:L1:LINE|281|+	L1MB2:L1:LINE	LINE	L1	L1MB2	65.9845	-0.641903	0.436266	-1.47136	0.141195	0.657286	-0.850182
chr15|93243923|93244021|Tigger1:TcMar-Tigger:DNA|159|+	Tigger1:TcMar-Tigger:DNA	DNA	TcMar-Tigger	Tigger1	35.9207	0.16733	0.591226	0.283022	0.77716	0.987653	0.10949
chr16|37886208|37886304|PB1D7:Alu:SINE|204|-	PB1D7:Alu:SINE	SINE	Alu	PB1D7	41.8879	-0.312985	0.545275	-0.573995	0.565971	0.96177	-0.247206
chr16|8635487|8635670|ID_B1:B4:SINE|298|-	ID_B1:B4:SINE	SINE	B4	ID_B1	43.8876	-0.407056	0.531308	-0.766138	0.443594	0.92851	-0.353014
chr5|136936240|136936378|B1F:Alu:SINE|228|-	B1F:Alu:SINE	SINE	Alu	B1F	39.2412	-0.577019	0.563829	-1.02339	0.306122	0.849841	-0.514106
chr1|186721464|186721548|L3:CR1:LINE|259|-	L3:CR1:LINE	LINE	CR1	L3	16.423	-1.43628	0.87744	-1.6369	0.101652	0.566179	-0.992884
chr12|3405049|3405197|B1F2:Alu:SINE|194|-	B1F2:Alu:SINE	SINE	Alu	B1F2	42.7457	-0.212569	0.535851	-0.396695	0.691593	0.984132	-0.16015
chr11|119486785|119486885|ID4_:ID:SINE|279|+	ID4_:ID:SINE	SINE	ID	ID4_	75.5727	0.786298	0.434895	1.80802	0.0706039	0.471353	1.15117
chr14|57835884|57835985|PB1D10:Alu:SINE|230|-	PB1D10:Alu:SINE	SINE	Alu	PB1D10	39.0105	0.384785	0.5702	0.674825	0.499787	0.944737	0.301215
chr1|63177987|63178213|LFSINE_Vert:tRNA:SINE|243|-	LFSINE_Vert:tRNA:SINE	SINE	tRNA	LFSINE_Vert	47.3966	-0.853351	0.516583	-1.65191	0.0985522	0.558127	-1.00633
chr18|35764250|35764439|B2_Mm1a:B2:SINE|58|-	B2_Mm1a:B2:SINE	SINE	B2	B2_Mm1a	13.8424	-1.3169	0.96779	-1.36073	0.173598	0.714582	-0.760456
chr4|45032160|45032253|PB1D11:Alu:SINE|275|+	PB1D11:Alu:SINE	SINE	Alu	PB1D11	38.3409	-0.749321	0.590606	-1.26873	0.204537	0.753659	-0.689229
chr1|156428755|156428861|PB1D10:Alu:SINE|232|+	PB1D10:Alu:SINE	SINE	Alu	PB1D10	51.0429	1.87243	0.516093	3.6281	0.000285518	0.00928491	3.54437
chr1|178321378|178321488|B1F:Alu:SINE|256|-	B1F:Alu:SINE	SINE	Alu	B1F	42.7184	-0.041855	0.54193	-0.0772331	0.938438	0.998258	-0.0275944
chr16|24984242|24984518|L1_Mus2:L1:LINE|63|-	L1_Mus2:L1:LINE	LINE	L1	L1_Mus2	74.6875	-0.608791	0.408485	-1.49036	0.136129	0.645739	-0.86605
chr4|119418601|119418687|L2c:L2:LINE|243|+	L2c:L2:LINE	LINE	L2	L2c	27.0027	-1.3281	0.683565	-1.9429	0.0520284	0.399246	-1.28376
chr5|114821854|114822401|LTRIS2:ERV1:LTR|55|-	LTRIS2:ERV1:LTR	LTR	ERV1	LTRIS2	153.705	-0.417331	0.288269	-1.44771	0.147698	0.671888	-0.830627
chr5|5537865|5537999|B1_Mur1:Alu:SINE|384|-	B1_Mur1:Alu:SINE	SINE	Alu	B1_Mur1	74.5222	-0.607029	0.426033	-1.42484	0.154203	0.680189	-0.811906
chr2|125099411|125099882|Charlie1b:hAT-Charlie:DNA|287|+	Charlie1b:hAT-Charlie:DNA	DNA	hAT-Charlie	Charlie1b	32.8115	1.87063	0.63916	2.92671	0.00342574	0.0648165	2.46525
chr2|35423158|35423548|MT2B:ERVL:LTR|105|+	MT2B:ERVL:LTR	LTR	ERVL	MT2B	38.3393	-0.108829	0.585663	-0.185823	0.852584	0.995631	-0.0692629
chr7|79697942|79698093|ORR1G:ERVL-MaLR:LTR|319|-	ORR1G:ERVL-MaLR:LTR	LTR	ERVL-MaLR	ORR1G	27.6613	-1.61555	0.700399	-2.30661	0.0210767	0.230485	-1.6762
chr8|25766118|25766223|B1_Mur2:Alu:SINE|191|-	B1_Mur2:Alu:SINE	SINE	Alu	B1_Mur2	77.2269	-0.507658	0.404406	-1.25532	0.209364	0.759011	-0.679098
chr11|84813347|84813529|ID_B1:B4:SINE|226|+	ID_B1:B4:SINE	SINE	B4	ID_B1	51.7523	-0.992045	0.500569	-1.98184	0.0474977	0.378995	-1.32333
chr11|86211948|86212080|B1_Mur2:Alu:SINE|156|-	B1_Mur2:Alu:SINE	SINE	Alu	B1_Mur2	41.6015	-0.485475	0.551347	-0.880526	0.378574	0.895305	-0.421849
chr13|64193144|64193244|B1_Mur4:Alu:SINE|133|-	B1_Mur4:Alu:SINE	SINE	Alu	B1_Mur4	33.3031	-0.0487036	0.617816	-0.0788319	0.937166	0.998258	-0.0281833
chr6|83769226|83769358|L2:L2:LINE|339|-	L2:L2:LINE	LINE	L2	L2	59.5949	0.305897	0.46311	0.660529	0.508915	0.945579	0.293355
chr12|51876758|51876884|B1F1:Alu:SINE|254|-	B1F1:Alu:SINE	SINE	Alu	B1F1	66.8002	-0.134853	0.428127	-0.314983	0.752775	0.987653	-0.123335
chr16|35833456|35833653|MIRb:MIR:SINE|305|+	MIRb:MIR:SINE	SINE	MIR	MIRb	34.0546	1.86611	0.652669	2.85919	0.00424722	0.0759844	2.3719
chr19|8976325|8976433|B3:B2:SINE|222|-	B3:B2:SINE	SINE	B2	B3	27.1404	-0.667758	0.683277	-0.977287	0.328427	0.867748	-0.483561
chr2|132310449|132310593|B1_Mus1:Alu:SINE|125|-	B1_Mus1:Alu:SINE	SINE	Alu	B1_Mus1	54.4293	0.896949	0.486144	1.84503	0.0650336	0.449745	1.18686
chr7|98122144|98122243|MIRb:MIR:SINE|312|-	MIRb:MIR:SINE	SINE	MIR	MIRb	30.2622	-1.39562	0.652048	-2.14036	0.0323258	0.303055	-1.49045
chr17|47600610|47600739|B1_Mus2:Alu:SINE|189|+	B1_Mus2:Alu:SINE	SINE	Alu	B1_Mus2	42.4086	-0.452963	0.537616	-0.84254	0.399486	0.906253	-0.398499
chr14|47387815|47387946|B1_Mus2:Alu:SINE|46|-	B1_Mus2:Alu:SINE	SINE	Alu	B1_Mus2	26.1577	-0.627605	0.697541	-0.89974	0.368259	0.890894	-0.433847
chr6|85942237|85942663|L1ME1:L1:LINE|291|+	L1ME1:L1:LINE	LINE	L1	L1ME1	85.4946	0.297095	0.383518	0.774657	0.438542	0.926851	0.357988
chr1|59983642|59983752|B4A:B4:SINE|223|-	B4A:B4:SINE	SINE	B4	B4A	33.7169	-0.192578	0.626451	-0.307411	0.75853	0.987653	-0.120027
chr17|78852674|78852924|MTE-int:ERVL-MaLR:LTR|257|-	MTE-int:ERVL-MaLR:LTR	LTR	ERVL-MaLR	MTE-int	88.9612	0.111776	0.372738	0.299879	0.76427	0.987653	0.116753
chr13|74358108|74358571|MER68:ERVL:LTR|309|-	MER68:ERVL:LTR	LTR	ERVL	MER68	107.155	-0.0313765	0.350146	-0.0896098	0.928597	0.997665	-0.0321726
chr7|6705067|6705144|L1ME4c:L1:LINE|312|-	L1ME4c:L1:LINE	LINE	L1	L1ME4c	137.664	1.8609	0.319966	5.81591	6.03054e-09	6.77555e-07	8.21964
chr16|32391415|32391612|B3:B2:SINE|238|+	B3:B2:SINE	SINE	B2	B3	61.9711	0.797432	0.467467	1.70586	0.0880345	0.528502	1.05535
chr17|32819125|32819250|B1_Mur1:Alu:SINE|232|-	B1_Mur1:Alu:SINE	SINE	Alu	B1_Mur1	39.3876	0.0625134	0.566051	0.110438	0.912062	0.997431	0.0399755
chr2|128612122|128612416|MLT1B:ERVL-MaLR:LTR|367|-	MLT1B:ERVL-MaLR:LTR	LTR	ERVL-MaLR	MLT1B	77.7953	-0.176032	0.414732	-0.424449	0.671239	0.979857	-0.173123
chr9|122850355|122850491|B3:B2:SINE|265|-	B3:B2:SINE	SINE	B2	B3	59.8421	0.523283	0.462614	1.13114	0.257995	0.81223	0.588389
chr11|109452149|109452307|RSINE1:B4:SINE|189|-	RSINE1:B4:SINE	SINE	B4	RSINE1	29.435	-1.15535	0.665222	-1.73679	0.0824242	0.511573	-1.08395
chr11|75465715|75465920|ID_B1:B4:SINE|210|+	ID_B1:B4:SINE	SINE	B4	ID_B1	55.6552	-0.338314	0.474886	-0.712412	0.47621	0.938747	-0.322202
chr12|80169273|80169487|MIR:MIR:SINE|254|-	MIR:MIR:SINE	SINE	MIR	MIR	33.8169	1.85962	0.628456	2.95903	0.00308609	0.0600274	2.51059
chr3|142546652|142547337|Lx6:L1:LINE|199|+	Lx6:L1:LINE	LINE	L1	Lx6	55.066	1.84237	0.494245	3.72765	0.000193272	0.00675706	3.71383
chr7|19246910|19247050|MIRb:MIR:SINE|299|-	MIRb:MIR:SINE	SINE	MIR	MIRb	52.1789	-0.832304	0.505576	-1.64625	0.099712	0.561386	-1.00125
chr10|7822022|7822205|B4A:B4:SINE|161|+	B4A:B4:SINE	SINE	B4	B4A	72.2542	-0.627427	0.415034	-1.51175	0.130597	0.633456	-0.884066
chr10|89411972|89412248|B4A:B4:SINE|292|-	B4A:B4:SINE	SINE	B4	B4A	54.536	-0.285985	0.477825	-0.598513	0.549498	0.959705	-0.260034
chr11|57532328|57532433|PB1D10:Alu:SINE|209|+	PB1D10:Alu:SINE	SINE	Alu	PB1D10	46.9299	0.453679	0.514501	0.881784	0.377893	0.895305	0.422631
chr17|32770999|32771597|Lx8:L1:LINE|247|+	Lx8:L1:LINE	LINE	L1	Lx8	125.289	0.0616428	0.317227	0.194318	0.845927	0.995349	0.072667
chr16|37882179|37882305|B1F2:Alu:SINE|170|-	B1F2:Alu:SINE	SINE	Alu	B1F2	38.6968	0.0510767	0.569057	0.0897566	0.928481	0.997625	0.0322272
chr1|75496384|75496700|MER102c:hAT-Charlie:DNA|327|-	MER102c:hAT-Charlie:DNA	DNA	hAT-Charlie	MER102c	87.18	0.875672	0.386433	2.26604	0.0234491	0.247419	1.62987
chr15|90967521|90968012|RMER2:ERV1:LTR|225|+	RMER2:ERV1:LTR	LTR	ERV1	RMER2	43.0487	1.84054	0.562765	3.27053	0.00107347	0.0269446	2.96921
chr5|36671491|36671589|B4A:B4:SINE|266|+	B4A:B4:SINE	SINE	B4	B4A	31.0572	-0.713876	0.640092	-1.11527	0.264734	0.816227	-0.57719
chr11|106031881|106033193|IAPEz-int:ERVK:LTR|79|-	IAPEz-int:ERVK:LTR	LTR	ERVK	IAPEz-int	306.977	0.400856	0.216982	1.84742	0.0646869	0.448516	1.18918
chr1|54397109|54397245|B1_Mus1:Alu:SINE|184|+	B1_Mus1:Alu:SINE	SINE	Alu	B1_Mus1	33.5032	-0.622508	0.611877	-1.01738	0.308975	0.851728	-0.510077
chr2|181868730|181868893|ID_B1:B4:SINE|266|-	ID_B1:B4:SINE	SINE	B4	ID_B1	69.8129	-0.244186	0.426581	-0.572426	0.567033	0.962362	-0.246391
chr4|59770437|59770740|MTE2b:ERVL-MaLR:LTR|257|+	MTE2b:ERVL-MaLR:LTR	LTR	ERVL-MaLR	MTE2b	58.113	-0.403151	0.464056	-0.868754	0.384981	0.89717	-0.41456
chr5|33269414|33269526|X9_LINE:L1?:LINE|306|-	X9_LINE:L1?:LINE	LINE	L1?	X9_LINE	24.2323	-0.474594	0.722559	-0.656824	0.511294	0.945579	-0.291329
chr17|46667243|46667441|B2_Mm1a:B2:SINE|21|-	B2_Mm1a:B2:SINE	SINE	B2	B2_Mm1a	53.1021	-0.609502	0.490842	-1.24175	0.214329	0.767296	-0.668918
chr18|60565724|60566208|Lx9:L1:LINE|256|-	Lx9:L1:LINE	LINE	L1	Lx9	124.391	-0.545994	0.333733	-1.63602	0.101835	0.566376	-0.992103
chr2|152312915|152313010|PB1D11:Alu:SINE|232|-	PB1D11:Alu:SINE	SINE	Alu	PB1D11	73.2298	0.128479	0.432035	0.297381	0.766175	0.987653	0.115672
chr6|38606143|38606334|B2_Mm1a:B2:SINE|26|+	B2_Mm1a:B2:SINE	SINE	B2	B2_Mm1a	89.9814	-0.908911	0.376674	-2.41299	0.0158222	0.188261	-1.80073
chr13|54663100|54663217|ID_B1:B4:SINE|299|-	ID_B1:B4:SINE	SINE	B4	ID_B1	36.6174	-0.110867	0.582386	-0.190367	0.849021	0.995349	-0.0710814
chr1|59983618|59983720|PB1D10:Alu:SINE|140|-	PB1D10:Alu:SINE	SINE	Alu	PB1D10	30.3106	-0.493089	0.638671	-0.772055	0.440082	0.927448	-0.356466
chr19|38788706|38789076|Lx5:L1:LINE|192|+	Lx5:L1:LINE	LINE	L1	Lx5	51.0398	-1.14669	0.509818	-2.24921	0.0244989	0.25392	-1.61085
chr4|148078191|148078272|L2:L2:LINE|309|+	L2:L2:LINE	LINE	L2	L2	31.0554	-0.826972	0.635095	-1.30212	0.192875	0.740875	-0.714725
chr6|28927774|28928998|IAPEz-int:ERVK:LTR|87|-	IAPEz-int:ERVK:LTR	LTR	ERVK	IAPEz-int	40.4137	1.8327	0.577539	3.17328	0.00150726	0.035426	2.82181
chr14|8091269|8091402|B1_Mur2:Alu:SINE|186|+	B1_Mur2:Alu:SINE	SINE	Alu	B1_Mur2	34.1164	-0.150249	0.61621	-0.243827	0.807365	0.992091	-0.0929303
chr17|24439118|24439213|B1_Mus2:Alu:SINE|84|+	B1_Mus2:Alu:SINE	SINE	Alu	B1_Mus2	41.704	-0.407828	0.547226	-0.745265	0.456112	0.932309	-0.340929
chr1|93367025|93367172|ID_B1:B4:SINE|208|+	ID_B1:B4:SINE	SINE	B4	ID_B1	37.8273	-0.738862	0.595781	-1.24016	0.214917	0.768549	-0.66773
chr19|45055977|45056092|PB1D9:Alu:SINE|202|-	PB1D9:Alu:SINE	SINE	Alu	PB1D9	35.7233	-0.445408	0.5852	-0.76112	0.446585	0.930415	-0.350096
chr4|119283479|119283592|MIRc:MIR:SINE|220|-	MIRc:MIR:SINE	SINE	MIR	MIRc	31.1683	-0.195163	0.65045	-0.300043	0.764144	0.987653	-0.116825
chr10|81397254|81397369|PB1D7:Alu:SINE|216|+	PB1D7:Alu:SINE	SINE	Alu	PB1D7	40.8677	-0.0258051	0.546319	-0.0472345	0.962326	0.999893	-0.0166776
chr12|4878610|4878715|PB1D7:Alu:SINE|240|-	PB1D7:Alu:SINE	SINE	Alu	PB1D7	56.8443	-1.07651	0.475766	-2.2627	0.0236545	0.248472	-1.62609
chrX|136994774|136995212|MamGyp-int:Gypsy:LTR|365|+	MamGyp-int:Gypsy:LTR	LTR	Gypsy	MamGyp-int	42.6214	1.82494	0.574208	3.17819	0.00148199	0.0350167	2.82916
chr11|87379108|87379260|B3A:B2:SINE|264|+	B3A:B2:SINE	SINE	B2	B3A	53.6921	-0.902437	0.489746	-1.84266	0.0653783	0.450689	-1.18457
chr9|103325939|103326390|MERV1_LTR:ERV1:LTR|91|-	MERV1_LTR:ERV1:LTR	LTR	ERV1	MERV1_LTR	33.1743	1.82263	0.635348	2.86871	0.00412155	0.0742682	2.38494
chr17|13015702|13015779|ID4:ID:SINE|221|+	ID4:ID:SINE	SINE	ID	ID4	21.8582	-1.2449	0.758787	-1.64065	0.10087	0.564176	-0.996236
chr19|8809472|8809596|B1F1:Alu:SINE|260|-	B1F1:Alu:SINE	SINE	Alu	B1F1	74.0073	-0.0247148	0.408352	-0.0605231	0.951739	0.999188	-0.0214821
chr5|72513446|72513542|MIRb:MIR:SINE|300|+	MIRb:MIR:SINE	SINE	MIR	MIRb	31.9054	0.347009	0.634998	0.546472	0.584741	0.966315	0.233036
chrX|74450017|74450305|MLT1C:ERVL-MaLR:LTR|282|-	MLT1C:ERVL-MaLR:LTR	LTR	ERVL-MaLR	MLT1C	68.6096	0.503767	0.436234	1.15481	0.248169	0.802763	0.605253
chr5|135160152|135160261|ID_B1:B4:SINE|303|+	ID_B1:B4:SINE	SINE	B4	ID_B1	44.997	-0.597973	0.5257	-1.13748	0.255337	0.810298	-0.592886
chr18|44735599|44737143|MMETn-int:ERVK:LTR|13|+	MMETn-int:ERVK:LTR	LTR	ERVK	MMETn-int	254.755	1.81627	0.231562	7.84358	4.37865e-15	1.07213e-12	14.3587
chr3|107327901|107327979|B3:B2:SINE|158|+	B3:B2:SINE	SINE	B2	B3	29.257	-1.26228	0.661433	-1.9084	0.0563396	0.413969	-1.24919
chr5|122728467|122728582|PB1D10:Alu:SINE|292|-	PB1D10:Alu:SINE	SINE	Alu	PB1D10	58.0033	0.57958	0.468085	1.23819	0.215644	0.768948	0.666263
chr9|59672665|59672751|PB1D7:Alu:SINE|256|+	PB1D7:Alu:SINE	SINE	Alu	PB1D7	38.3953	-0.217458	0.570734	-0.381014	0.703193	0.984132	-0.152925
chr18|61084145|61084267|MIR3:MIR:SINE|342|+	MIR3:MIR:SINE	SINE	MIR	MIR3	40.2081	-0.811386	0.56674	-1.43167	0.152238	0.676538	-0.817477
chr18|32097585|32097671|MER21C:ERVL:LTR|341|+	MER21C:ERVL:LTR	LTR	ERVL	MER21C	24.0793	-0.042265	0.732074	-0.0577333	0.953961	0.999893	-0.0204693
chr4|46503485|46503628|B1_Mur1:Alu:SINE|224|-	B1_Mur1:Alu:SINE	SINE	Alu	B1_Mur1	26.6086	-0.276075	0.685258	-0.402877	0.687039	0.983887	-0.163019
chrX|37148065|37148192|ID_B1:B4:SINE|221|-	ID_B1:B4:SINE	SINE	B4	ID_B1	43.3459	0.0392691	0.536662	0.0731729	0.941669	0.998478	0.0261019
chr14|25714350|25714452|MIR3:MIR:SINE|320|-	MIR3:MIR:SINE	SINE	MIR	MIR3	40.1783	0.343268	0.592358	0.579494	0.562256	0.960901	0.250066
chr2|23014421|23015044|RLTR6_Mm:ERV1:LTR|26|-	RLTR6_Mm:ERV1:LTR	LTR	ERV1	RLTR6_Mm	106.106	1.81578	0.362367	5.01089	5.41776e-07	4.02704e-05	6.26618
chr4|143420779|143420861|PB1D11:Alu:SINE|232|-	PB1D11:Alu:SINE	SINE	Alu	PB1D11	28.5328	-0.493742	0.653827	-0.755156	0.450155	0.931246	-0.346638
chr2|158385077|158385640|RLTR18-int:ERVK:LTR|198|+	RLTR18-int:ERVK:LTR	LTR	ERVK	RLTR18-int	66.0824	1.80864	0.498597	3.62746	0.000286224	0.00929576	3.54329
chr4|33019343|33019477|B1_Mur4:Alu:SINE|98|+	B1_Mur4:Alu:SINE	SINE	Alu	B1_Mur4	65.2198	1.1163	0.448676	2.48798	0.012847	0.162119	1.8912
chr6|120509702|120509842|B1_Mur2:Alu:SINE|173|+	B1_Mur2:Alu:SINE	SINE	Alu	B1_Mur2	48.4619	-0.513953	0.518567	-0.991102	0.321636	0.862981	-0.492636
chr4|129149120|129149225|ID_B1:B4:SINE|257|+	ID_B1:B4:SINE	SINE	B4	ID_B1	80.4079	-0.261586	0.391775	-0.667695	0.504328	0.945308	-0.297287
chr2|30957978|30958107|B1_Mur4:Alu:SINE|163|+	B1_Mur4:Alu:SINE	SINE	Alu	B1_Mur4	69.6375	0.337919	0.422722	0.799387	0.424066	0.920054	0.372566
chrX|163929058|163929160|PB1D10:Alu:SINE|235|+	PB1D10:Alu:SINE	SINE	Alu	PB1D10	44.7142	0.677762	0.531104	1.27614	0.201907	0.752406	0.694849
chr11|72312646|72312884|Lx8:L1:LINE|237|-	Lx8:L1:LINE	LINE	L1	Lx8	74.1546	0.622439	0.41207	1.51052	0.130912	0.633558	0.883022
chr5|88759722|88759912|MARNA:TcMar-Mariner:DNA|274|+	MARNA:TcMar-Mariner:DNA	DNA	TcMar-Mariner	MARNA	44.7822	-0.137635	0.540425	-0.254679	0.798971	0.989157	-0.097469
chr6|122735794|122735969|B2_Mm1t:B2:SINE|126|+	B2_Mm1t:B2:SINE	SINE	B2	B2_Mm1t	30.968	-1.26776	0.642713	-1.97252	0.0485508	0.383983	-1.3138
chr7|110814772|110814990|ID_B1:B4:SINE|235|-	ID_B1:B4:SINE	SINE	B4	ID_B1	90.7966	0.250865	0.372617	0.67325	0.500788	0.944737	0.300346
chrX|93974886|93975159|MLT2F:ERVL:LTR|296|+	MLT2F:ERVL:LTR	LTR	ERVL	MLT2F	52.3268	-0.978851	0.491787	-1.9904	0.0465474	0.375128	-1.3321
chr10|76040304|76040379|Lx8:L1:LINE|293|+	Lx8:L1:LINE	LINE	L1	Lx8	34.1911	-0.152415	0.601349	-0.253456	0.799916	0.989518	-0.0969555
chr1|179528526|179528847|RLTR10E:ERVK:LTR|142|+	RLTR10E:ERVK:LTR	LTR	ERVK	RLTR10E	54.3814	-0.966872	0.50459	-1.91615	0.0553457	0.410918	-1.25692
chr17|22713359|22713706|ORR1A3:ERVL-MaLR:LTR|160|-	ORR1A3:ERVL-MaLR:LTR	LTR	ERVL-MaLR	ORR1A3	55.6613	-0.605591	0.478652	-1.2652	0.205799	0.754527	-0.686556
chr6|85943153|85943331|LTR16D2:ERVL:LTR|256|-	LTR16D2:ERVL:LTR	LTR	ERVL	LTR16D2	63.8593	0.556119	0.443429	1.25413	0.209794	0.759765	0.678208
chr7|105809307|105809444|B1_Mus1:Alu:SINE|184|+	B1_Mus1:Alu:SINE	SINE	Alu	B1_Mus1	20.2485	-1.33671	0.863852	-1.54739	0.12177	0.615131	-0.914459
chr8|20149327|20149442|B3:B2:SINE|275|+	B3:B2:SINE	SINE	B2	B3	33.7519	-0.2324	0.605576	-0.383767	0.701151	0.984132	-0.154188
chr2|131297440|131297583|ID_B1:B4:SINE|263|-	ID_B1:B4:SINE	SINE	B4	ID_B1	47.4777	0.416385	0.520171	0.800477	0.423434	0.919901	0.373214
chr2|172469590|172469699|PB1D7:Alu:SINE|321|+	PB1D7:Alu:SINE	SINE	Alu	PB1D7	64.9456	-0.171997	0.44077	-0.390219	0.696375	0.984132	-0.157157
chr6|127520560|127520648|MMETn-int:ERVK:LTR|11|+	MMETn-int:ERVK:LTR	LTR	ERVK	MMETn-int	41.1067	-0.999504	0.717003	-1.394	0.163317	0.698804	-0.78697
chr15|12809631|12809783|B1_Mus1:Alu:SINE|135|+	B1_Mus1:Alu:SINE	SINE	Alu	B1_Mus1	86.3222	-0.872234	0.392575	-2.22182	0.0262952	0.265557	-1.58012
chr1|176834651|176835508|RMER19B:ERVK:LTR|160|-	RMER19B:ERVK:LTR	LTR	ERVK	RMER19B	87.0152	1.80669	0.411398	4.39158	1.12531e-05	0.000608327	4.94873
chr14|21797590|21797740|B1_Mm:Alu:SINE|188|-	B1_Mm:Alu:SINE	SINE	Alu	B1_Mm	56.2578	0.123221	0.477893	0.257841	0.796529	0.989157	0.0987982
chr5|135407722|135407835|PB1D10:Alu:SINE|221|-	PB1D10:Alu:SINE	SINE	Alu	PB1D10	51.0644	0.654456	0.493685	1.32566	0.184953	0.730445	0.732938
chr11|105140797|105140897|B1F:Alu:SINE|250|+	B1F:Alu:SINE	SINE	Alu	B1F	51.5506	-0.237177	0.488813	-0.48521	0.627528	0.974161	-0.202367
chr12|17429564|17429703|B1_Mus1:Alu:SINE|50|+	B1_Mus1:Alu:SINE	SINE	Alu	B1_Mus1	56.1968	-1.20622	0.482045	-2.5023	0.0123391	0.157229	-1.90872
chr12|9028325|9028403|ID4_:ID:SINE|192|+	ID4_:ID:SINE	SINE	ID	ID4_	29.4095	-0.50055	0.653478	-0.765978	0.443689	0.928531	-0.352921
chr13|19592067|19592380|L2b:L2:LINE|352|-	L2b:L2:LINE	LINE	L2	L2b	110.413	0.555383	0.355692	1.56141	0.118426	0.604227	0.926552
[truncated: 100,406 more rows]
