# Supplementary material for: Elevated retrotransposon activity and genomic instability in primed pluripotent stem cells
Source: Genome Biol. 2021 Jul 9;22:201. doi: 10.1186/s13059-021-02417-9 (PMC8268579; doi:10.1186/s13059-021-02417-9)
Supplement: Supplementary file 5 — Additional file 5: Table S4. Differential TE transcriptome at passage 15. [file 13059_2021_2417_MOESM5_ESM.xlsx]

## Sheet: OG2_2_24_Primed_Naive_res
TE_ID	TE_Class	repClass	repFamily	repName	baseMean	log2FoldChange	lfcSE	stat	pvalue	padj	score
chr9|110939795|110939939|B1F1:Alu:SINE|333|-	B1F1:Alu:SINE	SINE	Alu	B1F1	3158.66	-0.310747	0.11744	-2.64601	0.00814472	0.0788912	-2.08912
chr2|75665392|75665763|RLTR19-int:ERVK:LTR|59|+	RLTR19-int:ERVK:LTR	LTR	ERVK	RLTR19-int	5500.35	-0.183877	0.119698	-1.53617	0.124496	0.457652	-0.904845
chr5|129846133|129846230|PB1D9:Alu:SINE|309|+	PB1D9:Alu:SINE	SINE	Alu	PB1D9	831.662	-0.492312	0.160837	-3.06094	0.00220643	0.0315068	-2.65631
chr15|73083461|73087600|IAPEz-int:ERVK:LTR|26|-	IAPEz-int:ERVK:LTR	LTR	ERVK	IAPEz-int	1161.99	13.5502	1.44955	9.34789	8.94143e-21	2.66022e-18	20.0486
chr17|29100536|29100717|L2c:L2:LINE|337|+	L2c:L2:LINE	LINE	L2	L2c	778.155	0.143007	0.165049	0.86645	0.386243	0.76523	0.413139
chr8|109739436|109745820|IAPEz-int:ERVK:LTR|22|+	IAPEz-int:ERVK:LTR	LTR	ERVK	IAPEz-int	772.351	12.961	1.44992	8.93913	3.92234e-19	1.02109e-16	18.4065
chr15|55875083|55876229|MMETn-int:ERVK:LTR|36|+	MMETn-int:ERVK:LTR	LTR	ERVK	MMETn-int	4333.38	-0.0601567	0.15156	-0.396916	0.691429	0.924924	-0.160252
chrX|136246670|136246871|L1M4:L1:LINE|321|-	L1M4:L1:LINE	LINE	L1	L1M4	1141.75	0.0757982	0.138556	0.547059	0.584338	0.882833	0.233336
chrX|152907040|152912611|Lx3B:L1:LINE|82|-	Lx3B:L1:LINE	LINE	L1	Lx3B	1976.63	-0.267234	0.127739	-2.09203	0.0364359	0.210603	-1.43847
chr17|35834802|35834890|L2a:L2:LINE|209|-	L2a:L2:LINE	LINE	L2	L2a	1418.3	0.12506	0.138769	0.901212	0.367476	0.75363	0.434771
chr15|73081763|73083466|IAPEz-int:ERVK:LTR|22|-	IAPEz-int:ERVK:LTR	LTR	ERVK	IAPEz-int	903.961	11.7456	1.43131	8.20619	2.28315e-16	5.10859e-14	15.6415
chr9|110940082|110940199|PB1D9:Alu:SINE|222|-	PB1D9:Alu:SINE	SINE	Alu	PB1D9	1416.95	-0.216527	0.131508	-1.64649	0.0996632	0.407842	-1.00147
chr16|11193334|11193417|B1_Mur3:Alu:SINE|188|-	B1_Mur3:Alu:SINE	SINE	Alu	B1_Mur3	620.626	-0.471901	0.157334	-2.99936	0.00270548	0.03646	-2.56776
chr5|76967245|76967405|B3A:B2:SINE|259|+	B3A:B2:SINE	SINE	B2	B3A	1270.01	-0.542368	0.133047	-4.07652	4.57139e-05	0.00129057	-4.33995
chr10|79994667|79994796|PB1D7:Alu:SINE|265|-	PB1D7:Alu:SINE	SINE	Alu	PB1D7	783.8	-0.111602	0.170328	-0.655221	0.512326	0.846802	-0.290454
chr7|16327249|16327349|PB1D10:Alu:SINE|258|-	PB1D10:Alu:SINE	SINE	Alu	PB1D10	621.403	-0.279936	0.161176	-1.73684	0.0824163	0.367238	-1.08399
chr14|73954258|73954355|B1_Mus1:Alu:SINE|292|-	B1_Mus1:Alu:SINE	SINE	Alu	B1_Mus1	639.462	0.0834154	0.158325	0.526861	0.59829	0.887999	0.223088
chr12|108079649|108082926|IAPEz-int:ERVK:LTR|22|-	IAPEz-int:ERVK:LTR	LTR	ERVK	IAPEz-int	275.655	11.4746	1.45415	7.89093	2.99948e-15	5.92759e-13	14.523
chr9|110940245|110940346|PB1D9:Alu:SINE|238|-	PB1D9:Alu:SINE	SINE	Alu	PB1D9	948.277	-0.200361	0.140922	-1.42178	0.15509	0.516641	-0.809417
chr13|55325152|55325253|L2a:L2:LINE|218|+	L2a:L2:LINE	LINE	L2	L2a	498.618	0.0803871	0.162214	0.495562	0.620204	0.894698	0.207466
chr5|76966984|76967088|PB1D10:Alu:SINE|241|+	PB1D10:Alu:SINE	SINE	Alu	PB1D10	856.84	-0.402741	0.14251	-2.82606	0.00471243	0.0539517	-2.32675
chr3|96561344|96561422|B1_Mm:Alu:SINE|117|-	B1_Mm:Alu:SINE	SINE	Alu	B1_Mm	358.843	0.256065	0.184841	1.38532	0.165954	0.533741	0.780013
chrX|7668318|7668427|PB1D9:Alu:SINE|139|-	PB1D9:Alu:SINE	SINE	Alu	PB1D9	647.813	0.408807	0.151655	2.69565	0.00702523	0.0721825	2.15334
chr4|98737278|98737433|HAL1ME:L1:LINE|340|+	HAL1ME:L1:LINE	LINE	L1	HAL1ME	950.594	-0.543779	0.140368	-3.87396	0.00010708	0.00262598	-3.97029
chr4|134003883|134003999|PB1D7:Alu:SINE|218|+	PB1D7:Alu:SINE	SINE	Alu	PB1D7	676.448	0.263206	0.150867	1.74462	0.0810507	0.363851	1.09124
chr4|117198858|117199211|IAPLTR1_Mm:ERVK:LTR|17|+	IAPLTR1_Mm:ERVK:LTR	LTR	ERVK	IAPLTR1_Mm	166.739	10.7492	1.45807	7.37221	1.67818e-13	2.75364e-11	12.7752
chr4|82882263|82882394|ID_B1:B4:SINE|222|+	ID_B1:B4:SINE	SINE	B4	ID_B1	155.928	10.6516	1.46299	7.28074	3.32002e-13	5.16588e-11	12.4789
chr3|3331588|3331761|RLTR13G:ERVK:LTR|298|+	RLTR13G:ERVK:LTR	LTR	ERVK	RLTR13G	152.272	10.6189	1.4593	7.27672	3.4203e-13	5.2915e-11	12.4659
chr15|81704605|81704752|B1_Mm:Alu:SINE|68|-	B1_Mm:Alu:SINE	SINE	Alu	B1_Mm	459.348	-0.162536	0.171921	-0.945413	0.344448	0.736274	-0.462876
chr17|57022144|57022248|MIRc:MIR:SINE|248|-	MIRc:MIR:SINE	SINE	MIR	MIRc	419.608	0.323168	0.172197	1.87674	0.060554	0.300348	1.21786
chr12|76222661|76228645|MMETn-int:ERVK:LTR|22|+	MMETn-int:ERVK:LTR	LTR	ERVK	MMETn-int	8444.72	-0.175962	0.113388	-1.55186	0.120695	0.448982	-0.918312
chr12|111389775|111393050|IAPEz-int:ERVK:LTR|16|+	IAPEz-int:ERVK:LTR	LTR	ERVK	IAPEz-int	149.666	10.5933	1.4593	7.25913	3.89598e-13	5.9593e-11	12.4094
chr12|111388574|111389776|IAPEz-int:ERVK:LTR|44|+	IAPEz-int:ERVK:LTR	LTR	ERVK	IAPEz-int	146.691	10.564	1.46029	7.23417	4.68379e-13	7.08429e-11	12.3294
chr3|3331377|3331501|ERVB4_1C-LTR_Mm:ERVK:LTR|246|+	ERVB4_1C-LTR_Mm:ERVK:LTR	LTR	ERVK	ERVB4_1C-LTR_Mm	143.381	10.5317	1.45952	7.21587	5.35912e-13	8.06072e-11	12.2709
chr8|107058635|107058750|B1F:Alu:SINE|244|+	B1F:Alu:SINE	SINE	Alu	B1F	393.546	-0.471692	0.171523	-2.75002	0.00595912	0.063906	-2.22482
chr4|98733799|98734087|L1MEi:L1:LINE|363|+	L1MEi:L1:LINE	LINE	L1	L1MEi	748.591	-0.333016	0.170219	-1.9564	0.0504175	0.265617	-1.29742
chr2|164772687|164772833|B1_Mm:Alu:SINE|34|+	B1_Mm:Alu:SINE	SINE	Alu	B1_Mm	489.568	-0.488711	0.163272	-2.99324	0.00276035	0.037013	-2.55904
chr11|72209497|72209644|B1_Mur4:Alu:SINE|150|+	B1_Mur4:Alu:SINE	SINE	Alu	B1_Mur4	550.957	0.0602551	0.158019	0.381315	0.70297	0.925507	0.153063
chr8|109745820|109746202|IAPLTR1_Mm:ERVK:LTR|11|+	IAPLTR1_Mm:ERVK:LTR	LTR	ERVK	IAPLTR1_Mm	141.228	10.5094	1.46031	7.19668	6.16976e-13	9.22873e-11	12.2097
chr12|111545022|111545127|MLT1F:ERVL-MaLR:LTR|281|+	MLT1F:ERVL-MaLR:LTR	LTR	ERVL-MaLR	MLT1F	345.327	-0.425823	0.1786	-2.38423	0.0171149	0.126846	-1.76663
chr14|52161172|52161311|B1F2:Alu:SINE|236|+	B1F2:Alu:SINE	SINE	Alu	B1F2	393.563	0.143158	0.188263	0.760414	0.447007	0.813617	0.349685
chr11|51600399|51600533|B1_Mus2:Alu:SINE|62|+	B1_Mus2:Alu:SINE	SINE	Alu	B1_Mus2	425.863	-0.000991922	0.178107	-0.00556926	0.995556	0.999517	-0.00193413
chr10|80409832|80409927|L3:CR1:LINE|294|-	L3:CR1:LINE	LINE	CR1	L3	448.909	0.103725	0.16772	0.61844	0.536285	0.859703	0.270604
chr7|24580160|24583779|IAPEz-int:ERVK:LTR|26|-	IAPEz-int:ERVK:LTR	LTR	ERVK	IAPEz-int	107.235	10.1122	1.46358	6.90924	4.87267e-12	6.40401e-10	11.3122
chr9|31150144|31150257|L2:L2:LINE|333|-	L2:L2:LINE	LINE	L2	L2	369.633	0.273452	0.174806	1.56431	0.117744	0.444639	0.92906
chr3|3331503|3331588|MMETn-int:ERVK:LTR|24|+	MMETn-int:ERVK:LTR	LTR	ERVK	MMETn-int	103.094	10.0562	1.46413	6.86837	6.49401e-12	8.29334e-10	11.1875
chr4|46511454|46515581|IAPEz-int:ERVK:LTR|29|+	IAPEz-int:ERVK:LTR	LTR	ERVK	IAPEz-int	99.0618	9.99886	1.46514	6.8245	8.82341e-12	1.11629e-09	11.0544
chr6|40547463|40553281|ETnERV3-int:ERVK:LTR|48|+	ETnERV3-int:ERVK:LTR	LTR	ERVK	ETnERV3-int	97.5448	9.9764	1.46501	6.80978	9.77473e-12	1.22355e-09	11.0099
chr8|116982225|116982347|B1_Mur1:Alu:SINE|217|-	B1_Mur1:Alu:SINE	SINE	Alu	B1_Mur1	374.086	-0.372863	0.181523	-2.05408	0.039968	0.225202	-1.39829
chr15|36771941|36772063|MER34B-int:ERV1:LTR|180|-	MER34B-int:ERV1:LTR	LTR	ERV1	MER34B-int	814.034	0.291459	0.152412	1.91231	0.0558363	0.285175	1.25308
chr10|88743745|88743897|ID_B1:B4:SINE|248|+	ID_B1:B4:SINE	SINE	B4	ID_B1	544.4	-0.0197437	0.158885	-0.124264	0.901106	0.978563	-0.0452239
chr7|24578516|24580176|IAPEz-int:ERVK:LTR|30|-	IAPEz-int:ERVK:LTR	LTR	ERVK	IAPEz-int	97.5253	9.97615	1.46508	6.80931	9.80687e-12	1.22355e-09	11.0085
chr4|4237376|4237612|RLTR13E:ERVK:LTR|278|-	RLTR13E:ERVK:LTR	LTR	ERVK	RLTR13E	95.2635	9.9422	1.46531	6.78504	1.16057e-11	1.42824e-09	10.9353
chr4|117192477|117198858|IAPEz-int:ERVK:LTR|22|+	IAPEz-int:ERVK:LTR	LTR	ERVK	IAPEz-int	1223.3	9.86184	0.659951	14.9433	1.72273e-50	2.59118e-47	49.7638
chr4|82880602|82880690|MIRb:MIR:SINE|321|+	MIRb:MIR:SINE	SINE	MIR	MIRb	87.1603	9.81449	1.4681	6.68516	2.30673e-11	2.70357e-09	10.637
chr4|82879541|82879671|B4A:B4:SINE|269|-	B4A:B4:SINE	SINE	B4	B4A	84.933	9.77531	1.46867	6.6559	2.81565e-11	3.23012e-09	10.5504
chr5|92053851|92053939|L3:CR1:LINE|256|+	L3:CR1:LINE	LINE	CR1	L3	371.952	-0.287076	0.173991	-1.64995	0.0989528	0.40567	-1.00457
chr15|36771705|36771887|MER34B-int:ERV1:LTR|147|-	MER34B-int:ERV1:LTR	LTR	ERV1	MER34B-int	716.099	0.101218	0.151924	0.66624	0.505258	0.841359	0.296487
chr17|32369738|32370094|ETnERV-int:ERVK:LTR|28|+	ETnERV-int:ERVK:LTR	LTR	ERVK	ETnERV-int	538.661	-0.278069	1.17874	-0.235904	0.813507	0.951996	-0.0896386
chr13|113718729|113722014|MMETn-int:ERVK:LTR|22|+	MMETn-int:ERVK:LTR	LTR	ERVK	MMETn-int	3303.04	-1.55023	1.2662	-1.22431	0.220834	0.615969	-0.655934
chr10|127517450|127517555|PB1D10:Alu:SINE|260|+	PB1D10:Alu:SINE	SINE	Alu	PB1D10	307.521	-0.224202	0.184437	-1.21561	0.224135	0.621555	-0.64949
chr16|50087917|50088997|IAPEz-int:ERVK:LTR|31|+	IAPEz-int:ERVK:LTR	LTR	ERVK	IAPEz-int	81.217	9.71192	1.46805	6.61553	3.70235e-11	4.19404e-09	10.4315
chr19|4907275|4907485|MIRc:MIR:SINE|348|+	MIRc:MIR:SINE	SINE	MIR	MIRc	462.25	0.0406572	0.175914	0.231119	0.817222	0.953396	0.0876599
chrUn_GL456239|13789|19111|L1Md_F2:L1:LINE|83|+	L1Md_F2:L1:LINE	LINE	L1	L1Md_F2	77.8013	9.65095	1.4716	6.55815	5.44805e-11	6.06146e-09	10.2638
chr4|135215742|135215887|B1F2:Alu:SINE|234|+	B1F2:Alu:SINE	SINE	Alu	B1F2	300.751	0.125822	0.188216	0.668497	0.503817	0.840879	0.297728
chr9|21589075|21589153|MIRc:MIR:SINE|183|-	MIRc:MIR:SINE	SINE	MIR	MIRc	325.315	0.161523	0.18526	0.871871	0.383279	0.763866	0.416485
chr10|78400487|78400564|PB1D10:Alu:SINE|263|-	PB1D10:Alu:SINE	SINE	Alu	PB1D10	421.517	0.537953	0.177077	3.03796	0.00238183	0.0329345	2.62309
chr15|73087600|73087952|IAPLTR1_Mm:ERVK:LTR|11|-	IAPLTR1_Mm:ERVK:LTR	LTR	ERVK	IAPLTR1_Mm	71.1053	9.51988	1.47077	6.47272	9.62553e-11	1.05081e-08	10.0166
chr11|120594631|120594751|L1MCa:L1:LINE|322|+	L1MCa:L1:LINE	LINE	L1	L1MCa	301.787	0.0222341	0.185293	0.119995	0.904487	0.979142	0.0435974
chr2|113810293|113816654|IAPEz-int:ERVK:LTR|23|-	IAPEz-int:ERVK:LTR	LTR	ERVK	IAPEz-int	69.9469	9.49547	1.47191	6.45111	1.11031e-10	1.18816e-08	9.95456
chr14|69694553|69694884|MTEb:ERVL-MaLR:LTR|210|-	MTEb:ERVL-MaLR:LTR	LTR	ERVL-MaLR	MTEb	1385.97	-0.302685	0.137782	-2.19684	0.0280321	0.17383	-1.55234
chr6|122713840|122713990|B1_Mus2:Alu:SINE|194|-	B1_Mus2:Alu:SINE	SINE	Alu	B1_Mus2	629.516	-0.352366	0.160858	-2.19054	0.0284852	0.176317	-1.54538
chr4|82878753|82878997|MLT1I:ERVL-MaLR:LTR|335|+	MLT1I:ERVL-MaLR:LTR	LTR	ERVL-MaLR	MLT1I	68.0713	9.4563	1.47243	6.42223	1.34291e-10	1.42581e-08	9.87195
chr17|35834582|35834704|B1_Mus1:Alu:SINE|123|+	B1_Mus1:Alu:SINE	SINE	Alu	B1_Mus1	597.785	0.213965	0.153884	1.39043	0.164397	0.531831	0.784105
chr1|134400396|134404792|MMETn-int:ERVK:LTR|28|+	MMETn-int:ERVK:LTR	LTR	ERVK	MMETn-int	5723.55	-0.508559	0.437791	-1.16165	0.245379	0.644955	-0.610162
chr15|83154352|83154485|L1M2b:L1:LINE|252|-	L1M2b:L1:LINE	LINE	L1	L1M2b	369.137	0.291138	0.18769	1.55116	0.120862	0.449359	0.917709
chr11|100958034|100958135|RLTR25B:ERVK:LTR|224|-	RLTR25B:ERVK:LTR	LTR	ERVK	RLTR25B	362.721	0.0600033	0.189367	0.316862	0.751348	0.945244	0.124159
chr11|40750059|40750184|B1_Mur2:Alu:SINE|152|-	B1_Mur2:Alu:SINE	SINE	Alu	B1_Mur2	443.252	-0.227426	0.172355	-1.31953	0.186993	0.568854	-0.728174
chr2|75665028|75665153|RLTR19-int:ERVK:LTR|96|+	RLTR19-int:ERVK:LTR	LTR	ERVK	RLTR19-int	632.215	-0.494613	0.168998	-2.92674	0.00342539	0.043122	-2.46529
chrX|136170473|136170675|L1MD:L1:LINE|291|+	L1MD:L1:LINE	LINE	L1	L1MD	603.09	0.571016	0.153997	3.70797	0.000208924	0.00468245	3.68001
chr9|76735376|76736374|IAPEz-int:ERVK:LTR|26|-	IAPEz-int:ERVK:LTR	LTR	ERVK	IAPEz-int	67.4239	9.44236	1.47302	6.41022	1.45308e-10	1.51895e-08	9.83771
chr4|41191235|41191382|L1MEd:L1:LINE|279|+	L1MEd:L1:LINE	LINE	L1	L1MEd	436.748	0.344958	0.172326	2.00178	0.045308	0.245727	1.34383
chr10|120231392|120231543|B1_Mur3:Alu:SINE|137|+	B1_Mur3:Alu:SINE	SINE	Alu	B1_Mur3	384.286	-0.201314	0.17912	-1.1239	0.261054	0.661414	-0.58327
chr4|137381804|137386188|MMETn-int:ERVK:LTR|23|+	MMETn-int:ERVK:LTR	LTR	ERVK	MMETn-int	3877.74	-0.487035	0.131557	-3.7021	0.000213825	0.00476469	-3.66994
chr3|104823695|104824276|MLTR18B_MM:ERVK:LTR|241|-	MLTR18B_MM:ERVK:LTR	LTR	ERVK	MLTR18B_MM	810.207	-0.0254078	0.156125	-0.16274	0.870723	0.975327	-0.0601199
chr19|8824902|8824979|RLTR28:ERVL:LTR|288|+	RLTR28:ERVL:LTR	LTR	ERVL	RLTR28	196.324	-0.214493	0.229633	-0.934068	0.350269	0.739602	-0.455599
chr11|100957999|100958101|B1F:Alu:SINE|226|-	B1F:Alu:SINE	SINE	Alu	B1F	357.512	0.0713468	0.18413	0.38748	0.698401	0.925146	0.155895
chr16|13813941|13814071|B1_Mus1:Alu:SINE|108|-	B1_Mus1:Alu:SINE	SINE	Alu	B1_Mus1	238.863	-0.485716	0.202549	-2.39802	0.016484	0.125304	-1.78294
chr11|40749907|40749996|RSINE1:B4:SINE|209|-	RSINE1:B4:SINE	SINE	B4	RSINE1	430.972	-0.0410052	0.170482	-0.240525	0.809924	0.950741	-0.0915559
chr11|97328589|97328744|B1_Mur4:Alu:SINE|127|+	B1_Mur4:Alu:SINE	SINE	Alu	B1_Mur4	296.423	0.0472522	0.189357	0.24954	0.802943	0.949367	0.0953152
chr2|29978474|29978566|L3b:CR1:LINE|326|+	L3b:CR1:LINE	LINE	CR1	L3b	108.821	0.0345941	0.270887	0.127707	0.898381	0.978292	0.0465394
chr12|109660691|109661276|Lx7:L1:LINE|237|+	Lx7:L1:LINE	LINE	L1	Lx7	1272.52	-0.242691	0.13101	-1.85247	0.0639582	0.312282	-1.1941
chr5|105364995|105366781|ETnERV3-int:ERVK:LTR|48|+	ETnERV3-int:ERVK:LTR	LTR	ERVK	ETnERV3-int	67.1202	9.43756	1.47335	6.40553	1.49844e-10	1.56033e-08	9.82436
chr3|3326677|3326999|RLTRETN_Mm:ERVK:LTR|9|+	RLTRETN_Mm:ERVK:LTR	LTR	ERVK	RLTRETN_Mm	66.0317	9.41225	1.47354	6.38751	1.6861e-10	1.70972e-08	9.77312
chr7|3298530|3298661|B1_Mur4:Alu:SINE|153|-	B1_Mur4:Alu:SINE	SINE	Alu	B1_Mur4	428.212	0.528239	0.183376	2.88063	0.00396883	0.048228	2.40134
chr6|122713625|122713812|B2_Mm1a:B2:SINE|32|-	B2_Mm1a:B2:SINE	SINE	B2	B2_Mm1a	460.888	-0.280998	0.165699	-1.69583	0.0899181	0.388226	-1.04615
chr4|135216240|135216319|ID4:ID:SINE|253|+	ID4:ID:SINE	SINE	ID	ID4	188.577	0.0526111	0.221861	0.237135	0.812552	0.951762	0.090149
chr5|88164399|88167684|MMETn-int:ERVK:LTR|34|-	MMETn-int:ERVK:LTR	LTR	ERVK	MMETn-int	4385.18	-0.783021	2.14592	-0.364887	0.715196	0.927824	-0.145575
chr13|54584969|54585120|B1_Mur4:Alu:SINE|128|+	B1_Mur4:Alu:SINE	SINE	Alu	B1_Mur4	332.131	-0.000442623	0.189836	-0.0023316	0.99814	0.999517	-0.000808692
chr14|69695509|69695701|B2_Mm1t:B2:SINE|26|+	B2_Mm1t:B2:SINE	SINE	B2	B2_Mm1t	742.542	-0.284519	0.151367	-1.87966	0.0601549	0.299106	-1.22073
chr12|111393050|111393418|IAPLTR1_Mm:ERVK:LTR|14|+	IAPLTR1_Mm:ERVK:LTR	LTR	ERVK	IAPLTR1_Mm	52.8435	9.0915	1.47865	6.14853	7.82052e-10	7.37745e-08	9.10676
chr8|79684294|79684507|B4A:B4:SINE|230|-	B4A:B4:SINE	SINE	B4	B4A	633.669	-0.160426	0.153734	-1.04353	0.296702	0.692493	-0.527679
chr9|50629381|50629574|B2_Mm1t:B2:SINE|26|+	B2_Mm1t:B2:SINE	SINE	B2	B2_Mm1t	51.5487	9.05528	1.47983	6.11913	9.40865e-10	8.78379e-08	9.02647
chr4|82879616|82879732|RLTR20A4:ERVK:LTR|212|-	RLTR20A4:ERVK:LTR	LTR	ERVK	RLTR20A4	50.4063	9.02392	1.48031	6.09596	1.0878e-09	1.00174e-07	8.96345
chr1|131931436|131931584|B1_Mus1:Alu:SINE|81|-	B1_Mus1:Alu:SINE	SINE	Alu	B1_Mus1	215.511	-0.484753	0.218487	-2.21868	0.0265085	0.166518	-1.57661
chr8|60598470|60603530|ETnERV3-int:ERVK:LTR|57|+	ETnERV3-int:ERVK:LTR	LTR	ERVK	ETnERV3-int	50.1566	9.01578	1.48072	6.08879	1.13764e-09	1.03705e-07	8.944
chr14|37121386|37121500|B1_Mus1:Alu:SINE|184|-	B1_Mus1:Alu:SINE	SINE	Alu	B1_Mus1	264.241	-0.322151	0.195918	-1.64432	0.10011	0.408964	-0.999522
chr16|46153096|46153184|LTR50:ERVL:LTR|306|-	LTR50:ERVL:LTR	LTR	ERVL	LTR50	275.359	0.300352	0.201974	1.48709	0.136992	0.484193	0.863305
chr9|92607633|92607709|MIRb:MIR:SINE|239|+	MIRb:MIR:SINE	SINE	MIR	MIRb	236.19	0.475929	0.214981	2.21381	0.0268416	0.168125	1.57119
chr3|3331856|3332178|RLTRETN_Mm:ERVK:LTR|9|+	RLTRETN_Mm:ERVK:LTR	LTR	ERVK	RLTRETN_Mm	49.3029	8.99278	1.48282	6.06463	1.32261e-09	1.18571e-07	8.87857
chr7|119742126|119742243|MER58C:hAT-Charlie:DNA|282|+	MER58C:hAT-Charlie:DNA	DNA	hAT-Charlie	MER58C	181.966	-0.117151	0.222073	-0.527535	0.597822	0.887998	-0.223428
chr18|60392148|60392363|B3:B2:SINE|267|+	B3:B2:SINE	SINE	B2	B3	48.9477	8.9808	1.48124	6.06302	1.3359e-09	1.19147e-07	8.87423
chr7|106313240|106314239|IAPEz-int:ERVK:LTR|73|-	IAPEz-int:ERVK:LTR	LTR	ERVK	IAPEz-int	48.9088	8.97984	1.48114	6.06279	1.33784e-09	1.19147e-07	8.8736
chr9|50626602|50626697|ETnERV-int:ERVK:LTR|11|-	ETnERV-int:ERVK:LTR	LTR	ERVK	ETnERV-int	124.476	8.88409	1.44367	6.15383	7.56331e-10	7.18488e-08	9.12129
chr18|66464885|66465152|L1MA6:L1:LINE|265|+	L1MA6:L1:LINE	LINE	L1	L1MA6	320.433	-0.16656	0.1838	-0.906199	0.36483	0.751664	-0.437909
chr12|108082925|108084063|IAPEz-int:ERVK:LTR|91|-	IAPEz-int:ERVK:LTR	LTR	ERVK	IAPEz-int	45.578	8.87572	1.49719	5.92827	3.06137e-09	2.52693e-07	8.51408
chr8|79684048|79684228|ID_B1:B4:SINE|158|+	ID_B1:B4:SINE	SINE	B4	ID_B1	511.582	0.110955	0.175199	0.633312	0.52653	0.8532	0.278577
chr7|127625646|127626128|IAPLTR2_Mm:ERVK:LTR|137|+	IAPLTR2_Mm:ERVK:LTR	LTR	ERVK	IAPLTR2_Mm	45.4966	8.87517	1.48394	5.9808	2.22049e-09	1.89049e-07	8.65355
chr9|97076364|97076446|ID_B1:B4:SINE|293|+	ID_B1:B4:SINE	SINE	B4	ID_B1	124.923	-0.407465	0.254698	-1.5998	0.109644	0.43367	-0.960017
chr4|4237636|4237760|ERVB4_1C-LTR_Mm:ERVK:LTR|237|-	ERVB4_1C-LTR_Mm:ERVK:LTR	LTR	ERVK	ERVB4_1C-LTR_Mm	44.8102	8.85319	1.48457	5.96348	2.46929e-09	2.0762e-07	8.60743
chr11|101322929|101323026|RLTR20A4:ERVK:LTR|218|+	RLTR20A4:ERVK:LTR	LTR	ERVK	RLTR20A4	219.211	0.359693	0.208238	1.72732	0.0841107	0.37252	1.07515
chr6|72359895|72360029|B1F2:Alu:SINE|201|+	B1F2:Alu:SINE	SINE	Alu	B1F2	227.694	-0.396391	0.203877	-1.94426	0.0518638	0.27076	-1.28514
chr17|23681802|23681894|ID4_:ID:SINE|242|-	ID4_:ID:SINE	SINE	ID	ID4_	126.565	0.154668	0.261388	0.591716	0.554041	0.870971	0.256458
chr7|78907443|78907670|URR1B:hAT-Charlie:DNA|149|+	URR1B:hAT-Charlie:DNA	DNA	hAT-Charlie	URR1B	242.889	0.0459525	0.201999	0.227489	0.820044	0.955412	0.0861629
chr5|105360945|105364960|ETnERV3-int:ERVK:LTR|48|+	ETnERV3-int:ERVK:LTR	LTR	ERVK	ETnERV3-int	43.3641	8.80905	1.50031	5.87149	4.31903e-09	3.48016e-07	8.36461
chr4|4236961|4237282|RLTRETN_Mm:ERVK:LTR|0|-	RLTRETN_Mm:ERVK:LTR	LTR	ERVK	RLTRETN_Mm	39.8695	8.68502	1.48877	5.83368	5.42181e-09	4.25479e-07	8.26586
chr2|164424626|164424738|MER3:hAT-Charlie:DNA|304|+	MER3:hAT-Charlie:DNA	DNA	hAT-Charlie	MER3	167.053	0.543864	0.227118	2.39463	0.0166371	0.125304	1.77892
chrX|101823081|101829759|Lx:L1:LINE|124|-	Lx:L1:LINE	LINE	L1	Lx	494.754	-0.422342	0.202253	-2.08818	0.0367813	0.211923	-1.43437
chr5|89208658|89209012|ETnERV-int:ERVK:LTR|28|-	ETnERV-int:ERVK:LTR	LTR	ERVK	ETnERV-int	491.329	0.309493	0.64235	0.481814	0.629938	0.899204	0.200702
chr11|120786650|120786888|RLTR41C:ERV1:LTR|382|-	RLTR41C:ERV1:LTR	LTR	ERV1	RLTR41C	438.69	-0.248163	0.169898	-1.46066	0.144109	0.496578	-0.841308
chr14|21032689|21032777|PB1:Alu:SINE|173|-	PB1:Alu:SINE	SINE	Alu	PB1	221.659	-0.0564676	0.207381	-0.272288	0.7854	0.947819	-0.104909
chr8|11448388|11448529|B1F1:Alu:SINE|193|-	B1F1:Alu:SINE	SINE	Alu	B1F1	333.852	-0.365662	0.189769	-1.92688	0.0539941	0.279008	-1.26765
chr4|137386399|137386580|RLTR13G:ERVK:LTR|330|+	RLTR13G:ERVK:LTR	LTR	ERVK	RLTR13G	692.504	-0.173412	0.180396	-0.961286	0.336408	0.73069	-0.473133
chr8|20148091|20148312|MLT1G1:ERVL-MaLR:LTR|299|-	MLT1G1:ERVL-MaLR:LTR	LTR	ERVL-MaLR	MLT1G1	270.472	-0.28327	0.208438	-1.35901	0.174142	0.54638	-0.759097
chr16|8660036|8660115|ID4_:ID:SINE|268|-	ID4_:ID:SINE	SINE	ID	ID4_	224.937	0.380696	0.204442	1.86212	0.0625857	0.307675	1.20352
chr5|7981075|7981152|ID4:ID:SINE|297|-	ID4:ID:SINE	SINE	ID	ID4	39.6862	8.67808	1.4892	5.82735	5.63141e-09	4.39379e-07	8.24938
chr18|60308715|60309843|RMER12B:ERVK:LTR|158|+	RMER12B:ERVK:LTR	LTR	ERVK	RMER12B	39.2026	8.66051	1.48959	5.81401	6.09945e-09	4.7317e-07	8.21471
chr4|118433203|118433468|L1MB7:L1:LINE|253|-	L1MB7:L1:LINE	LINE	L1	L1MB7	469.695	-0.568881	0.171159	-3.32369	0.000888334	0.0153483	-3.05142
chr1|4845711|4845840|B1_Mur3:Alu:SINE|47|+	B1_Mur3:Alu:SINE	SINE	Alu	B1_Mur3	195.413	-0.326621	0.225755	-1.44679	0.147955	0.502669	-0.829871
chr14|104582617|104582969|IAPLTR1_Mm:ERVK:LTR|8|-	IAPLTR1_Mm:ERVK:LTR	LTR	ERVK	IAPLTR1_Mm	38.0522	8.61749	1.49093	5.77994	7.47274e-09	5.65131e-07	8.12652
chr5|134598063|134598201|ID_B1:B4:SINE|246|-	ID_B1:B4:SINE	SINE	B4	ID_B1	267.705	-0.227572	0.203295	-1.11942	0.262963	0.661841	-0.580106
chr9|98677605|98677957|IAPLTR1_Mm:ERVK:LTR|8|-	IAPLTR1_Mm:ERVK:LTR	LTR	ERVK	IAPLTR1_Mm	38.0522	8.61749	1.49093	5.77994	7.47274e-09	5.65131e-07	8.12652
chr12|108079291|108079649|IAPLTR1_Mm:ERVK:LTR|36|-	IAPLTR1_Mm:ERVK:LTR	LTR	ERVK	IAPLTR1_Mm	37.2216	8.58504	1.493	5.75018	8.91504e-09	6.63093e-07	8.04988
chr13|54552014|54552162|B1_Mur3:Alu:SINE|184|+	B1_Mur3:Alu:SINE	SINE	Alu	B1_Mur3	208.784	0.0729425	0.222671	0.32758	0.743229	0.940492	0.128877
chr14|69694009|69694554|MTEb-int:ERVL-MaLR:LTR|288|-	MTEb-int:ERVL-MaLR:LTR	LTR	ERVL-MaLR	MTEb-int	1323.84	-0.341546	0.132649	-2.57481	0.0100296	0.0909379	-1.99872
chr18|6375983|6376335|IAPLTR1_Mm:ERVK:LTR|8|+	IAPLTR1_Mm:ERVK:LTR	LTR	ERVK	IAPLTR1_Mm	36.8434	8.57122	1.49216	5.74416	9.2381e-09	6.83367e-07	8.03442
chr4|82879966|82880075|B4A:B4:SINE|330|-	B4A:B4:SINE	SINE	B4	B4A	33.8953	8.45045	1.49647	5.64694	1.63328e-08	1.15155e-06	7.78694
chr4|4242129|4242451|RLTRETN_Mm:ERVK:LTR|12|-	RLTRETN_Mm:ERVK:LTR	LTR	ERVK	RLTRETN_Mm	32.8697	8.40683	1.49766	5.61331	1.98493e-08	1.36906e-06	7.70226
chr1|76773707|76774537|IAPEz-int:ERVK:LTR|36|-	IAPEz-int:ERVK:LTR	LTR	ERVK	IAPEz-int	32.6864	8.39841	1.49797	5.60652	2.0644e-08	1.39617e-06	7.68521
chr11|88924276|88924407|ID_B1:B4:SINE|246|-	ID_B1:B4:SINE	SINE	B4	ID_B1	330.106	0.272778	0.183901	1.48329	0.137999	0.486418	0.860125
chr3|3331761|3331856|MMETn-int:ERVK:LTR|11|+	MMETn-int:ERVK:LTR	LTR	ERVK	MMETn-int	32.2613	8.37923	1.49889	5.5903	2.26676e-08	1.50787e-06	7.64459
chr4|46517271|46517639|IAPLTR1_Mm:ERVK:LTR|16|+	IAPLTR1_Mm:ERVK:LTR	LTR	ERVK	IAPLTR1_Mm	32.2029	8.37705	1.4987	5.58956	2.27646e-08	1.51061e-06	7.64274
chr14|47322478|47322623|B1_Mur3:Alu:SINE|217|+	B1_Mur3:Alu:SINE	SINE	Alu	B1_Mur3	376.472	0.128014	0.178106	0.71875	0.472295	0.826776	0.325787
chr12|68562835|68562988|ERVB4_1C-LTR_Mm:ERVK:LTR|260|+	ERVB4_1C-LTR_Mm:ERVK:LTR	LTR	ERVK	ERVB4_1C-LTR_Mm	325.425	0.406649	0.230196	1.76654	0.0773058	0.352369	1.11179
chr4|4237282|4237376|MMETn-int:ERVK:LTR|21|-	MMETn-int:ERVK:LTR	LTR	ERVK	MMETn-int	31.9416	8.36552	1.49915	5.58018	2.40272e-08	1.57455e-06	7.6193
chr8|60603554|60605334|ETnERV3-int:ERVK:LTR|58|+	ETnERV3-int:ERVK:LTR	LTR	ERVK	ETnERV3-int	31.0995	8.32808	1.50256	5.54259	2.98025e-08	1.9396e-06	7.52575
chr4|118434934|118435367|RLTR12C:ERVK:LTR|183|-	RLTR12C:ERVK:LTR	LTR	ERVK	RLTR12C	553.414	-0.374415	0.166585	-2.24759	0.0246022	0.158737	-1.60903
chr8|84672240|84672358|MIRc:MIR:SINE|269|+	MIRc:MIR:SINE	SINE	MIR	MIRc	185.762	-0.0595827	0.233684	-0.254972	0.798745	0.94886	-0.097592
chr6|139140503|139141707|IAPEz-int:ERVK:LTR|88|-	IAPEz-int:ERVK:LTR	LTR	ERVK	IAPEz-int	29.5514	8.25552	1.51171	5.46103	4.7338e-08	3.00147e-06	7.32479
chr11|3250000|3250127|ID_B1:B4:SINE|250|+	ID_B1:B4:SINE	SINE	B4	ID_B1	221.573	-0.112991	0.206162	-0.548068	0.583645	0.8826	-0.233851
chr9|123689317|123689427|RLTR19-int:ERVK:LTR|229|-	RLTR19-int:ERVK:LTR	LTR	ERVK	RLTR19-int	208.508	-0.0369197	0.230455	-0.160203	0.872721	0.975327	-0.0591246
chr4|138312061|138312159|MLTR11A:ERVK:LTR|279|+	MLTR11A:ERVK:LTR	LTR	ERVK	MLTR11A	268.343	0.522495	0.211172	2.47427	0.013351	0.109668	1.87449
chr5|88163233|88164385|MMETn-int:ERVK:LTR|35|-	MMETn-int:ERVK:LTR	LTR	ERVK	MMETn-int	982.648	-0.619653	0.552074	-1.12241	0.261689	0.661414	-0.582215
chr17|57223404|57223731|MTE2b:ERVL-MaLR:LTR|283|+	MTE2b:ERVL-MaLR:LTR	LTR	ERVL-MaLR	MTE2b	28.7322	8.2125	1.50503	5.45671	4.85044e-08	3.04689e-06	7.31422
chr14|54507462|54507616|B1_Mur1:Alu:SINE|149|-	B1_Mur1:Alu:SINE	SINE	Alu	B1_Mur1	268.588	-0.0497302	0.19823	-0.250871	0.801914	0.949367	-0.0958724
chr6|40553300|40554175|RLTR13A2:ERVK:LTR|74|+	RLTR13A2:ERVK:LTR	LTR	ERVK	RLTR13A2	26.1622	8.07549	1.5157	5.32791	9.93516e-08	5.87302e-06	7.00283
chr5|105271205|105271561|Lx8:L1:LINE|304|+	Lx8:L1:LINE	LINE	L1	Lx8	26.0259	8.06909	1.51188	5.33713	9.44317e-08	5.64876e-06	7.02488
chr3|114472952|114474747|ETnERV3-int:ERVK:LTR|33|-	ETnERV3-int:ERVK:LTR	LTR	ERVK	ETnERV3-int	24.7196	7.9962	1.51507	5.27778	1.30761e-07	7.40635e-06	6.88352
chr3|3326999|3331377|MMETn-int:ERVK:LTR|28|+	MMETn-int:ERVK:LTR	LTR	ERVK	MMETn-int	1717.19	7.9105	0.306611	25.7998	8.92412e-147	1.20806e-142	146.049
chr16|8660129|8660204|PB1D10:Alu:SINE|187|-	PB1D10:Alu:SINE	SINE	Alu	PB1D10	228.469	0.249729	0.20213	1.23549	0.21665	0.609411	0.664242
chr18|61588429|61588579|B1_Mur1:Alu:SINE|168|-	B1_Mur1:Alu:SINE	SINE	Alu	B1_Mur1	215.601	-0.485715	0.223062	-2.17749	0.0294439	0.180272	-1.53101
chr6|88567554|88567734|RLTR13G:ERVK:LTR|320|-	RLTR13G:ERVK:LTR	LTR	ERVK	RLTR13G	441.615	0.0269965	0.207046	0.130389	0.896259	0.978292	0.0475666
chr4|82877943|82878144|B3:B2:SINE|281|-	B3:B2:SINE	SINE	B2	B3	23.2416	7.9058	1.51983	5.20178	1.97384e-07	1.06453e-05	6.70469
chr2|93825132|93831504|IAPEz-int:ERVK:LTR|22|-	IAPEz-int:ERVK:LTR	LTR	ERVK	IAPEz-int	23.0078	7.89361	1.52284	5.18349	2.17771e-07	1.17215e-05	6.662
chr17|32370063|32375738|MMETn-int:ERVK:LTR|25|+	MMETn-int:ERVK:LTR	LTR	ERVK	MMETn-int	4056.4	-0.0699505	0.113954	-0.61385	0.539314	0.861948	-0.268158
chr4|134898015|134898159|B1_Mm:Alu:SINE|49|-	B1_Mm:Alu:SINE	SINE	Alu	B1_Mm	308.997	0.283016	0.191517	1.47776	0.139473	0.489512	0.855509
chr15|103194257|103194357|PB1D11:Alu:SINE|207|+	PB1D11:Alu:SINE	SINE	Alu	PB1D11	166.168	0.0622251	0.225732	0.275659	0.78281	0.947819	0.106344
chr16|8659694|8659795|PB1D7:Alu:SINE|287|+	PB1D7:Alu:SINE	SINE	Alu	PB1D7	214.563	0.363961	0.206921	1.75894	0.0785873	0.356096	1.10465
chr4|11172478|11172554|ID4:ID:SINE|184|+	ID4:ID:SINE	SINE	ID	ID4	88.6265	-0.0410862	0.287812	-0.142754	0.886485	0.977593	-0.0523287
chr6|79628409|79633468|ETnERV3-int:ERVK:LTR|57|+	ETnERV3-int:ERVK:LTR	LTR	ERVK	ETnERV3-int	21.9273	7.821	1.52689	5.12218	3.02031e-07	1.56053e-05	6.51995
chr11|115607089|115607281|B3:B2:SINE|179|+	B3:B2:SINE	SINE	B2	B3	236.459	-0.117177	0.203874	-0.57475	0.565461	0.873347	-0.247598
chr10|3248831|3252833|ETnERV3-int:ERVK:LTR|19|-	ETnERV3-int:ERVK:LTR	LTR	ERVK	ETnERV3-int	21.4048	7.78679	1.52674	5.10026	3.39192e-07	1.72674e-05	6.46955
chr8|33697663|33697775|PB1D10:Alu:SINE|275|-	PB1D10:Alu:SINE	SINE	Alu	PB1D10	145.226	-0.599992	0.241248	-2.48703	0.0128814	0.107077	-1.89004
chr6|115824606|115828990|MMETn-int:ERVK:LTR|24|+	MMETn-int:ERVK:LTR	LTR	ERVK	MMETn-int	3384.55	0.054837	0.118841	0.461431	0.64449	0.908901	0.190784
chr14|99035200|99035338|B1_Mus1:Alu:SINE|65|+	B1_Mus1:Alu:SINE	SINE	Alu	B1_Mus1	136.703	-0.576076	0.250815	-2.29681	0.0216296	0.149502	-1.66495
chr11|79935201|79935568|RLTR12C:ERVK:LTR|218|+	RLTR12C:ERVK:LTR	LTR	ERVK	RLTR12C	297.209	-0.327588	0.188365	-1.73912	0.0820144	0.365989	-1.08611
chr1|59485973|59486109|B1_Mur3:Alu:SINE|132|-	B1_Mur3:Alu:SINE	SINE	Alu	B1_Mur3	179.02	-0.0461252	0.221112	-0.208605	0.834756	0.961532	-0.0784403
chr2|130681276|130681425|B1_Mur2:Alu:SINE|151|+	B1_Mur2:Alu:SINE	SINE	Alu	B1_Mur2	210.233	0.218243	0.225754	0.966729	0.333679	0.728316	0.476671
chr4|82877558|82877785|L2a:L2:LINE|333|-	L2a:L2:LINE	LINE	L2	L2a	20.7654	7.74503	1.52888	5.06582	4.06643e-07	2.03879e-05	6.39079
chr2|156072397|156072497|B1F:Alu:SINE|250|-	B1F:Alu:SINE	SINE	Alu	B1F	215.97	0.168477	0.207067	0.813637	0.415853	0.787384	0.38106
chr7|119716046|119716506|Charlie6:hAT-Charlie:DNA|290|-	Charlie6:hAT-Charlie:DNA	DNA	hAT-Charlie	Charlie6	425.82	-0.256204	0.170538	-1.50233	0.133013	0.47641	-0.876107
chr8|123403432|123403589|B1_Mur1:Alu:SINE|199|-	B1_Mur1:Alu:SINE	SINE	Alu	B1_Mur1	250.072	0.488299	0.204518	2.38755	0.0169609	0.126838	1.77055
chr9|55224031|55224167|B1_Mus2:Alu:SINE|59|+	B1_Mus2:Alu:SINE	SINE	Alu	B1_Mus2	155.278	-0.425857	0.2384	-1.78631	0.0740488	0.342116	-1.13048
chr12|76228767|76228857|MMETn-int:ERVK:LTR|26|+	MMETn-int:ERVK:LTR	LTR	ERVK	MMETn-int	468.189	0.531393	0.16514	3.21783	0.00129165	0.0205103	2.88886
chr13|54551587|54551716|B1_Mur2:Alu:SINE|175|+	B1_Mur2:Alu:SINE	SINE	Alu	B1_Mur2	163.54	-0.0652411	0.226254	-0.288354	0.773076	0.947819	-0.111778
chr14|52074285|52074432|B1_Mm:Alu:SINE|95|+	B1_Mm:Alu:SINE	SINE	Alu	B1_Mm	153.625	-0.209939	0.235025	-0.893262	0.371717	0.757192	-0.429788
chr12|76228645|76228767|ERVB4_1C-LTR_Mm:ERVK:LTR|233|+	ERVB4_1C-LTR_Mm:ERVK:LTR	LTR	ERVK	ERVB4_1C-LTR_Mm	464.835	0.555515	0.165505	3.35649	0.000789398	0.0139051	3.1027
chr7|64126561|64127302|RLTR4_Mm:ERV1:LTR|14|+	RLTR4_Mm:ERV1:LTR	LTR	ERV1	RLTR4_Mm	19.9977	7.69014	2.6543	2.89723	0.00376468	0.0463295	2.42427
chr2|71857492|71857684|ID_B1:B4:SINE|245|-	ID_B1:B4:SINE	SINE	B4	ID_B1	213.684	-0.341542	0.215181	-1.58723	0.11246	0.440182	-0.949002
chr6|33973606|33973721|B1_Mus2:Alu:SINE|127|-	B1_Mus2:Alu:SINE	SINE	Alu	B1_Mus2	194.175	0.182374	0.218352	0.835231	0.403588	0.777705	0.394062
chr4|129607977|129608121|B1_Mur3:Alu:SINE|118|+	B1_Mur3:Alu:SINE	SINE	Alu	B1_Mur3	366.179	0.391009	0.175193	2.23188	0.0256228	0.162006	1.59137
chr11|82062770|82062885|B1_Mur1:Alu:SINE|200|-	B1_Mur1:Alu:SINE	SINE	Alu	B1_Mur1	19.0926	7.62455	1.53847	4.95593	7.1986e-07	3.46172e-05	6.14275
chr6|134010005|134014401|MMETn-int:ERVK:LTR|28|-	MMETn-int:ERVK:LTR	LTR	ERVK	MMETn-int	2014.21	-0.862128	1.73405	-0.497177	0.619064	0.894698	-0.208264
chr18|31796269|31796344|PB1D7:Alu:SINE|213|-	PB1D7:Alu:SINE	SINE	Alu	PB1D7	164.05	-0.0148078	0.233692	-0.0633647	0.949476	0.993258	-0.0225159
chr5|134598038|134598126|PB1D10:Alu:SINE|193|-	PB1D10:Alu:SINE	SINE	Alu	PB1D10	210.364	-0.137521	0.217578	-0.632055	0.527351	0.853932	-0.2779
chr7|80712014|80712205|B1_Mur2:Alu:SINE|162|+	B1_Mur2:Alu:SINE	SINE	Alu	B1_Mur2	320.508	0.378161	0.18839	2.00733	0.044714	0.243972	1.34956
chr10|83366120|83366316|MER57D:ERV1:LTR|247|-	MER57D:ERV1:LTR	LTR	ERV1	MER57D	134.419	-0.504249	0.257894	-1.95526	0.0505526	0.266225	-1.29626
chr4|10989635|10989734|B1_Mur3:Alu:SINE|192|+	B1_Mur3:Alu:SINE	SINE	Alu	B1_Mur3	130.957	0.327321	0.258126	1.26807	0.204774	0.593138	0.688724
chr8|40567018|40571399|MMETn-int:ERVK:LTR|19|+	MMETn-int:ERVK:LTR	LTR	ERVK	MMETn-int	2668.77	-0.419293	0.120987	-3.4656	0.000529051	0.0100305	-3.2765
chr11|75705243|75705395|B1_Mur2:Alu:SINE|197|+	B1_Mur2:Alu:SINE	SINE	Alu	B1_Mur2	217.741	0.447457	0.209086	2.14006	0.03235	0.192537	1.49013
chr5|105215408|105215764|Lx8:L1:LINE|304|+	Lx8:L1:LINE	LINE	L1	Lx8	18.7729	7.60116	1.5461	4.91635	8.81716e-07	4.15881e-05	6.05467
chr18|60392046|60392128|ID4_:ID:SINE|341|+	ID4_:ID:SINE	SINE	ID	ID4_	18.5231	7.57933	1.53806	4.92784	8.31431e-07	3.95609e-05	6.08017
chr7|121852425|121854769|IAPEz-int:ERVK:LTR|14|+	IAPEz-int:ERVK:LTR	LTR	ERVK	IAPEz-int	18.1759	7.55052	1.54232	4.89555	9.80329e-07	4.56823e-05	6.00863
chr16|16312804|16312939|B1_Mus1:Alu:SINE|129|-	B1_Mus1:Alu:SINE	SINE	Alu	B1_Mus1	196.86	0.0389641	0.213259	0.182708	0.855027	0.969951	0.06802
chr17|72941604|72941748|BGLII_B2:ERVK:LTR|223|-	BGLII_B2:ERVK:LTR	LTR	ERVK	BGLII_B2	224.706	-0.00719313	0.220253	-0.0326585	0.973947	0.997037	-0.0114647
chr2|26396499|26396632|B1_Mus2:Alu:SINE|98|+	B1_Mus2:Alu:SINE	SINE	Alu	B1_Mus2	151.034	0.556731	0.236364	2.3554	0.018503	0.134021	1.73276
chr12|87450288|87450493|Lx3B:L1:LINE|167|-	Lx3B:L1:LINE	LINE	L1	Lx3B	218.847	0.0988871	0.210797	0.469109	0.638991	0.904815	0.194505
chr18|60391698|60391964|B4A:B4:SINE|294|+	B4A:B4:SINE	SINE	B4	B4A	49.5527	7.54841	1.46232	5.16195	2.44388e-07	1.29992e-05	6.61192
chr11|51665382|51668653|IAPEz-int:ERVK:LTR|19|-	IAPEz-int:ERVK:LTR	LTR	ERVK	IAPEz-int	16.8812	7.44265	1.55736	4.77901	1.7616e-06	7.75505e-05	5.75409
chr14|51105792|51105972|B3:B2:SINE|172|+	B3:B2:SINE	SINE	B2	B3	231.003	0.432318	0.204486	2.11417	0.0345011	0.202929	1.46217
chr6|128921111|128921429|IAPLTR2b:ERVK:LTR|19|+	IAPLTR2b:ERVK:LTR	LTR	ERVK	IAPLTR2b	16.3862	7.40326	1.55137	4.77206	1.82348e-06	8.00946e-05	5.7391
chr2|163625172|163625260|RLTR20C1_MM:ERVK:LTR|318|+	RLTR20C1_MM:ERVK:LTR	LTR	ERVK	RLTR20C1_MM	163.11	0.501118	0.235961	2.12373	0.0336923	0.198863	1.47247
chr10|128557971|128558084|B1_Mur1:Alu:SINE|204|+	B1_Mur1:Alu:SINE	SINE	Alu	B1_Mur1	235.89	0.169062	0.200763	0.842095	0.399735	0.776535	0.398228
chr17|57021296|57021395|L1MEg:L1:LINE|274|+	L1MEg:L1:LINE	LINE	L1	L1MEg	154.7	0.381587	0.241773	1.57829	0.1145	0.443613	0.941195
chr12|109661275|109661511|Lx:L1:LINE|140|-	Lx:L1:LINE	LINE	L1	Lx	432.287	-0.212882	0.184652	-1.15288	0.248959	0.64948	-0.603873
chr3|32335880|32336051|ID_B1:B4:SINE|216|+	ID_B1:B4:SINE	SINE	B4	ID_B1	161.116	0.0455434	0.229498	0.198447	0.842695	0.964903	0.0743295
chr9|104289586|104289844|B4A:B4:SINE|289|+	B4A:B4:SINE	SINE	B4	B4A	16.2418	7.38921	1.55169	4.76204	1.91644e-06	8.31503e-05	5.7175
chr8|110975673|110975819|B1_Mur2:Alu:SINE|247|-	B1_Mur2:Alu:SINE	SINE	Alu	B1_Mur2	180.839	0.292105	0.220909	1.32229	0.186072	0.567347	0.730318
chr13|8762250|8762421|RLTR13G:ERVK:LTR|305|-	RLTR13G:ERVK:LTR	LTR	ERVK	RLTR13G	574.027	0.0675399	0.195714	0.345095	0.730023	0.934307	0.136663
chr5|124887291|124887501|L2a:L2:LINE|241|-	L2a:L2:LINE	LINE	L2	L2a	168.542	-0.0459913	0.229105	-0.200744	0.840899	0.964307	-0.0752562
chr18|60307428|60308433|L1Md_F2:L1:LINE|42|+	L1Md_F2:L1:LINE	LINE	L1	L1Md_F2	15.9141	7.35788	1.56098	4.71364	2.43325e-06	0.000101663	5.61381
chr9|50626280|50626602|RLTRETN_Mm:ERVK:LTR|9|-	RLTRETN_Mm:ERVK:LTR	LTR	ERVK	RLTRETN_Mm	128.961	7.34492	0.864007	8.50099	1.87978e-17	4.46432e-15	16.7259
chr3|68114456|68114793|IAPLTR1_Mm:ERVK:LTR|15|+	IAPLTR1_Mm:ERVK:LTR	LTR	ERVK	IAPLTR1_Mm	15.2553	7.29973	1.5589	4.68261	2.83244e-06	0.000116015	5.54784
chr6|8608957|8615397|IAPEz-int:ERVK:LTR|16|-	IAPEz-int:ERVK:LTR	LTR	ERVK	IAPEz-int	15.2668	7.2973	1.5716	4.64324	3.42994e-06	0.000136361	5.46471
chr1|88264555|88264663|ID_B1:B4:SINE|283|+	ID_B1:B4:SINE	SINE	B4	ID_B1	147.298	0.216909	0.238803	0.908319	0.36371	0.750542	0.439245
chr8|60605342|60606189|RLTR13A:ERVK:LTR|59|+	RLTR13A:ERVK:LTR	LTR	ERVK	RLTR13A	15.1109	7.28463	1.56065	4.66768	3.04616e-06	0.000123276	5.51625
chr3|95629331|95629468|MIRc:MIR:SINE|289|+	MIRc:MIR:SINE	SINE	MIR	MIRc	136.85	0.206622	0.244244	0.845964	0.397573	0.774659	0.400583
chr1|167367914|167368050|B1_Mus1:Alu:SINE|184|+	B1_Mus1:Alu:SINE	SINE	Alu	B1_Mus1	191.623	0.250912	0.21491	1.16752	0.243	0.643733	0.614393
chr9|73123074|73123213|B1_Mur3:Alu:SINE|209|-	B1_Mur3:Alu:SINE	SINE	Alu	B1_Mur3	183.064	-0.358123	0.218263	-1.64079	0.100842	0.410514	-0.996361
chr9|50626697|50626947|RLTR13G:ERVK:LTR|291|-	RLTR13G:ERVK:LTR	LTR	ERVK	RLTR13G	285.072	7.26496	0.573979	12.6572	1.02084e-36	7.27321e-34	35.991
chr13|100666058|100666149|B1_Mur1:Alu:SINE|183|+	B1_Mur1:Alu:SINE	SINE	Alu	B1_Mur1	101.14	-0.362966	0.281168	-1.29092	0.19673	0.583061	-0.70613
chr9|7799751|7800761|MMETn-int:ERVK:LTR|37|-	MMETn-int:ERVK:LTR	LTR	ERVK	MMETn-int	1105.44	-0.136666	0.141465	-0.966072	0.334008	0.728812	-0.476243
chr4|124353836|124354996|ETnERV-int:ERVK:LTR|34|-	ETnERV-int:ERVK:LTR	LTR	ERVK	ETnERV-int	955.234	-0.484436	0.138963	-3.48608	0.000490157	0.00938508	-3.30967
chr1|163246749|163246872|MIRb:MIR:SINE|285|-	MIRb:MIR:SINE	SINE	MIR	MIRb	131.12	-0.0441448	0.253103	-0.174415	0.86154	0.972041	-0.0647247
chr13|111487909|111488181|IAP1-MM_I-int:ERVK:LTR|59|-	IAP1-MM_I-int:ERVK:LTR	LTR	ERVK	IAP1-MM_I-int	226.848	-0.079211	0.209146	-0.378735	0.704885	0.925775	-0.151882
chr1|24616184|24616803|L1_Mm:L1:LINE|3|-	L1_Mm:L1:LINE	LINE	L1	L1_Mm	152.248	-0.171039	0.262567	-0.651409	0.514782	0.848067	-0.288376
chr13|74322210|74322597|MTE2a:ERVL-MaLR:LTR|188|-	MTE2a:ERVL-MaLR:LTR	LTR	ERVL-MaLR	MTE2a	254.163	0.0310575	0.198949	0.156108	0.875948	0.976216	0.0575215
chr5|105117695|105118058|MTE2b:ERVL-MaLR:LTR|316|-	MTE2b:ERVL-MaLR:LTR	LTR	ERVL-MaLR	MTE2b	14.6938	7.24716	1.56841	4.62071	3.82426e-06	0.000149838	5.41745
chr9|121322773|121324431|IAPEz-int:ERVK:LTR|23|-	IAPEz-int:ERVK:LTR	LTR	ERVK	IAPEz-int	14.6469	7.23962	1.56446	4.62754	3.70039e-06	0.000146041	5.43175
chr1|108039154|108040350|IAPEz-int:ERVK:LTR|25|-	IAPEz-int:ERVK:LTR	LTR	ERVK	IAPEz-int	14.6274	7.23801	1.56408	4.62765	3.69844e-06	0.000146041	5.43198
chr13|54459017|54459577|MT2A:ERVL:LTR|157|+	MT2A:ERVL:LTR	LTR	ERVL	MT2A	389.203	-0.0461876	0.175386	-0.263348	0.792283	0.947819	-0.10112
chr9|64214379|64214536|LTR78B:ERV1:LTR|234|-	LTR78B:ERV1:LTR	LTR	ERV1	LTR78B	104.721	0.0739887	0.291504	0.253817	0.799637	0.94886	0.097107
chr6|83342634|83342812|B3:B2:SINE|236|+	B3:B2:SINE	SINE	B2	B3	210.397	0.553659	0.210723	2.62743	0.0086032	0.0815843	2.06534
chr4|155676977|155683444|IAPEz-int:ERVK:LTR|17|-	IAPEz-int:ERVK:LTR	LTR	ERVK	IAPEz-int	39.7139	7.22918	1.47127	4.91357	8.94318e-07	4.21092e-05	6.04851
chr17|49441194|49442040|RLTR13A:ERVK:LTR|58|-	RLTR13A:ERVK:LTR	LTR	ERVK	RLTR13A	14.3661	7.2125	1.56596	4.60581	4.10873e-06	0.000159369	5.38629
chr17|24508956|24509097|B1_Mur1:Alu:SINE|135|+	B1_Mur1:Alu:SINE	SINE	Alu	B1_Mur1	167.066	0.172236	0.230621	0.746838	0.455162	0.816366	0.341834
chr16|64857491|64857610|B1_Mm:Alu:SINE|162|-	B1_Mm:Alu:SINE	SINE	Alu	B1_Mm	84.778	-0.380144	0.292717	-1.29868	0.194055	0.580625	-0.712074
chr11|82062795|82062912|MT2B:ERVL:LTR|243|-	MT2B:ERVL:LTR	LTR	ERVL	MT2B	14.2882	7.20594	1.56833	4.59466	4.33456e-06	0.000166224	5.36305
chr15|38294691|38294766|ID4:ID:SINE|260|+	ID4:ID:SINE	SINE	ID	ID4	84.1293	-0.713867	0.30139	-2.36858	0.0178565	0.130746	-1.7482
chr9|114748414|114748725|ORR1G:ERVL-MaLR:LTR|257|-	ORR1G:ERVL-MaLR:LTR	LTR	ERVL-MaLR	ORR1G	192.909	-0.313248	0.235218	-1.33173	0.182947	0.563052	-0.737674
chr11|11771117|11771234|MER20:hAT-Charlie:DNA|291|-	MER20:hAT-Charlie:DNA	DNA	hAT-Charlie	MER20	14.1633	7.1915	1.56814	4.58599	4.51838e-06	0.00017254	5.34502
chr14|59235868|59236015|RSINE1:B4:SINE|252|+	RSINE1:B4:SINE	SINE	B4	RSINE1	159.053	-0.100357	0.22999	-0.436355	0.662579	0.918857	-0.178762
chr14|112371351|112371668|ERVB7_1-LTR_MM:ERVK:LTR|35|-	ERVB7_1-LTR_MM:ERVK:LTR	LTR	ERVK	ERVB7_1-LTR_MM	141.524	-0.268401	0.263942	-1.0169	0.309203	0.703901	-0.509756
chr17|46775211|46775328|PB1D9:Alu:SINE|174|+	PB1D9:Alu:SINE	SINE	Alu	PB1D9	258.459	-0.22167	0.204527	-1.08382	0.278445	0.677646	-0.55526
chr6|83807331|83807409|ID4:ID:SINE|308|+	ID4:ID:SINE	SINE	ID	ID4	98.3427	-0.709058	0.281443	-2.51936	0.0117567	0.100601	-1.92971
chr2|177608100|177609207|IAPEz-int:ERVK:LTR|77|-	IAPEz-int:ERVK:LTR	LTR	ERVK	IAPEz-int	13.9331	7.16457	1.59565	4.49007	7.12007e-06	0.000255662	5.14752
chr1|17771964|17774550|L1VL4:L1:LINE|93|-	L1VL4:L1:LINE	LINE	L1	L1VL4	13.6798	7.14172	1.57237	4.54202	5.57189e-06	0.000208073	5.254
chr5|105271737|105271848|B3A:B2:SINE|288|-	B3A:B2:SINE	SINE	B2	B3A	13.6019	7.13483	1.57451	4.53146	5.85769e-06	0.000216654	5.23227
chr5|116422495|116422625|MIR3:MIR:SINE|274|-	MIR3:MIR:SINE	SINE	MIR	MIR3	131.165	0.212093	0.249619	0.849667	0.39551	0.773647	0.402842
chr13|62715198|62720443|ETnERV3-int:ERVK:LTR|60|+	ETnERV3-int:ERVK:LTR	LTR	ERVK	ETnERV3-int	13.5629	7.13134	1.57726	4.52134	6.14499e-06	0.000225078	5.21148
chr18|6203094|6203214|B1_Mur2:Alu:SINE|175|-	B1_Mur2:Alu:SINE	SINE	Alu	B1_Mur2	157.516	-0.114962	0.230636	-0.498456	0.618162	0.894524	-0.208897
chr14|54567632|54567778|B1_Mus2:Alu:SINE|48|+	B1_Mus2:Alu:SINE	SINE	Alu	B1_Mus2	159.939	0.0960765	0.235137	0.408597	0.682835	0.923344	0.165684
chr9|50626965|50627089|ERVB4_1C-LTR_Mm:ERVK:LTR|237|-	ERVB4_1C-LTR_Mm:ERVK:LTR	LTR	ERVK	ERVB4_1C-LTR_Mm	144.766	7.09578	0.75464	9.40287	5.30951e-21	1.61516e-18	20.2749
chr2|156392795|156392960|RLTR45-int:ERVK:LTR|30|-	RLTR45-int:ERVK:LTR	LTR	ERVK	RLTR45-int	243.24	0.303719	0.217364	1.39728	0.162329	0.528521	0.789605
chr5|88162864|88163092|RLTR13G:ERVK:LTR|282|-	RLTR13G:ERVK:LTR	LTR	ERVK	RLTR13G	373.561	-1.77362	1.19081	-1.48942	0.136376	0.483026	-0.865262
chr8|20396524|20396668|L2a:L2:LINE|345|-	L2a:L2:LINE	LINE	L2	L2a	166.303	0.229166	0.239578	0.956541	0.338799	0.732054	0.470058
chr10|72297244|72297351|L1MEd:L1:LINE|346|-	L1MEd:L1:LINE	LINE	L1	L1MEd	164.104	-0.849267	0.671963	-1.26386	0.20628	0.595335	-0.685542
chr13|23324529|23324850|RLTRETN_Mm:ERVK:LTR|12|-	RLTRETN_Mm:ERVK:LTR	LTR	ERVK	RLTRETN_Mm	13.0714	7.07454	1.5825	4.4705	7.80383e-06	0.000276908	5.10769
chr2|69193875|69194334|MER34A1:ERV1:LTR|306|-	MER34A1:ERV1:LTR	LTR	ERV1	MER34A1	306.798	-0.265366	0.185329	-1.43186	0.152184	0.510896	-0.817632
chr7|127619152|127625646|IAPEz-int:ERVK:LTR|14|+	IAPEz-int:ERVK:LTR	LTR	ERVK	IAPEz-int	249.499	7.07233	0.57652	12.2673	1.35753e-34	9.42401e-32	33.8673
chr7|45455870|45456081|ID_B1:B4:SINE|192|+	ID_B1:B4:SINE	SINE	B4	ID_B1	148.937	-0.314357	0.237889	-1.32144	0.186354	0.567347	-0.729662
chr3|90488612|90488819|B3:B2:SINE|228|-	B3:B2:SINE	SINE	B2	B3	152.662	-0.034148	0.232499	-0.146874	0.883232	0.977593	-0.0539254
chr3|79603407|79603559|URR1B:hAT-Charlie:DNA|127|+	URR1B:hAT-Charlie:DNA	DNA	hAT-Charlie	URR1B	139.069	-0.170942	0.244507	-0.699129	0.484471	0.831373	-0.314732
chr6|57663208|57663418|B3:B2:SINE|207|+	B3:B2:SINE	SINE	B2	B3	12.7517	7.04037	1.5821	4.45	8.58685e-06	0.000299588	5.06617
chr17|33747458|33747606|B1_Mus1:Alu:SINE|40|+	B1_Mus1:Alu:SINE	SINE	Alu	B1_Mus1	154.571	0.621023	0.244569	2.53926	0.0111089	0.0969885	1.95433
chr4|34550905|34551165|MMERVK9C_I-int:ERVK:LTR|118|-	MMERVK9C_I-int:ERVK:LTR	LTR	ERVK	MMERVK9C_I-int	298.337	0.498412	0.4457	1.11827	0.263453	0.662357	0.579297
chr19|6054268|6054591|RLTR31D_MM:ERVK:LTR|197|-	RLTR31D_MM:ERVK:LTR	LTR	ERVK	RLTR31D_MM	221.277	-0.273247	0.205065	-1.33249	0.182699	0.562794	-0.738263
chr3|94499716|94499914|ID_B1:B4:SINE|264|-	ID_B1:B4:SINE	SINE	B4	ID_B1	161.72	0.0552068	0.247914	0.222685	0.823781	0.957089	0.0841884
chr8|107184204|107184340|RSINE1:B4:SINE|221|+	RSINE1:B4:SINE	SINE	B4	RSINE1	146.711	0.433255	0.238146	1.81928	0.0688681	0.328494	1.16198
chr9|121324417|121328087|IAPEz-int:ERVK:LTR|30|-	IAPEz-int:ERVK:LTR	LTR	ERVK	IAPEz-int	12.7517	7.04037	1.5821	4.45	8.58685e-06	0.000299588	5.06617
chr16|3625351|3628768|IAPEY4_I-int:ERVK:LTR|72|-	IAPEY4_I-int:ERVK:LTR	LTR	ERVK	IAPEY4_I-int	12.6543	7.0311	1.58614	4.43285	9.29959e-06	0.000321554	5.03154
chr14|112366901|112368052|MMETn-int:ERVK:LTR|38|-	MMETn-int:ERVK:LTR	LTR	ERVK	MMETn-int	912.508	-0.206922	0.143961	-1.43735	0.150619	0.507827	-0.822121
chr18|47087360|47087520|L1_Mus1:L1:LINE|106|-	L1_Mus1:L1:LINE	LINE	L1	L1_Mus1	150.899	-0.256841	0.233951	-1.09784	0.272274	0.673755	-0.564993
chr7|15949702|15949921|ID_B1:B4:SINE|206|+	ID_B1:B4:SINE	SINE	B4	ID_B1	225.766	-0.0792865	0.214626	-0.369417	0.711817	0.926615	-0.147632
chr12|108860570|108860645|ID4:ID:SINE|267|-	ID4:ID:SINE	SINE	ID	ID4	119.835	0.284065	0.268507	1.05794	0.290081	0.68777	0.537481
chr7|24578165|24578516|IAPLTR1_Mm:ERVK:LTR|8|-	IAPLTR1_Mm:ERVK:LTR	LTR	ERVK	IAPLTR1_Mm	12.6153	7.02732	1.59009	4.41945	9.89541e-06	0.000339985	5.00457
chr8|111155324|111155458|B1_Mus1:Alu:SINE|75|-	B1_Mus1:Alu:SINE	SINE	Alu	B1_Mus1	120.322	0.392938	0.270295	1.45374	0.146019	0.499412	0.835591
chr9|114723569|114723699|B1_Mm:Alu:SINE|69|-	B1_Mm:Alu:SINE	SINE	Alu	B1_Mm	149.657	-0.0558979	0.23388	-0.239003	0.811103	0.950847	-0.0909238
chr3|19219783|19220172|MTC:ERVL-MaLR:LTR|124|-	MTC:ERVL-MaLR:LTR	LTR	ERVL-MaLR	MTC	246.045	-0.442707	0.203765	-2.17264	0.0298077	0.181839	-1.52567
chr11|86812240|86815876|MMVL30-int:ERV1:LTR|105|-	MMVL30-int:ERV1:LTR	LTR	ERV1	MMVL30-int	1635.21	-0.457343	0.126936	-3.60293	0.000314655	0.00655306	-3.50216
chr2|174423115|174423299|MER21B:ERVL:LTR|296|+	MER21B:ERVL:LTR	LTR	ERVL	MER21B	136.266	0.0297107	0.278089	0.106839	0.914917	0.98112	0.0386184
chr10|83367115|83367439|ORR1D1:ERVL-MaLR:LTR|188|-	ORR1D1:ERVL-MaLR:LTR	LTR	ERVL-MaLR	ORR1D1	189.792	-0.0479705	0.217441	-0.220614	0.825393	0.958113	-0.0833394
chr11|4180421|4180546|B1F:Alu:SINE|301|+	B1F:Alu:SINE	SINE	Alu	B1F	184.466	0.0851921	0.219683	0.387795	0.698168	0.925146	0.15604
chr16|3545907|3551110|ETnERV3-int:ERVK:LTR|60|-	ETnERV3-int:ERVK:LTR	LTR	ERVK	ETnERV3-int	12.4125	7.00348	1.58989	4.40502	1.05775e-05	0.000360673	4.97562
chr13|62720475|62722260|ETnERV3-int:ERVK:LTR|48|+	ETnERV3-int:ERVK:LTR	LTR	ERVK	ETnERV3-int	12.1513	6.97334	1.59628	4.36849	1.25106e-05	0.000415597	4.90272
chr4|82878586|82878719|B1F1:Alu:SINE|271|+	B1F1:Alu:SINE	SINE	Alu	B1F1	12.1238	6.96623	1.59242	4.37463	1.21637e-05	0.00040707	4.91493
chr17|46774807|46774958|B1_Mus1:Alu:SINE|54|-	B1_Mus1:Alu:SINE	SINE	Alu	B1_Mus1	362.672	-0.36968	0.176737	-2.0917	0.0364651	0.210688	-1.43812
chr15|80968841|80968977|B4:B4:SINE|268|+	B4:B4:SINE	SINE	B4	B4	213.717	-0.224617	0.223195	-1.00637	0.314237	0.709141	-0.502743
chr3|88550230|88550666|RLTR12D:ERVK:LTR|201|+	RLTR12D:ERVK:LTR	LTR	ERVK	RLTR12D	390.045	-0.227044	0.176398	-1.28712	0.198054	0.583472	-0.703217
chr11|55110298|55110499|Charlie8:hAT-Charlie:DNA|265|-	Charlie8:hAT-Charlie:DNA	DNA	hAT-Charlie	Charlie8	112.869	-0.281259	0.261294	-1.07641	0.281745	0.67886	-0.550144
chr6|38604517|38604615|B1F1:Alu:SINE|253|-	B1F1:Alu:SINE	SINE	Alu	B1F1	76.1154	-0.0766853	0.306493	-0.250202	0.802431	0.949367	-0.0955923
chr19|3291081|3291157|MT2B2:ERVL:LTR|243|+	MT2B2:ERVL:LTR	LTR	ERVL	MT2B2	94.5523	-0.435709	0.284035	-1.534	0.125031	0.458689	-0.902983
chr13|111488229|111488349|IAP1-MM_I-int:ERVK:LTR|18|-	IAP1-MM_I-int:ERVK:LTR	LTR	ERVK	IAP1-MM_I-int	154.694	-0.583328	0.234499	-2.48755	0.0128626	0.106954	-1.89067
chr14|57524600|57524720|L3:CR1:LINE|318|-	L3:CR1:LINE	LINE	CR1	L3	109.894	-0.390891	0.27873	-1.4024	0.160796	0.525901	-0.793725
chr10|3246997|3248800|ETnERV3-int:ERVK:LTR|19|-	ETnERV3-int:ERVK:LTR	LTR	ERVK	ETnERV3-int	12.0459	6.95843	1.59053	4.37492	1.21476e-05	0.000407035	4.91551
chr9|50631688|50632010|RLTRETN_Mm:ERVK:LTR|9|-	RLTRETN_Mm:ERVK:LTR	LTR	ERVK	RLTRETN_Mm	63.5294	6.90524	1.06415	6.48894	8.64403e-11	9.47484e-09	10.0633
chr11|3648347|3648451|MIRc:MIR:SINE|178|-	MIRc:MIR:SINE	SINE	MIR	MIRc	63.5315	-0.245613	0.334445	-0.73439	0.462711	0.82023	-0.33469
chr3|87939546|87939671|B1F:Alu:SINE|231|+	B1F:Alu:SINE	SINE	Alu	B1F	127.258	0.172149	0.282691	0.608965	0.542548	0.864243	0.265562
chr11|5525524|5525631|ID_B1:B4:SINE|209|-	ID_B1:B4:SINE	SINE	B4	ID_B1	148.682	0.43875	0.239623	1.83101	0.0670996	0.322331	1.17328
chr10|81181683|81181775|B1_Mus2:Alu:SINE|181|+	B1_Mus2:Alu:SINE	SINE	Alu	B1_Mus2	75.7383	-0.722822	0.316069	-2.28691	0.0222011	0.152708	-1.65363
chr5|111386631|111386814|RLTR17B_Mm:ERVK:LTR|376|-	RLTR17B_Mm:ERVK:LTR	LTR	ERVK	RLTR17B_Mm	184.607	-0.177397	0.240613	-0.737273	0.460956	0.82023	-0.33634
chr3|92690816|92690938|MER34B-int:ERV1:LTR|180|+	MER34B-int:ERV1:LTR	LTR	ERV1	MER34B-int	220.021	0.107592	0.206359	0.521383	0.6021	0.88991	0.220331
chr1|9547258|9547342|B1F:Alu:SINE|298|-	B1F:Alu:SINE	SINE	Alu	B1F	76.2433	-0.247795	0.311896	-0.794479	0.426917	0.796855	-0.369657
chr6|128921430|128922619|IAPEz-int:ERVK:LTR|108|+	IAPEz-int:ERVK:LTR	LTR	ERVK	IAPEz-int	11.3011	6.86738	1.60191	4.28698	1.81117e-05	0.00057621	4.74204
chr11|53416592|53416763|ID_B1:B4:SINE|268|+	ID_B1:B4:SINE	SINE	B4	ID_B1	111.027	-0.662369	0.268182	-2.46985	0.013517	0.110763	-1.86912
chrX|74311177|74311295|RLTR20C1_MM:ERVK:LTR|195|+	RLTR20C1_MM:ERVK:LTR	LTR	ERVK	RLTR20C1_MM	135.446	0.553494	0.253521	2.18323	0.0290189	0.178559	1.53732
chr8|60597623|60598470|RLTR13A:ERVK:LTR|59|+	RLTR13A:ERVK:LTR	LTR	ERVK	RLTR13A	11.3011	6.86738	1.60191	4.28698	1.81117e-05	0.00057621	4.74204
chr17|28968641|28968773|B1_Mur4:Alu:SINE|167|-	B1_Mur4:Alu:SINE	SINE	Alu	B1_Mur4	115.935	0.136222	0.267179	0.509852	0.610155	0.891848	0.21456
chr11|75704782|75704889|Tigger19a:TcMar-Tigger:DNA|264|-	Tigger19a:TcMar-Tigger:DNA	DNA	TcMar-Tigger	Tigger19a	139.52	0.227479	0.251226	0.905475	0.365214	0.751664	0.437453
chrX|7412107|7412384|RMER4B:ERVK:LTR|233|-	RMER4B:ERVK:LTR	LTR	ERVK	RMER4B	229.847	0.507476	0.21043	2.41162	0.0158819	0.122904	1.7991
chr6|117716685|117716850|RLTR45-int:ERVK:LTR|26|+	RLTR45-int:ERVK:LTR	LTR	ERVK	RLTR45-int	116.61	-0.173945	0.270778	-0.642389	0.52062	0.850645	-0.283479
chr1|180866482|180866571|B1F:Alu:SINE|258|-	B1F:Alu:SINE	SINE	Alu	B1F	60.4839	-0.278994	0.337103	-0.827623	0.407884	0.781256	-0.389463
chr18|34633521|34633608|PB1D10:Alu:SINE|221|+	PB1D10:Alu:SINE	SINE	Alu	PB1D10	142.384	-0.0817366	0.254498	-0.321168	0.748083	0.943542	-0.12605
chr10|121588005|121588207|MIR:MIR:SINE|281|-	MIR:MIR:SINE	SINE	MIR	MIR	159.118	-0.315706	0.234504	-1.34627	0.178215	0.554172	-0.749055
chr11|69051282|69051474|B3:B2:SINE|209|+	B3:B2:SINE	SINE	B2	B3	232.93	0.0764766	0.202568	0.377536	0.705775	0.925775	0.151334
chr7|137415018|137415398|IAPLTR1_Mm:ERVK:LTR|92|+	IAPLTR1_Mm:ERVK:LTR	LTR	ERVK	IAPLTR1_Mm	11.1957	6.85126	1.60551	4.26735	1.97811e-05	0.000624187	4.70375
chr8|13077537|13077734|B3:B2:SINE|226|-	B3:B2:SINE	SINE	B2	B3	153.477	0.0338339	0.238639	0.141779	0.887255	0.977593	0.0519517
chr15|100013281|100013396|PB1D9:Alu:SINE|315|+	PB1D9:Alu:SINE	SINE	Alu	PB1D9	86.2861	-0.415644	0.29225	-1.42222	0.154962	0.516641	-0.809774
chr6|33973066|33973281|MTEb:ERVL-MaLR:LTR|198|-	MTEb:ERVL-MaLR:LTR	LTR	ERVL-MaLR	MTEb	276.942	-0.159637	0.193291	-0.825889	0.408867	0.782227	-0.388418
chr11|20225867|20226013|B1_Mus2:Alu:SINE|137|-	B1_Mus2:Alu:SINE	SINE	Alu	B1_Mus2	230.807	-0.0600941	0.202813	-0.296303	0.766999	0.947819	-0.115205
chr8|109739054|109739436|IAPLTR1_Mm:ERVK:LTR|11|+	IAPLTR1_Mm:ERVK:LTR	LTR	ERVK	IAPLTR1_Mm	11.1957	6.85126	1.60551	4.26735	1.97811e-05	0.000624187	4.70375
chr19|32514420|32514523|B1F2:Alu:SINE|148|+	B1F2:Alu:SINE	SINE	Alu	B1F2	115.25	0.100027	0.260825	0.383503	0.701347	0.925507	0.154067
chr13|55700896|55701031|B1_Mm:Alu:SINE|181|+	B1_Mm:Alu:SINE	SINE	Alu	B1_Mm	102.663	0.012522	0.272929	0.0458801	0.963406	0.99545	0.0161907
chr5|111386670|111386857|RLTR17B_Mm:ERVK:LTR|250|+	RLTR17B_Mm:ERVK:LTR	LTR	ERVK	RLTR17B_Mm	183.908	-0.247643	0.240172	-1.03111	0.30249	0.697929	-0.519289
chr2|26891294|26891651|MTD:ERVL-MaLR:LTR|222|-	MTD:ERVL-MaLR:LTR	LTR	ERVL-MaLR	MTD	216.582	-0.191077	0.208609	-0.915956	0.35969	0.747085	-0.444071
chr11|107167416|107167516|B1_Mur2:Alu:SINE|160|+	B1_Mur2:Alu:SINE	SINE	Alu	B1_Mur2	112.192	-0.329387	0.261967	-1.25736	0.208623	0.598253	-0.680638
chr13|113723378|113723549|RLTR13G:ERVK:LTR|299|+	RLTR13G:ERVK:LTR	LTR	ERVK	RLTR13G	439.848	0.356617	1.53617	0.232146	0.816424	0.953095	0.0880841
chr15|80968828|80968952|B1_Mus2:Alu:SINE|89|+	B1_Mus2:Alu:SINE	SINE	Alu	B1_Mus2	211.995	-0.262937	0.218785	-1.20181	0.229438	0.627582	-0.639334
chr6|129006162|129006707|RLTR1D:ERV1:LTR|132|+	RLTR1D:ERV1:LTR	LTR	ERV1	RLTR1D	90.741	6.82918	0.872055	7.83114	4.8347e-15	9.34961e-13	14.3156
chr14|66309519|66309653|MER74A:ERVL:LTR|293|-	MER74A:ERVL:LTR	LTR	ERVL	MER74A	118.372	0.464863	0.257077	1.80826	0.0705659	0.333357	1.1514
chr2|151874879|151875155|B4:B4:SINE|255|+	B4:B4:SINE	SINE	B4	B4	10.6927	6.78571	1.61101	4.21208	2.53034e-05	0.000777597	4.59682
chr7|99478281|99478388|B1_Mus2:Alu:SINE|50|+	B1_Mus2:Alu:SINE	SINE	Alu	B1_Mus2	87.6257	-0.151685	0.288811	-0.525206	0.59944	0.888203	-0.222254
chr18|66464533|66464835|L1MA6:L1:LINE|285|+	L1MA6:L1:LINE	LINE	L1	L1MA6	294.72	0.12369	0.211487	0.584856	0.558645	0.871971	0.252864
chr14|69693860|69694009|ID_B1:B4:SINE|222|-	ID_B1:B4:SINE	SINE	B4	ID_B1	460.32	-0.312782	0.180187	-1.73588	0.082585	0.367627	-1.0831
chr5|105366782|105367657|RLTR13A2:ERVK:LTR|72|+	RLTR13A2:ERVK:LTR	LTR	ERVK	RLTR13A2	28.8733	6.76937	1.49579	4.52561	6.02224e-06	0.000221832	5.22024
chr7|43523846|43525079|L1_Mur2:L1:LINE|160|+	L1_Mur2:L1:LINE	LINE	L1	L1_Mur2	10.334	6.73927	1.62121	4.15693	3.2255e-05	0.00096494	4.4914
chr18|46733633|46733742|PB1:Alu:SINE|358|-	PB1:Alu:SINE	SINE	Alu	PB1	87.95	-0.17891	0.299921	-0.596523	0.550826	0.868604	-0.258986
chr4|133199465|133199562|B1F1:Alu:SINE|247|-	B1F1:Alu:SINE	SINE	Alu	B1F1	112.572	-0.270115	0.261174	-1.03424	0.301026	0.696289	-0.521396
chr11|113727314|113727426|PB1D7:Alu:SINE|250|+	PB1D7:Alu:SINE	SINE	Alu	PB1D7	168.28	0.307654	0.228879	1.34418	0.178891	0.555423	0.747412
chr1|134405270|134405591|RLTRETN_Mm:ERVK:LTR|12|+	RLTRETN_Mm:ERVK:LTR	LTR	ERVK	RLTRETN_Mm	370.771	0.0862968	0.174005	0.495945	0.619934	0.894698	0.207655
chr5|30068367|30068714|RMER21A:ERV1:LTR|341|+	RMER21A:ERV1:LTR	LTR	ERV1	RMER21A	77.7764	-0.222562	0.314463	-0.707755	0.479098	0.82832	-0.319576
chr17|23822504|23822673|BGLII_B2:ERVK:LTR|206|-	BGLII_B2:ERVK:LTR	LTR	ERVK	BGLII_B2	366.828	0.462246	0.175154	2.63907	0.00831329	0.0799381	2.08023
chr19|3291092|3291178|PB1D10:Alu:SINE|157|+	PB1D10:Alu:SINE	SINE	Alu	PB1D10	81.2526	-0.533485	0.301959	-1.76674	0.077271	0.352369	-1.11198
chr3|92690992|92691174|MER34B-int:ERV1:LTR|147|+	MER34B-int:ERV1:LTR	LTR	ERV1	MER34B-int	217.275	-0.0581328	0.20951	-0.27747	0.781419	0.947819	-0.107116
chr5|129757386|129757517|B1F:Alu:SINE|183|+	B1F:Alu:SINE	SINE	Alu	B1F	105.859	-0.272207	0.266949	-1.01969	0.307873	0.702749	-0.511628
chr13|112505058|112505192|B1_Mus1:Alu:SINE|157|-	B1_Mus1:Alu:SINE	SINE	Alu	B1_Mus1	121.279	-0.0850702	0.265224	-0.320748	0.748401	0.943569	-0.125866
chr8|91668038|91668189|Charlie8:hAT-Charlie:DNA|320|+	Charlie8:hAT-Charlie:DNA	DNA	hAT-Charlie	Charlie8	190.01	0.42285	0.218297	1.93704	0.0527403	0.273976	1.27786
chr19|43499707|43499895|MER112:hAT-Charlie:DNA|321|+	MER112:hAT-Charlie:DNA	DNA	hAT-Charlie	MER112	93.2865	-0.375271	0.282222	-1.3297	0.183617	0.563774	-0.736088
chr7|119716521|119716646|Charlie6:hAT-Charlie:DNA|264|-	Charlie6:hAT-Charlie:DNA	DNA	hAT-Charlie	Charlie6	185.167	-0.354504	0.226675	-1.56393	0.117834	0.444639	-0.92873
chr17|28330043|28330198|B2_Mm2:B2:SINE|116|-	B2_Mm2:B2:SINE	SINE	B2	B2_Mm2	118.372	-0.530748	0.260087	-2.04065	0.0412853	0.231037	-1.3842
chr15|103197309|103197387|PB1D11:Alu:SINE|218|-	PB1D11:Alu:SINE	SINE	Alu	PB1D11	75.901	-0.164074	0.325425	-0.504184	0.614132	0.892821	-0.211738
chr8|91667340|91667544|MIR3:MIR:SINE|321|+	MIR3:MIR:SINE	SINE	MIR	MIR3	136.379	0.483396	0.252706	1.91288	0.0557632	0.285175	1.25365
chr14|47322291|47322422|B1_Mur1:Alu:SINE|256|-	B1_Mur1:Alu:SINE	SINE	Alu	B1_Mur1	224.089	0.345181	0.205096	1.68302	0.092371	0.390205	1.03446
chr5|142668073|142668208|B1F:Alu:SINE|210|-	B1F:Alu:SINE	SINE	Alu	B1F	118.778	0.375962	0.26793	1.40321	0.160555	0.525901	0.794376
chr9|7800758|7804868|MMETn-int:ERVK:LTR|23|-	MMETn-int:ERVK:LTR	LTR	ERVK	MMETn-int	2299.03	-0.473621	0.120238	-3.93903	8.18104e-05	0.00209351	-4.08719
chr14|45285428|45285604|MER53:hAT:DNA|238|-	MER53:hAT:DNA	DNA	hAT	MER53	192.214	0.220291	0.214709	1.02599	0.304894	0.70056	0.515851
chr6|25600157|25601511|L1Md_T:L1:LINE|25|-	L1Md_T:L1:LINE	LINE	L1	L1Md_T	10.2756	6.73223	1.63127	4.12698	3.67561e-05	0.00107932	4.43467
chr1|88263994|88264105|PB1D11:Alu:SINE|189|+	PB1D11:Alu:SINE	SINE	Alu	PB1D11	115.062	0.138232	0.273133	0.506099	0.612787	0.892416	0.21269
chr2|87769740|87772714|IAPEz-int:ERVK:LTR|32|+	IAPEz-int:ERVK:LTR	LTR	ERVK	IAPEz-int	10.1702	6.71475	1.61953	4.14612	3.38155e-05	0.00100607	4.47088
chr5|98278302|98278446|B1_Mus1:Alu:SINE|64|+	B1_Mus1:Alu:SINE	SINE	Alu	B1_Mus1	10.1622	6.7091	1.64736	4.07264	4.64837e-05	0.00130685	4.3327
chr14|52293331|52293479|B1_Mus1:Alu:SINE|41|-	B1_Mus1:Alu:SINE	SINE	Alu	B1_Mus1	108.1	0.103586	0.283145	0.365841	0.714484	0.927824	0.146008
chr1|151470882|151470999|B1F2:Alu:SINE|152|+	B1F2:Alu:SINE	SINE	Alu	B1F2	113.432	-0.0515844	0.264089	-0.19533	0.845135	0.966497	-0.073074
chr17|14094714|14099087|MMETn-int:ERVK:LTR|18|+	MMETn-int:ERVK:LTR	LTR	ERVK	MMETn-int	2266.35	0.499446	0.122891	4.06414	4.82105e-05	0.00134562	4.31686
chrUn_GL456239|12864|13188|ORR1A4:ERVL-MaLR:LTR|156|-	ORR1A4:ERVL-MaLR:LTR	LTR	ERVL-MaLR	ORR1A4	10.1037	6.70172	1.63437	4.10048	4.12289e-05	0.00118496	4.3848
chr2|35400735|35400957|URR1B:hAT-Charlie:DNA|194|-	URR1B:hAT-Charlie:DNA	DNA	hAT-Charlie	URR1B	200.079	0.469495	0.216983	2.16373	0.0304848	0.184227	1.51592
chr8|4886476|4892882|IAPEz-int:ERVK:LTR|19|-	IAPEz-int:ERVK:LTR	LTR	ERVK	IAPEz-int	9.86996	6.67308	1.63043	4.09285	4.26105e-05	0.00121563	4.37048
chr4|155676612|155676977|IAPLTR1_Mm:ERVK:LTR|123|-	IAPLTR1_Mm:ERVK:LTR	LTR	ERVK	IAPLTR1_Mm	9.88146	6.6694	1.6413	4.06348	4.8346e-05	0.00134801	4.31564
chr17|34226125|34232586|IAPEz-int:ERVK:LTR|17|+	IAPEz-int:ERVK:LTR	LTR	ERVK	IAPEz-int	26.9975	6.66578	1.49228	4.46683	7.93872e-06	0.000280958	5.10025
chr2|173207280|173207474|ID_B1:B4:SINE|255|+	ID_B1:B4:SINE	SINE	B4	ID_B1	9.68664	6.64497	1.62979	4.07719	4.55842e-05	0.00129018	4.34119
chr5|105116303|105116655|Lx8:L1:LINE|289|+	Lx8:L1:LINE	LINE	L1	Lx8	9.50332	6.61626	1.63242	4.05304	5.05569e-05	0.00139672	4.29622
chr7|18396781|18401255|MMERVK10C-int:ERVK:LTR|118|-	MMERVK10C-int:ERVK:LTR	LTR	ERVK	MMERVK10C-int	9.44488	6.60877	1.6356	4.04058	5.33183e-05	0.00146107	4.27312
chr18|60247487|60247749|B4:B4:SINE|303|+	B4:B4:SINE	SINE	B4	B4	9.42539	6.60625	1.63782	4.03357	5.4936e-05	0.00149481	4.26014
chr9|30900155|30900375|URR1B:hAT-Charlie:DNA|146|+	URR1B:hAT-Charlie:DNA	DNA	hAT-Charlie	URR1B	9.30052	6.58442	1.63777	4.02036	5.81082e-05	0.00156384	4.23576
chr11|3639748|3640325|MLT1K:ERVL-MaLR:LTR|297|-	MLT1K:ERVL-MaLR:LTR	LTR	ERVL-MaLR	MLT1K	303.997	0.343027	0.189585	1.80936	0.0703956	0.332674	1.15245
chr15|103192941|103193056|MTE-int:ERVL-MaLR:LTR|327|-	MTE-int:ERVL-MaLR:LTR	LTR	ERVL-MaLR	MTE-int	252.727	0.421918	0.196054	2.15204	0.0313938	0.188544	1.50316
chr1|5307948|5309723|ORR1A0-int:ERVL-MaLR:LTR|57|+	ORR1A0-int:ERVL-MaLR:LTR	LTR	ERVL-MaLR	ORR1A0-int	9.20311	6.57163	1.64194	4.00235	6.27158e-05	0.00167458	4.20262
chr10|61319736|61319892|MIRc:MIR:SINE|228|-	MIRc:MIR:SINE	SINE	MIR	MIRc	102.075	-0.0579535	0.277371	-0.208939	0.834496	0.961532	-0.0785756
chr7|45077931|45078086|B3A:B2:SINE|279|-	B3A:B2:SINE	SINE	B2	B3A	112.375	0.098427	0.277396	0.354825	0.722721	0.931049	0.14103
chr1|17776898|17777371|L1ME1:L1:LINE|258|-	L1ME1:L1:LINE	LINE	L1	L1ME1	8.94186	6.53083	1.6521	3.95305	7.71614e-05	0.00200294	4.1126
chr1|17775307|17775860|L1_Mus2:L1:LINE|74|+	L1_Mus2:L1:LINE	LINE	L1	L1_Mus2	8.83647	6.51056	1.6487	3.94891	7.85081e-05	0.00202818	4.10509
chr11|73175837|73176015|MIRb:MIR:SINE|328|+	MIRb:MIR:SINE	SINE	MIR	MIRb	124.645	0.306692	0.257255	1.19217	0.233194	0.631411	0.632283
chr11|20226165|20226260|ID_B1:B4:SINE|147|-	ID_B1:B4:SINE	SINE	B4	ID_B1	171.273	-0.0380316	0.226706	-0.167757	0.866774	0.97406	-0.062094
chr11|60417356|60417452|RLTR20C1_MM:ERVK:LTR|189|+	RLTR20C1_MM:ERVK:LTR	LTR	ERVK	RLTR20C1_MM	49.7586	-0.836529	0.379287	-2.20553	0.027417	0.170645	-1.56198
chr14|55753880|55753987|PB1D10:Alu:SINE|363|+	PB1D10:Alu:SINE	SINE	Alu	PB1D10	105.797	-0.291403	0.26854	-1.08514	0.277861	0.677646	-0.556173
chr16|23613770|23613993|RMER17C:ERVK:LTR|271|-	RMER17C:ERVK:LTR	LTR	ERVK	RMER17C	24.1387	6.49865	1.50427	4.32013	1.55939e-05	0.000505012	4.80704
chr10|111985131|111985296|B3:B2:SINE|258|-	B3:B2:SINE	SINE	B2	B3	113.831	-0.453445	0.261244	-1.73572	0.082614	0.367695	-1.08295
chr7|80891446|80891648|MIR:MIR:SINE|305|-	MIR:MIR:SINE	SINE	MIR	MIR	126.322	0.221987	0.261632	0.84847	0.396176	0.773829	0.402111
chr4|46515576|46517271|IAPEz-int:ERVK:LTR|21|+	IAPEz-int:ERVK:LTR	LTR	ERVK	IAPEz-int	159.84	6.48285	1.70114	3.81088	0.000138472	0.00326282	3.85864
chr11|46146240|46146380|B1_Mur3:Alu:SINE|189|+	B1_Mur3:Alu:SINE	SINE	Alu	B1_Mur3	180.803	-0.502365	0.218962	-2.2943	0.0217733	0.150342	-1.66208
chr3|90489155|90489273|PB1D10:Alu:SINE|219|+	PB1D10:Alu:SINE	SINE	Alu	PB1D10	86.663	-0.191252	0.296609	-0.644794	0.51906	0.850051	-0.284782
chr5|114822401|114822894|MMERVK10C-int:ERVK:LTR|104|-	MMERVK10C-int:ERVK:LTR	LTR	ERVK	MMERVK10C-int	207.392	0.116905	0.210166	0.556249	0.578041	0.880146	0.238042
chr1|87214383|87214524|MIRb:MIR:SINE|343|+	MIRb:MIR:SINE	SINE	MIR	MIRb	44.1573	-0.570124	0.397084	-1.43578	0.151066	0.50889	-0.820834
chr19|41767720|41767864|B1_Mus1:Alu:SINE|113|+	B1_Mus1:Alu:SINE	SINE	Alu	B1_Mus1	93.3435	-0.13318	0.285971	-0.465712	0.641422	0.906497	-0.192856
chr7|104234461|104234566|B1F:Alu:SINE|279|-	B1F:Alu:SINE	SINE	Alu	B1F	77.7156	-0.647826	0.319298	-2.02891	0.0424675	0.235849	-1.37194
chr1|17775865|17776422|RLTR16C_MM:ERVK:LTR|264|-	RLTR16C_MM:ERVK:LTR	LTR	ERVK	RLTR16C_MM	8.65315	6.47908	1.65849	3.90662	9.35949e-05	0.00233522	4.02875
chr16|97490907|97491501|RLTR19-int:ERVK:LTR|78|+	RLTR19-int:ERVK:LTR	LTR	ERVK	RLTR19-int	195.427	-1.30723	4.56346	-0.286456	0.774529	0.947819	-0.110962
chr19|21857173|21857306|B1_Mur3:Alu:SINE|120|+	B1_Mur3:Alu:SINE	SINE	Alu	B1_Mur3	103.808	-0.177752	0.271263	-0.655277	0.512289	0.846802	-0.290485
chr5|129863127|129863225|PB1D10:Alu:SINE|181|-	PB1D10:Alu:SINE	SINE	Alu	PB1D10	95.9444	-0.219848	0.278736	-0.788731	0.430269	0.799467	-0.36626
chr10|85888510|85888655|B4:B4:SINE|259|-	B4:B4:SINE	SINE	B4	B4	148.651	-0.260879	0.234428	-1.11283	0.26578	0.665853	-0.575477
chr17|24942238|24942372|B1_Mus1:Alu:SINE|82|+	B1_Mus1:Alu:SINE	SINE	Alu	B1_Mus1	128.743	0.15076	0.252648	0.596718	0.550695	0.868602	0.259089
chr15|58457235|58457452|URR1A:hAT-Charlie:DNA|149|+	URR1A:hAT-Charlie:DNA	DNA	hAT-Charlie	URR1A	178	0.333167	0.221303	1.50548	0.132201	0.474576	0.878764
chr10|128068798|128069125|MTC:ERVL-MaLR:LTR|176|-	MTC:ERVL-MaLR:LTR	LTR	ERVL-MaLR	MTC	234.151	-0.494295	0.202407	-2.44209	0.0146026	0.117664	-1.83557
chr5|105272587|105272962|MTE2b:ERVL-MaLR:LTR|282|-	MTE2b:ERVL-MaLR:LTR	LTR	ERVL-MaLR	MTE2b	70.5296	6.47128	0.883061	7.32823	2.33209e-13	3.71406e-11	12.6323
chr15|81687704|81687821|B1_Mur2:Alu:SINE|237|-	B1_Mur2:Alu:SINE	SINE	Alu	B1_Mur2	80.5164	-0.200221	0.298786	-0.670116	0.502784	0.840321	-0.298619
chr11|59486057|59486452|MLT1C:ERVL-MaLR:LTR|268|+	MLT1C:ERVL-MaLR:LTR	LTR	ERVL-MaLR	MLT1C	218.839	0.449547	0.214559	2.09521	0.0361525	0.209502	1.44186
chr3|142512305|142518877|L1Md_F2:L1:LINE|75|-	L1Md_F2:L1:LINE	LINE	L1	L1Md_F2	8.5947	6.47078	1.65437	3.91132	9.17938e-05	0.00230327	4.03719
chr5|88782176|88782337|B1_Mur2:Alu:SINE|164|-	B1_Mur2:Alu:SINE	SINE	Alu	B1_Mur2	96.49	-0.013796	0.281254	-0.0490518	0.960878	0.994564	-0.0173317
chr2|103767105|103767310|L2a:L2:LINE|150|-	L2a:L2:LINE	LINE	L2	L2a	91.9373	0.194905	0.306989	0.634891	0.525499	0.852653	0.279428
chr14|69693736|69693895|MTEb:ERVL-MaLR:LTR|278|-	MTEb:ERVL-MaLR:LTR	LTR	ERVL-MaLR	MTEb	414.272	-0.407365	0.186863	-2.18002	0.0292561	0.179512	-1.53378
chr13|43277897|43284297|IAPEz-int:ERVK:LTR|22|+	IAPEz-int:ERVK:LTR	LTR	ERVK	IAPEz-int	8.5947	6.47078	1.65437	3.91132	9.17938e-05	0.00230327	4.03719
chr2|121935052|121935179|B4A:B4:SINE|316|+	B4A:B4:SINE	SINE	B4	B4A	105.143	-0.102371	0.27663	-0.370064	0.711335	0.926456	-0.147926
chr17|37954358|37960722|IAPEz-int:ERVK:LTR|24|+	IAPEz-int:ERVK:LTR	LTR	ERVK	IAPEz-int	8.5947	6.47078	1.65437	3.91132	9.17938e-05	0.00230327	4.03719
chr8|34821299|34821430|MER5B:hAT-Charlie:DNA|328|+	MER5B:hAT-Charlie:DNA	DNA	hAT-Charlie	MER5B	85.7516	0.573135	0.295622	1.93874	0.0525329	0.273199	1.27957
chr16|3544104|3545875|ETnERV3-int:ERVK:LTR|48|-	ETnERV3-int:ERVK:LTR	LTR	ERVK	ETnERV3-int	8.55574	6.46526	1.65503	3.90643	9.36711e-05	0.00233522	4.02839
chr11|51976532|51976615|ID4_:ID:SINE|229|+	ID4_:ID:SINE	SINE	ID	ID4_	95.6433	-0.207374	0.285993	-0.725101	0.46839	0.823561	-0.329392
chr6|129028449|129028930|RLTR48C:ERV1:LTR|58|-	RLTR48C:ERV1:LTR	LTR	ERV1	RLTR48C	8.53625	6.46249	1.6564	3.90152	9.55893e-05	0.00237648	4.01959
chr5|120900457|120901411|MTC-int:ERVL-MaLR:LTR|252|+	MTC-int:ERVL-MaLR:LTR	LTR	ERVL-MaLR	MTC-int	8.49729	6.4569	1.66126	3.88674	0.0001016	0.00250293	3.99311
chr13|59636676|59636801|B1F:Alu:SINE|233|-	B1F:Alu:SINE	SINE	Alu	B1F	115.873	0.256243	0.267764	0.956974	0.33858	0.731912	0.470338
chr18|53406664|53406769|ID_B1:B4:SINE|196|-	ID_B1:B4:SINE	SINE	B4	ID_B1	184.444	-0.164379	0.227281	-0.723241	0.469532	0.824472	-0.328335
chr11|97777665|97777807|B1_Mus2:Alu:SINE|50|-	B1_Mus2:Alu:SINE	SINE	Alu	B1_Mus2	113.424	0.215965	0.26394	0.818237	0.413222	0.785368	0.383817
chr3|95235190|95235386|MER20:hAT-Charlie:DNA|235|-	MER20:hAT-Charlie:DNA	DNA	hAT-Charlie	MER20	105.943	0.365318	0.290985	1.25546	0.209314	0.599361	0.679203
chrX|163953137|163953302|MER58A:hAT-Charlie:DNA|264|+	MER58A:hAT-Charlie:DNA	DNA	hAT-Charlie	MER58A	96.0292	-0.456411	0.290778	-1.56962	0.116504	0.444049	-0.93366
chr16|20734782|20734995|MIRb:MIR:SINE|256|-	MIRb:MIR:SINE	SINE	MIR	MIRb	8.47781	6.45407	1.66488	3.87659	0.00010593	0.00260013	3.97498
chr7|112591255|112591498|MTEa:ERVL-MaLR:LTR|222|-	MTEa:ERVL-MaLR:LTR	LTR	ERVL-MaLR	MTEa	334.79	0.0584167	0.186941	0.312488	0.75467	0.946902	0.122243
chr6|128922920|128924742|IAPEz-int:ERVK:LTR|81|+	IAPEz-int:ERVK:LTR	LTR	ERVK	IAPEz-int	8.45034	6.44413	1.66964	3.85959	0.000113575	0.00276523	3.94472
chr2|28470261|28470685|MERVL_2A-int:ERVL:LTR|151|+	MERVL_2A-int:ERVL:LTR	LTR	ERVL	MERVL_2A-int	277.815	-0.118574	0.192216	-0.616881	0.537313	0.860317	-0.269773
chr5|124104494|124104845|IAPLTR1_Mm:ERVK:LTR|17|-	IAPLTR1_Mm:ERVK:LTR	LTR	ERVK	IAPLTR1_Mm	115.462	6.43973	0.693763	9.28232	1.65825e-20	4.72585e-18	19.7803
chr6|8256027|8256254|MLT2B5:ERVL:LTR|293|-	MLT2B5:ERVL:LTR	LTR	ERVL	MLT2B5	130.93	0.234328	0.255037	0.918801	0.3582	0.746706	0.445875
chr1|16677544|16677739|ID_B1:B4:SINE|328|+	ID_B1:B4:SINE	SINE	B4	ID_B1	164.342	0.0475483	0.227369	0.209124	0.834351	0.961532	0.0786511
chr15|10493360|10493506|B1_Mm:Alu:SINE|42|-	B1_Mm:Alu:SINE	SINE	Alu	B1_Mm	105.364	-0.567813	0.268953	-2.11119	0.0347557	0.203932	-1.45897
chr7|104412876|104415655|L1_Mm:L1:LINE|75|+	L1_Mm:L1:LINE	LINE	L1	L1_Mm	8.3919	6.43555	1.66199	3.8722	0.000107857	0.00264025	3.96715
chr11|82963187|82963333|B1_Mus1:Alu:SINE|158|+	B1_Mus1:Alu:SINE	SINE	Alu	B1_Mus1	8.22806	6.40539	1.67872	3.81564	0.000135828	0.00320612	3.86701
chr7|112116167|112116498|MTEa:ERVL-MaLR:LTR|259|+	MTEa:ERVL-MaLR:LTR	LTR	ERVL-MaLR	MTEa	274.264	0.364336	0.207299	1.75754	0.0788259	0.3567	1.10333
chr18|53406680|53406787|B1F1:Alu:SINE|262|-	B1F1:Alu:SINE	SINE	Alu	B1F1	161.241	-0.0655555	0.243392	-0.269341	0.787667	0.947819	-0.103657
chr11|83002328|83002685|L1VL4:L1:LINE|121|-	L1VL4:L1:LINE	LINE	L1	L1VL4	22.4853	6.39508	1.50852	4.23931	2.24211e-05	0.000700147	4.64934
chrX|97335988|97336099|PB1D10:Alu:SINE|387|-	PB1D10:Alu:SINE	SINE	Alu	PB1D10	59.795	-0.163097	0.350415	-0.465439	0.641617	0.906497	-0.192724
chr4|14231894|14232081|URR1B:hAT-Charlie:DNA|130|-	URR1B:hAT-Charlie:DNA	DNA	hAT-Charlie	URR1B	72.3765	-0.690099	0.317799	-2.17149	0.0298938	0.182111	-1.52442
chr14|31700680|31700821|B1_Mur4:Alu:SINE|157|+	B1_Mur4:Alu:SINE	SINE	Alu	B1_Mur4	84.753	0.0345122	0.292177	0.118121	0.905972	0.979142	0.0428853
chr11|88929234|88929336|MIRc:MIR:SINE|292|+	MIRc:MIR:SINE	SINE	MIR	MIRc	52.198	0.0251107	0.380752	0.0659503	0.947417	0.992532	0.0234587
chr5|137298988|137299490|RLTR12B:ERVK:LTR|156|+	RLTR12B:ERVK:LTR	LTR	ERVK	RLTR12B	383.037	-0.261857	0.173531	-1.509	0.1313	0.472475	-0.881735
chr5|138193271|138193450|ID_B1:B4:SINE|242|+	ID_B1:B4:SINE	SINE	B4	ID_B1	168.355	0.544046	0.226448	2.40252	0.0162824	0.124212	1.78828
chr4|138312398|138312596|B3:B2:SINE|217|+	B3:B2:SINE	SINE	B2	B3	157.782	0.414839	0.230415	1.8004	0.0717977	0.336132	1.14389
chr5|89205726|89208687|MMETn-int:ERVK:LTR|40|-	MMETn-int:ERVK:LTR	LTR	ERVK	MMETn-int	3557.2	-0.458956	0.446808	-1.02719	0.304331	0.700159	-0.516653
chr2|152109993|152110319|MLT1H:ERVL-MaLR:LTR|358|-	MLT1H:ERVL-MaLR:LTR	LTR	ERVL-MaLR	MLT1H	223.4	-0.0654688	0.204203	-0.320607	0.748508	0.94366	-0.125804
chr11|69051146|69051270|B3:B2:SINE|244|+	B3:B2:SINE	SINE	B2	B3	169.631	0.120685	0.224258	0.538151	0.590473	0.885161	0.2288
chr8|23173853|23174050|MIRc:MIR:SINE|295|-	MIRc:MIR:SINE	SINE	MIR	MIRc	160.567	0.606492	0.238073	2.5475	0.0108496	0.0961298	1.96458
chr11|4768131|4768279|MLT1M:ERVL-MaLR:LTR|252|-	MLT1M:ERVL-MaLR:LTR	LTR	ERVL-MaLR	MLT1M	43.8257	-0.593154	0.398923	-1.48689	0.137044	0.484252	-0.863139
chr11|119542100|119542236|RLTR31D_MM:ERVK:LTR|261|-	RLTR31D_MM:ERVK:LTR	LTR	ERVK	RLTR31D_MM	8.15013	6.39362	1.66807	3.83294	0.000126619	0.00302159	3.8975
chr8|54522269|54522371|MIRc:MIR:SINE|290|+	MIRc:MIR:SINE	SINE	MIR	MIRc	82.4504	-0.294087	0.295668	-0.994651	0.319906	0.713703	-0.494978
chr11|106057875|106057955|PB1D10:Alu:SINE|162|-	PB1D10:Alu:SINE	SINE	Alu	PB1D10	114.725	0.651988	0.273307	2.38555	0.0170535	0.126838	1.76819
chr18|60308624|60308715|B1_Mus2:Alu:SINE|220|+	B1_Mus2:Alu:SINE	SINE	Alu	B1_Mus2	8.15013	6.39362	1.66807	3.83294	0.000126619	0.00302159	3.8975
chr2|129126276|129126416|B1_Mus2:Alu:SINE|50|-	B1_Mus2:Alu:SINE	SINE	Alu	B1_Mus2	106.774	-0.183759	0.271683	-0.676374	0.498804	0.838681	-0.302071
chr6|129027896|129028449|RLTR19-int:ERVK:LTR|158|-	RLTR19-int:ERVK:LTR	LTR	ERVK	RLTR19-int	7.97479	6.36688	1.69018	3.76698	0.000165234	0.00379113	3.7819
chr2|26395956|26396090|B1F2:Alu:SINE|269|-	B1F2:Alu:SINE	SINE	Alu	B1F2	151.067	-0.112783	0.239881	-0.470162	0.638239	0.904093	-0.195017
chr7|112590146|112590488|ORR1E:ERVL-MaLR:LTR|277|-	ORR1E:ERVL-MaLR:LTR	LTR	ERVL-MaLR	ORR1E	185.857	-0.0897318	0.217099	-0.413321	0.679371	0.923344	-0.167893
chr10|58421889|58422039|RSINE1:B4:SINE|242|+	RSINE1:B4:SINE	SINE	B4	RSINE1	80.0186	-0.312416	0.301341	-1.03675	0.299851	0.69481	-0.523095
chr16|58679210|58679354|B1_Mur4:Alu:SINE|188|+	B1_Mur4:Alu:SINE	SINE	Alu	B1_Mur4	62.8286	0.0171323	0.33628	0.0509465	0.959368	0.994494	0.0180147
chr2|140120299|140120500|B3:B2:SINE|228|-	B3:B2:SINE	SINE	B2	B3	167.904	-0.259245	0.224248	-1.15606	0.247655	0.647756	-0.606153
chr4|118414871|118415098|MIRb:MIR:SINE|257|+	MIRb:MIR:SINE	SINE	MIR	MIRb	153.221	0.251003	0.249328	1.00672	0.31407	0.709141	0.502973
chr16|38525454|38525665|L2b:L2:LINE|346|-	L2b:L2:LINE	LINE	L2	L2b	116.226	0.113075	0.259369	0.43596	0.662866	0.918857	0.178574
chr3|5746273|5752571|L1_Mus2:L1:LINE|104|+	L1_Mus2:L1:LINE	LINE	L1	L1_Mus2	144.378	-0.781204	0.601747	-1.29823	0.19421	0.580625	-0.711729
chr14|73518316|73518436|B1F1:Alu:SINE|195|+	B1F1:Alu:SINE	SINE	Alu	B1F1	131.212	-0.0187275	0.246206	-0.0760645	0.939368	0.989705	-0.0271644
chr4|4237760|4242129|MMETn-int:ERVK:LTR|40|-	MMETn-int:ERVK:LTR	LTR	ERVK	MMETn-int	660.02	6.36589	0.303148	20.9993	6.65769e-98	4.50626e-94	97.1767
chr12|83682505|83682584|ID4:ID:SINE|197|+	ID4:ID:SINE	SINE	ID	ID4	80.2782	-0.0275725	0.300191	-0.0918497	0.926817	0.98544	-0.0330058
chr18|60283763|60286772|ERVB4_1B-I_MM-int:ERVK:LTR|121|-	ERVB4_1B-I_MM-int:ERVK:LTR	LTR	ERVK	ERVB4_1B-I_MM-int	7.92784	6.35343	1.67585	3.79118	0.000149933	0.00349585	3.8241
chr3|107283884|107284022|B1F:Alu:SINE|256|-	B1F:Alu:SINE	SINE	Alu	B1F	128.38	0.148972	0.257169	0.579277	0.562402	0.872963	0.249953
chr4|130531367|130531510|MIR3:MIR:SINE|313|-	MIR3:MIR:SINE	SINE	MIR	MIR3	170.183	0.429473	0.225645	1.90332	0.0569991	0.28851	1.24413
chr11|101766993|101767133|B1_Mus1:Alu:SINE|103|+	B1_Mus1:Alu:SINE	SINE	Alu	B1_Mus1	121.652	0.0652792	0.256697	0.254304	0.799261	0.94886	0.0973116
chr2|163045443|163045593|L2a:L2:LINE|310|-	L2a:L2:LINE	LINE	L2	L2a	88.4674	0.131672	0.310108	0.424601	0.671127	0.922488	0.173195
chr3|133124013|133130375|IAPEz-int:ERVK:LTR|21|+	IAPEz-int:ERVK:LTR	LTR	ERVK	IAPEz-int	7.88888	6.34742	1.67434	3.791	0.00015004	0.00349585	3.82379
chr19|15839800|15846175|IAPEz-int:ERVK:LTR|23|+	IAPEz-int:ERVK:LTR	LTR	ERVK	IAPEz-int	7.8694	6.34441	1.67478	3.78819	0.000151747	0.00352349	3.81888
chr11|78342495|78342753|MIRb:MIR:SINE|370|+	MIRb:MIR:SINE	SINE	MIR	MIRb	191.395	0.499754	0.219248	2.2794	0.0226433	0.155201	1.64506
chr10|83368078|83368454|RMER16C:ERVK:LTR|136|-	RMER16C:ERVK:LTR	LTR	ERVK	RMER16C	259.277	-0.210542	0.19913	-1.05731	0.29037	0.688095	-0.537048
chr11|3642955|3643127|Charlie15a:hAT-Charlie:DNA|331|+	Charlie15a:hAT-Charlie:DNA	DNA	hAT-Charlie	Charlie15a	72.2567	0.0559053	0.312643	0.178815	0.858083	0.97038	0.0664708
chr6|129029212|129029406|RMER16-int:ERVK:LTR|174|-	RMER16-int:ERVK:LTR	LTR	ERVK	RMER16-int	7.84992	6.34139	1.67605	3.78353	0.000154618	0.0035779	3.81074
chr14|101634121|101634246|B3:B2:SINE|128|-	B3:B2:SINE	SINE	B2	B3	103.703	-0.29015	0.299773	-0.9679	0.333094	0.728313	-0.477433
chr7|80712306|80712417|PB1D7:Alu:SINE|198|-	PB1D7:Alu:SINE	SINE	Alu	PB1D7	201.348	0.159212	0.219918	0.723959	0.469091	0.824418	0.328743
chr10|116606612|116613008|IAPEz-int:ERVK:LTR|24|-	IAPEz-int:ERVK:LTR	LTR	ERVK	IAPEz-int	21.5494	6.33848	1.51431	4.18571	2.84273e-05	0.000861861	4.54626
chr15|102434174|102434307|B1F1:Alu:SINE|250|-	B1F1:Alu:SINE	SINE	Alu	B1F1	102.981	-0.610791	0.271161	-2.2525	0.0242905	0.157481	-1.61456
chr12|80417614|80424060|IAPEz-int:ERVK:LTR|23|+	IAPEz-int:ERVK:LTR	LTR	ERVK	IAPEz-int	21.1323	6.31178	1.50872	4.18353	2.87016e-05	0.000868231	4.54209
chr13|65443945|65449239|ETnERV3-int:ERVK:LTR|40|+	ETnERV3-int:ERVK:LTR	LTR	ERVK	ETnERV3-int	63.3736	6.30795	0.884593	7.13091	9.97091e-13	1.4208e-10	12.0013
chr1|156067294|156067445|B1F1:Alu:SINE|313|-	B1F1:Alu:SINE	SINE	Alu	B1F1	92.6903	0.0860686	0.302905	0.284144	0.7763	0.947819	0.109971
chr17|33949416|33949542|RSINE1:B4:SINE|256|+	RSINE1:B4:SINE	SINE	B4	RSINE1	104.64	-0.358477	0.279834	-1.28103	0.200182	0.586105	-0.698576
chr13|59635545|59635622|ID4:ID:SINE|239|-	ID4:ID:SINE	SINE	ID	ID4	94	0.590876	0.307251	1.9231	0.0544671	0.280563	1.26387
chr2|156072761|156072900|ID_B1:B4:SINE|261|+	ID_B1:B4:SINE	SINE	B4	ID_B1	180.156	0.356589	0.226606	1.57361	0.115578	0.444049	0.937126
chr10|85888445|85888542|B4:B4:SINE|217|+	B4:B4:SINE	SINE	B4	B4	105.655	-0.46627	0.271627	-1.71658	0.0860553	0.378552	-1.06522
chr4|59771886|59772068|ID_B1:B4:SINE|232|-	ID_B1:B4:SINE	SINE	B4	ID_B1	100.28	-0.397598	0.29101	-1.36627	0.171855	0.543044	-0.764838
chr11|20226026|20226144|B1_Mur1:Alu:SINE|171|-	B1_Mur1:Alu:SINE	SINE	Alu	B1_Mur1	186.573	-0.138943	0.217829	-0.637854	0.523569	0.851715	-0.281026
chr10|3246035|3246992|RLTR13A2:ERVK:LTR|25|-	RLTR13A2:ERVK:LTR	LTR	ERVK	RLTR13A2	7.64711	6.3028	1.68203	3.74714	0.000178863	0.00407278	3.74748
chr12|109650226|109650407|B2_Mm2:B2:SINE|116|+	B2_Mm2:B2:SINE	SINE	B2	B2_Mm2	149.517	-0.115877	0.251362	-0.460996	0.644801	0.908901	-0.190574
chr15|12842089|12842260|MER5A:hAT-Charlie:DNA|274|-	MER5A:hAT-Charlie:DNA	DNA	hAT-Charlie	MER5A	75.6989	-0.566587	0.318033	-1.78154	0.0748248	0.345171	-1.12595
chr11|8920994|8928580|RLTR4_MM-int:ERV1:LTR|9|+	RLTR4_MM-int:ERV1:LTR	LTR	ERV1	RLTR4_MM-int	7.46379	6.26636	1.69156	3.70449	0.000211817	0.00473553	3.67404
chr8|83664650|83664798|B1_Mur2:Alu:SINE|130|-	B1_Mur2:Alu:SINE	SINE	Alu	B1_Mur2	81.2525	0.0703162	0.320947	0.21909	0.82658	0.958696	0.0827149
chr1|164220138|164220225|RSINE1:B4:SINE|299|+	RSINE1:B4:SINE	SINE	B4	RSINE1	7.44431	6.26316	1.69031	3.70534	0.00021111	0.00472363	3.67549
chr7|99478264|99478344|RLTR25B:ERVK:LTR|216|+	RLTR25B:ERVK:LTR	LTR	ERVK	RLTR25B	83.985	-0.056633	0.319321	-0.177354	0.85923	0.971063	-0.0658905
chr7|127192399|127192507|MLT1D:ERVL-MaLR:LTR|240|-	MLT1D:ERVL-MaLR:LTR	LTR	ERVL-MaLR	MLT1D	126.147	0.172203	0.263818	0.652735	0.513927	0.847769	0.289098
chrX|103024247|103024327|Lx3C:L1:LINE|88|-	Lx3C:L1:LINE	LINE	L1	Lx3C	7.42483	6.25996	1.68995	3.70424	0.000212029	0.00473636	3.67361
chr17|13108939|13109126|B4A:B4:SINE|328|-	B4A:B4:SINE	SINE	B4	B4A	7.3469	6.24706	1.69775	3.67962	0.000233583	0.00513642	3.63156
chr14|46810332|46810481|B1_Mus1:Alu:SINE|174|-	B1_Mus1:Alu:SINE	SINE	Alu	B1_Mus1	95.7292	0.422591	0.285519	1.48008	0.138852	0.488363	0.857447
chr10|80157168|80157260|B1F1:Alu:SINE|241|-	B1F1:Alu:SINE	SINE	Alu	B1F1	80.8326	0.314069	0.299772	1.04769	0.29478	0.69051	0.530501
chr11|58059432|58059524|L1MEd:L1:LINE|297|+	L1MEd:L1:LINE	LINE	L1	L1MEd	98.832	0.237197	0.277356	0.855207	0.392437	0.77025	0.40623
chr16|84862928|84863152|L1M3e:L1:LINE|240|-	L1M3e:L1:LINE	LINE	L1	L1M3e	128.653	0.0799699	0.255766	0.312669	0.754532	0.946846	0.122322
chr7|104233117|104233209|PB1D9:Alu:SINE|205|-	PB1D9:Alu:SINE	SINE	Alu	PB1D9	42.0146	-0.932165	0.413729	-2.25308	0.0242541	0.157283	-1.61521
chr14|8743303|8743620|ERVB7_1-LTR_MM:ERVK:LTR|35|-	ERVB7_1-LTR_MM:ERVK:LTR	LTR	ERVK	ERVB7_1-LTR_MM	330.578	0.541678	0.193722	2.79617	0.00517129	0.0582357	2.2864
chr10|83367603|83367958|Lx8:L1:LINE|308|-	Lx8:L1:LINE	LINE	L1	Lx8	248.025	-0.205762	0.201617	-1.02056	0.307463	0.702625	-0.512207
chr19|38969632|38969779|B2_Mm2:B2:SINE|41|-	B2_Mm2:B2:SINE	SINE	B2	B2_Mm2	79.1105	-0.740673	0.303336	-2.44176	0.0146161	0.117737	-1.83517
chr6|123642925|123646081|MMETn-int:ERVK:LTR|55|+	MMETn-int:ERVK:LTR	LTR	ERVK	MMETn-int	7.3469	6.24706	1.69775	3.67962	0.000233583	0.00513642	3.63156
chr2|173213788|173213930|B1_Mur2:Alu:SINE|211|+	B1_Mur2:Alu:SINE	SINE	Alu	B1_Mur2	7.32742	6.24378	1.70221	3.66804	0.000244415	0.00534084	3.61187
chr5|110648741|110648832|PB1D10:Alu:SINE|253|+	PB1D10:Alu:SINE	SINE	Alu	PB1D10	131.26	-0.475778	0.254622	-1.86857	0.0616832	0.304533	-1.20983
chrUn_GL456368|14259|15323|ETnERV3-int:ERVK:LTR|29|+	ETnERV3-int:ERVK:LTR	LTR	ERVK	ETnERV3-int	7.30794	6.24046	1.70769	3.65432	0.000257861	0.00555395	3.58861
chr17|56279141|56279271|B1_Mm:Alu:SINE|31|+	B1_Mm:Alu:SINE	SINE	Alu	B1_Mm	191.672	0.267212	0.217801	1.22686	0.219874	0.614934	0.657826
chr4|62388719|62388802|MLT1M:ERVL-MaLR:LTR|214|-	MLT1M:ERVL-MaLR:LTR	LTR	ERVL-MaLR	MLT1M	49.2216	-0.104202	0.374124	-0.278523	0.780611	0.947819	-0.107565
chr5|124596602|124596746|B1_Mur1:Alu:SINE|213|+	B1_Mur1:Alu:SINE	SINE	Alu	B1_Mur1	156.328	-0.566818	0.232977	-2.43293	0.0149771	0.120181	-1.82457
chr17|28329546|28329628|MTD:ERVL-MaLR:LTR|171|-	MTD:ERVL-MaLR:LTR	LTR	ERVL-MaLR	MTD	59.1956	-0.742629	0.347607	-2.1364	0.0326466	0.193874	-1.48616
chr8|106200756|106200876|PB1D7:Alu:SINE|336|-	PB1D7:Alu:SINE	SINE	Alu	PB1D7	83.7288	-0.393348	0.295188	-1.33253	0.182685	0.562794	-0.738298
chr12|116504193|116510415|Lx:L1:LINE|143|-	Lx:L1:LINE	LINE	L1	Lx	566.892	0.566843	0.18019	3.14582	0.00165623	0.0252766	2.78088
chr4|134926161|134926282|ID_B1:B4:SINE|289|+	ID_B1:B4:SINE	SINE	B4	ID_B1	64.4717	-0.593228	0.36182	-1.63957	0.101095	0.410906	-0.995271
chr17|6084896|6085042|RSINE1:B4:SINE|260|+	RSINE1:B4:SINE	SINE	B4	RSINE1	130.748	-0.0197812	0.25906	-0.0763574	0.939135	0.989613	-0.0272721
chr6|124797029|124797350|RLTRETN_Mm:ERVK:LTR|12|-	RLTRETN_Mm:ERVK:LTR	LTR	ERVK	RLTRETN_Mm	182.368	-0.494114	1.29701	-0.380963	0.703231	0.925507	-0.152902
chr11|86883056|86890615|RLTR4_MM-int:ERV1:LTR|15|+	RLTR4_MM-int:ERV1:LTR	LTR	ERV1	RLTR4_MM-int	7.31944	6.23585	1.71875	3.62812	0.000285489	0.00605748	3.54441
chr2|164152902|164153056|MIRc:MIR:SINE|336|-	MIRc:MIR:SINE	SINE	MIR	MIRc	62.865	-0.52154	0.337673	-1.54451	0.122464	0.452765	-0.911991
chr8|111271581|111271713|B1_Mur4:Alu:SINE|256|-	B1_Mur4:Alu:SINE	SINE	Alu	B1_Mur4	72.2648	0.0244285	0.313296	0.0779728	0.93785	0.988875	0.0278667
chr10|34284550|34284649|B1_Mus1:Alu:SINE|50|-	B1_Mus1:Alu:SINE	SINE	Alu	B1_Mus1	66.0535	-0.0430872	0.333067	-0.129365	0.897069	0.978292	-0.0471741
chr1|111691240|111691561|RLTRETN_Mm:ERVK:LTR|16|+	RLTRETN_Mm:ERVK:LTR	LTR	ERVK	RLTRETN_Mm	30.7325	-0.548747	2.85478	-0.19222	0.84757	0.967035	-0.0718246
chr1|180866846|180867045|L1MEc:L1:LINE|254|-	L1MEc:L1:LINE	LINE	L1	L1MEc	111.755	-0.306127	0.265628	-1.15246	0.249131	0.649529	-0.603572
chr5|124888281|124888466|MIR3:MIR:SINE|286|+	MIR3:MIR:SINE	SINE	MIR	MIR3	126.474	0.356092	0.255633	1.39298	0.163626	0.530588	0.786149
chr4|48561741|48561936|MARNA:TcMar-Mariner:DNA|326|-	MARNA:TcMar-Mariner:DNA	DNA	TcMar-Mariner	MARNA	78.9287	0.483286	0.304199	1.58872	0.112125	0.439696	0.950299
chr4|49513475|49513944|MT2A:ERVL:LTR|248|+	MT2A:ERVL:LTR	LTR	ERVL	MT2A	177.634	-0.00546427	0.224874	-0.0242992	0.980614	0.997631	-0.00850195
chr10|127197500|127197706|ID_B1:B4:SINE|235|-	ID_B1:B4:SINE	SINE	B4	ID_B1	138.869	0.0710261	0.246387	0.28827	0.77314	0.947819	0.111742
chr1|132565800|132565966|MIR3:MIR:SINE|279|+	MIR3:MIR:SINE	SINE	MIR	MIR3	7.22203	6.21912	1.69946	3.65946	0.000252744	0.00547256	3.59732
chr15|58094154|58094267|ID_B1:B4:SINE|204|-	ID_B1:B4:SINE	SINE	B4	ID_B1	80.1833	-0.370702	0.313925	-1.18086	0.237658	0.637829	-0.624048
chr3|103066056|103066165|PB1D10:Alu:SINE|226|-	PB1D10:Alu:SINE	SINE	Alu	PB1D10	102.562	-0.289436	0.271714	-1.06522	0.286776	0.684009	-0.542457
chr16|56995219|56996969|MMETn-int:ERVK:LTR|43|-	MMETn-int:ERVK:LTR	LTR	ERVK	MMETn-int	7.20254	6.21581	1.69862	3.65934	0.000252869	0.00547256	3.5971
chr18|12992799|12992994|L1ME4a:L1:LINE|311|-	L1ME4a:L1:LINE	LINE	L1	L1ME4a	92.0133	-0.339695	0.290374	-1.16985	0.24206	0.642126	-0.616077
chr18|60247948|60248144|B3:B2:SINE|297|+	B3:B2:SINE	SINE	B2	B3	7.16358	6.20919	1.69984	3.65281	0.000259387	0.0055691	3.58605
chr11|83403486|83403634|MIR3:MIR:SINE|299|-	MIR3:MIR:SINE	SINE	MIR	MIR3	115.967	0.396511	0.263365	1.50556	0.132181	0.474576	0.878832
chr1|180693070|180693234|RSINE1:B4:SINE|272|-	RSINE1:B4:SINE	SINE	B4	RSINE1	7.16358	6.20919	1.69984	3.65281	0.000259387	0.0055691	3.58605
chr11|96938523|96938639|PB1D11:Alu:SINE|236|+	PB1D11:Alu:SINE	SINE	Alu	PB1D11	78.8216	-0.501177	0.332688	-1.50645	0.131952	0.474115	-0.879585
chr4|132282824|132282934|MIR:MIR:SINE|280|+	MIR:MIR:SINE	SINE	MIR	MIR	88.7656	-0.500858	0.293873	-1.70433	0.0883187	0.385668	-1.05395
chr5|92285348|92285426|ID_B1:B4:SINE|308|+	ID_B1:B4:SINE	SINE	B4	ID_B1	46.1152	-0.167066	0.401248	-0.416366	0.677142	0.923344	-0.16932
chr8|72567321|72567464|B1_Mur3:Alu:SINE|133|+	B1_Mur3:Alu:SINE	SINE	Alu	B1_Mur3	110.077	-0.0953668	0.266667	-0.357625	0.720624	0.929942	-0.142291
chr1|132987612|132987716|B1_Mur1:Alu:SINE|230|+	B1_Mur1:Alu:SINE	SINE	Alu	B1_Mur1	55.0911	-0.586148	0.376191	-1.55811	0.119206	0.446442	-0.9237
chr12|102742270|102743291|MamGyp-int:Gypsy:LTR|335|-	MamGyp-int:Gypsy:LTR	LTR	Gypsy	MamGyp-int	407.99	-0.131826	0.16951	-0.777692	0.436751	0.805692	-0.359766
chr15|103193249|103193395|B1_Mus1:Alu:SINE|151|+	B1_Mus1:Alu:SINE	SINE	Alu	B1_Mus1	227.059	0.454362	0.207803	2.18651	0.0287786	0.177662	1.54093
chr2|85137981|85138066|MIRc:MIR:SINE|282|+	MIRc:MIR:SINE	SINE	MIR	MIRc	7.12462	6.20251	1.70502	3.63779	0.000274988	0.00586685	3.56069
chr16|17485898|17485992|PB1D11:Alu:SINE|223|-	PB1D11:Alu:SINE	SINE	Alu	PB1D11	65.4755	-0.212484	0.367735	-0.577819	0.563386	0.872978	-0.249194
chr6|57665291|57665660|ORR1D2:ERVL-MaLR:LTR|217|+	ORR1D2:ERVL-MaLR:LTR	LTR	ERVL-MaLR	ORR1D2	7.12462	6.20251	1.70502	3.63779	0.000274988	0.00586685	3.56069
chr3|119707237|119711590|Lx5:L1:LINE|148|+	Lx5:L1:LINE	LINE	L1	Lx5	96.6354	-0.544665	0.285964	-1.90466	0.0568241	0.288028	-1.24547
chr2|84671747|84671919|B2_Mm2:B2:SINE|139|-	B2_Mm2:B2:SINE	SINE	B2	B2_Mm2	192.108	0.161196	0.214076	0.752989	0.451457	0.814578	0.345384
chr13|98326424|98327503|IAPEz-int:ERVK:LTR|27|-	IAPEz-int:ERVK:LTR	LTR	ERVK	IAPEz-int	7.08565	6.19572	1.71456	3.6136	0.000301974	0.00634756	3.52003
chr13|8761844|8762161|ERVB7_1-LTR_MM:ERVK:LTR|35|-	ERVB7_1-LTR_MM:ERVK:LTR	LTR	ERVK	ERVB7_1-LTR_MM	117.67	0.214909	0.263413	0.815862	0.414579	0.786016	0.382393
chr1|86349988|86350130|B1_Mus1:Alu:SINE|140|-	B1_Mus1:Alu:SINE	SINE	Alu	B1_Mus1	214.272	0.243088	0.210578	1.15439	0.248341	0.648723	0.604952
chr1|133138053|133138187|ID_B1:B4:SINE|237|-	ID_B1:B4:SINE	SINE	B4	ID_B1	61.098	-0.0701027	0.347415	-0.201784	0.840086	0.964307	-0.0756763
chr15|58094677|58094823|B1_Mus2:Alu:SINE|41|+	B1_Mus2:Alu:SINE	SINE	Alu	B1_Mus2	84.7847	-0.0996484	0.312612	-0.318761	0.749908	0.944677	-0.124992
chr3|32338554|32338700|B1_Mus1:Alu:SINE|68|+	B1_Mus1:Alu:SINE	SINE	Alu	B1_Mus1	54.0831	-0.546112	0.35574	-1.53514	0.124749	0.458307	-0.903962
chr5|129023595|129023687|B1_Mur3:Alu:SINE|121|+	B1_Mur3:Alu:SINE	SINE	Alu	B1_Mur3	94.4444	0.296701	0.280704	1.05699	0.290516	0.688319	0.53683
chr16|20124296|20124471|B3A:B2:SINE|247|+	B3A:B2:SINE	SINE	B2	B3A	73.0306	-0.2132	0.310537	-0.686551	0.492365	0.834495	-0.307712
chr18|60301803|60302228|ORR1A4-int:ERVL-MaLR:LTR|236|+	ORR1A4-int:ERVL-MaLR:LTR	LTR	ERVL-MaLR	ORR1A4-int	7.01922	6.17712	1.71193	3.60827	0.000308243	0.00645427	3.51111
chr2|84687797|84687930|B1_Mur2:Alu:SINE|220|-	B1_Mur2:Alu:SINE	SINE	Alu	B1_Mur2	101.647	-0.25932	0.274491	-0.94473	0.344797	0.736491	-0.462437
chr9|50627089|50629381|MMETn-int:ERVK:LTR|22|-	MMETn-int:ERVK:LTR	LTR	ERVK	MMETn-int	1302.94	6.1633	0.221905	27.7745	8.82985e-170	2.39059e-165	169.054
chr18|32079719|32079852|LTR50:ERVL:LTR|285|-	LTR50:ERVL:LTR	LTR	ERVL	LTR50	65.5774	-0.287509	0.329963	-0.871338	0.383569	0.763866	-0.416156
chr11|119542044|119542192|RMER17A2:ERVK:LTR|310|+	RMER17A2:ERVK:LTR	LTR	ERVK	RMER17A2	6.92181	6.15999	1.71017	3.60197	0.000315811	0.00657208	3.50057
chr4|49512845|49513326|RMER4B:ERVK:LTR|122|-	RMER4B:ERVK:LTR	LTR	ERVK	RMER4B	210.091	-0.0446938	0.213044	-0.209787	0.833834	0.961532	-0.0789203
chr2|31681131|31681319|B2_Mm1a:B2:SINE|27|+	B2_Mm1a:B2:SINE	SINE	B2	B2_Mm1a	87.3846	-0.688354	0.293541	-2.345	0.019027	0.136424	-1.72063
chr18|60391346|60391623|MTE2b:ERVL-MaLR:LTR|286|+	MTE2b:ERVL-MaLR:LTR	LTR	ERVL-MaLR	MTE2b	56.7639	6.1545	0.891927	6.90023	5.19194e-12	6.72567e-10	11.2847
chr1|185286779|185286876|RLTR17B_Mm:ERVK:LTR|239|+	RLTR17B_Mm:ERVK:LTR	LTR	ERVK	RLTR17B_Mm	81.4144	-0.265345	0.306195	-0.866588	0.386168	0.765182	-0.413224
chr13|92384931|92385017|ID4:ID:SINE|265|-	ID4:ID:SINE	SINE	ID	ID4	116.236	0.112105	0.271553	0.412829	0.679732	0.923344	0.167663
chr14|66310866|66311446|L1ME3A:L1:LINE|261|-	L1ME3A:L1:LINE	LINE	L1	L1ME3A	298.812	0.315601	0.188332	1.67577	0.0937823	0.391952	1.02788
chr13|23329694|23330016|RLTRETN_Mm:ERVK:LTR|12|-	RLTRETN_Mm:ERVK:LTR	LTR	ERVK	RLTRETN_Mm	6.88285	6.15306	1.71685	3.58392	0.000338482	0.00696887	3.47046
chr5|114904190|114904607|Lx8:L1:LINE|283|+	Lx8:L1:LINE	LINE	L1	Lx8	6.87487	6.14486	1.74918	3.51299	0.000443092	0.00876281	3.35351
chr5|111088017|111093087|MMERVK10C-int:ERVK:LTR|12|-	MMERVK10C-int:ERVK:LTR	LTR	ERVK	MMERVK10C-int	6.8359	6.13755	1.73369	3.54017	0.000399873	0.00802533	3.39808
chr2|84671573|84671742|B3:B2:SINE|213|-	B3:B2:SINE	SINE	B2	B3	220.711	0.456387	0.218799	2.08588	0.0369897	0.212489	1.43192
chr2|157470500|157470633|MIR3:MIR:SINE|326|-	MIR3:MIR:SINE	SINE	MIR	MIR3	119.22	0.342479	0.262407	1.30514	0.191845	0.576535	0.71705
chr6|79633492|79635278|ETnERV3-int:ERVK:LTR|58|+	ETnERV3-int:ERVK:LTR	LTR	ERVK	ETnERV3-int	6.79694	6.13036	1.72379	3.55632	0.000376081	0.00761557	3.42472
chr1|133137105|133137228|B1F2:Alu:SINE|236|-	B1F2:Alu:SINE	SINE	Alu	B1F2	124.991	-0.259609	0.25265	-1.02755	0.304163	0.699951	-0.516893
chr4|137386188|137386312|ERVB4_1C-LTR_Mm:ERVK:LTR|229|+	ERVB4_1C-LTR_Mm:ERVK:LTR	LTR	ERVK	ERVB4_1C-LTR_Mm	232.263	-0.466638	0.251785	-1.85331	0.0638373	0.312029	-1.19493
chr14|19006226|19012668|IAPEz-int:ERVK:LTR|27|-	IAPEz-int:ERVK:LTR	LTR	ERVK	IAPEz-int	6.61362	6.08952	1.74877	3.48217	0.00049736	0.00950956	3.30333
chr16|87731807|87731924|RLTR17B_Mm:ERVK:LTR|184|+	RLTR17B_Mm:ERVK:LTR	LTR	ERVK	RLTR17B_Mm	71.1308	-0.0620012	0.314749	-0.196986	0.843838	0.965762	-0.0737408
chr19|5801968|5802116|B1_Mus1:Alu:SINE|27|-	B1_Mus1:Alu:SINE	SINE	Alu	B1_Mus1	61.1848	-0.480421	0.35887	-1.3387	0.180667	0.558925	-0.743121
chr14|45285153|45285250|L1MC4:L1:LINE|234|+	L1MC4:L1:LINE	LINE	L1	L1MC4	107.958	0.0307756	0.275596	0.111669	0.911085	0.9802	0.0404409
chr11|98921408|98921539|ID_B1:B4:SINE|209|+	ID_B1:B4:SINE	SINE	B4	ID_B1	90.5161	-0.557828	0.28504	-1.95702	0.0503456	0.265444	-1.29804
chr8|40566696|40567018|RLTRETN_Mm:ERVK:LTR|6|+	RLTRETN_Mm:ERVK:LTR	LTR	ERVK	RLTRETN_Mm	95.4605	-0.361967	0.283758	-1.27562	0.202091	0.588515	-0.694452
chr4|46505136|46505282|B1_Mus2:Alu:SINE|68|+	B1_Mus2:Alu:SINE	SINE	Alu	B1_Mus2	6.59413	6.08577	1.74207	3.49341	0.000476892	0.00917652	3.32158
chr7|23324751|23331818|ETnERV3-int:ERVK:LTR|62|-	ETnERV3-int:ERVK:LTR	LTR	ERVK	ETnERV3-int	6.51621	6.07099	1.72854	3.51221	0.000444401	0.00878228	3.35222
chr10|121588992|121589114|ID_B1:B4:SINE|302|-	ID_B1:B4:SINE	SINE	B4	ID_B1	80.6098	-0.188708	0.33912	-0.556464	0.577894	0.880139	-0.238152
chr14|112366126|112366443|ERVB7_1-LTR_MM:ERVK:LTR|31|-	ERVB7_1-LTR_MM:ERVK:LTR	LTR	ERVK	ERVB7_1-LTR_MM	175.129	-0.188816	0.222407	-0.848966	0.3959	0.773791	-0.402414
chr13|65449234|65449607|ERVB2_1A-I_MM-int:ERVK:LTR|28|+	ERVB2_1A-I_MM-int:ERVK:LTR	LTR	ERVK	ERVB2_1A-I_MM-int	6.49673	6.06732	1.72818	3.51082	0.000446734	0.00881551	3.34995
chr8|13880911|13881044|URR1B:hAT-Charlie:DNA|168|+	URR1B:hAT-Charlie:DNA	DNA	hAT-Charlie	URR1B	105.473	0.180367	0.27737	0.650276	0.515514	0.848193	0.28776
chr14|121285463|121285653|B3:B2:SINE|228|+	B3:B2:SINE	SINE	B2	B3	134.576	0.412986	0.24522	1.68414	0.0921541	0.390191	1.03549
chr1|180867422|180867568|B2_Mm2:B2:SINE|73|+	B2_Mm2:B2:SINE	SINE	B2	B2_Mm2	93.0324	0.283921	0.286618	0.990589	0.321886	0.715889	0.492298
chr1|13626185|13626539|ORR1B1:ERVL-MaLR:LTR|116|+	ORR1B1:ERVL-MaLR:LTR	LTR	ERVL-MaLR	ORR1B1	154.758	-0.0785817	0.238097	-0.330041	0.741369	0.939341	-0.129965
chr1|105457552|105458130|MLTR18B_MM:ERVK:LTR|217|+	MLTR18B_MM:ERVK:LTR	LTR	ERVK	MLTR18B_MM	218.356	-0.0968885	0.210561	-0.460144	0.645413	0.909372	-0.190163
chr2|88172403|88178710|IAPEz-int:ERVK:LTR|20|+	IAPEz-int:ERVK:LTR	LTR	ERVK	IAPEz-int	6.45776	6.05996	1.73103	3.50078	0.000463898	0.00899683	3.33358
chr2|113809941|113810293|IAPLTR1_Mm:ERVK:LTR|6|-	IAPLTR1_Mm:ERVK:LTR	LTR	ERVK	IAPLTR1_Mm	6.45776	6.05996	1.73103	3.50078	0.000463898	0.00899683	3.33358
chr2|173206860|173207145|L1MA5:L1:LINE|317|-	L1MA5:L1:LINE	LINE	L1	L1MA5	70.1396	6.03324	0.777902	7.75579	8.77949e-15	1.66221e-12	14.0565
chr11|46146714|46146907|MER92B:ERV1:LTR|287|+	MER92B:ERV1:LTR	LTR	ERV1	MER92B	232.122	-0.277005	0.217765	-1.27204	0.20336	0.590962	-0.691735
chr1|37419214|37419388|L1MB7:L1:LINE|308|+	L1MB7:L1:LINE	LINE	L1	L1MB7	102.549	-0.107283	0.280204	-0.382875	0.701812	0.925507	-0.153779
chr11|82062434|82062512|L1MA4:L1:LINE|199|+	L1MA4:L1:LINE	LINE	L1	L1MA4	17.4394	6.03108	1.52652	3.95087	7.7869e-05	0.00201744	4.10864
chr18|4197229|4197403|B3A:B2:SINE|368|-	B3A:B2:SINE	SINE	B2	B3A	77.4697	-0.403555	0.771241	-0.523254	0.600797	0.889386	-0.221272
chr17|23822842|23823594|L2c:L2:LINE|307|+	L2c:L2:LINE	LINE	L2	L2c	446.448	0.335293	0.181251	1.84988	0.0643305	0.313309	1.19158
chr19|10942814|10942959|B1_Mur4:Alu:SINE|190|-	B1_Mur4:Alu:SINE	SINE	Alu	B1_Mur4	82.7174	-0.224892	0.300534	-0.748309	0.454274	0.816366	-0.342682
chr2|155059831|155059919|LTR50:ERVL:LTR|306|-	LTR50:ERVL:LTR	LTR	ERVL	LTR50	129.518	-0.294838	0.284287	-1.03711	0.299683	0.69481	-0.523338
chr10|88746690|88746799|PB1D7:Alu:SINE|224|-	PB1D7:Alu:SINE	SINE	Alu	PB1D7	87.7799	0.0960526	0.289688	0.331572	0.740212	0.939068	0.130644
chr1|134506863|134507013|Chap1_Mam:hAT-Charlie:DNA|259|-	Chap1_Mam:hAT-Charlie:DNA	DNA	hAT-Charlie	Chap1_Mam	136.857	-0.619874	0.243048	-2.55042	0.0107594	0.096035	-1.96821
chr18|66464159|66464304|B1_Mur4:Alu:SINE|121|-	B1_Mur4:Alu:SINE	SINE	Alu	B1_Mur4	122.101	0.108024	0.281458	0.383804	0.701124	0.925507	0.154205
chr2|164154713|164154899|L1M5:L1:LINE|288|+	L1M5:L1:LINE	LINE	L1	L1M5	110.579	-0.030443	0.264117	-0.115263	0.908237	0.979742	-0.041801
chr1|133137398|133137518|PB1:Alu:SINE|250|+	PB1:Alu:SINE	SINE	Alu	PB1	128.119	-0.288931	0.251922	-1.14691	0.25142	0.651507	-0.5996
chr1|37418692|37418866|L1MB7:L1:LINE|305|+	L1MB7:L1:LINE	LINE	L1	L1MB7	133.176	-0.0556643	0.244066	-0.228071	0.819591	0.955116	-0.0864026
chr6|120887629|120887806|MER20:hAT-Charlie:DNA|216|-	MER20:hAT-Charlie:DNA	DNA	hAT-Charlie	MER20	90.0477	0.601589	0.300773	2.00014	0.0454849	0.246587	1.34213
chr10|58422556|58422659|PB1D9:Alu:SINE|194|+	PB1D9:Alu:SINE	SINE	Alu	PB1D9	75.0553	-0.00673308	0.322829	-0.0208565	0.98336	0.997654	-0.00728739
chr1|160816234|160819505|IAPEz-int:ERVK:LTR|22|-	IAPEz-int:ERVK:LTR	LTR	ERVK	IAPEz-int	6.30191	6.02892	1.80274	3.34432	0.000824849	0.014417	3.08363
chr15|23240734|23247112|IAPEz-int:ERVK:LTR|21|-	IAPEz-int:ERVK:LTR	LTR	ERVK	IAPEz-int	17.3418	6.01442	1.53117	3.92799	8.56604e-05	0.00217862	4.06722
chr11|102685807|102685918|PB1D7:Alu:SINE|278|+	PB1D7:Alu:SINE	SINE	Alu	PB1D7	81.5116	0.313806	0.297737	1.05397	0.291895	0.689356	0.534773
chr11|82963629|82963747|B1_Mur1:Alu:SINE|136|+	B1_Mur1:Alu:SINE	SINE	Alu	B1_Mur1	6.23548	6.00913	1.74137	3.45081	0.000558905	0.0105301	3.25266
chr5|135053018|135053138|PB1D10:Alu:SINE|217|-	PB1D10:Alu:SINE	SINE	Alu	PB1D10	119.906	-0.279928	0.258955	-1.08099	0.279701	0.677646	-0.553306
chrX|74014970|74015157|B2_Mm1a:B2:SINE|37|-	B2_Mm1a:B2:SINE	SINE	B2	B2_Mm1a	117.278	0.376487	0.257067	1.46455	0.143045	0.494524	0.844527
chr4|129607736|129607881|B1_Mus2:Alu:SINE|28|+	B1_Mus2:Alu:SINE	SINE	Alu	B1_Mus2	150.868	0.107805	0.239139	0.450805	0.65213	0.913586	0.185666
chr9|65902765|65902878|B1_Mur1:Alu:SINE|216|-	B1_Mur1:Alu:SINE	SINE	Alu	B1_Mur1	89.0167	0.60937	0.28847	2.11242	0.0346506	0.203499	1.46029
chr12|116371005|116371109|PB1D10:Alu:SINE|267|+	PB1D10:Alu:SINE	SINE	Alu	PB1D10	72.4598	-0.141578	0.313473	-0.451644	0.651526	0.913349	-0.186068
chr2|121935040|121935146|B1F2:Alu:SINE|297|+	B1F2:Alu:SINE	SINE	Alu	B1F2	79.0274	-0.133674	0.30601	-0.436827	0.662237	0.918857	-0.178987
chr5|142667143|142667252|L1MEg:L1:LINE|230|-	L1MEg:L1:LINE	LINE	L1	L1MEg	89.5601	-0.0491996	0.29495	-0.166806	0.867522	0.974456	-0.0617193
chr5|67613119|67613237|PB1D10:Alu:SINE|279|-	PB1D10:Alu:SINE	SINE	Alu	PB1D10	6.19651	6.00142	1.74843	3.43246	0.000598137	0.011069	3.2232
chr6|143203486|143204361|RLTR42-int:ERVK:LTR|104|+	RLTR42-int:ERVK:LTR	LTR	ERVK	RLTR42-int	367.599	-0.415804	0.187224	-2.22089	0.0263587	0.165884	-1.57908
chr15|96573288|96573455|MER5A:hAT-Charlie:DNA|275|-	MER5A:hAT-Charlie:DNA	DNA	hAT-Charlie	MER5A	93.7353	0.626252	0.317945	1.96969	0.0488743	0.259201	1.31092
chr2|132239769|132239886|B1_Mur2:Alu:SINE|120|-	B1_Mur2:Alu:SINE	SINE	Alu	B1_Mur2	72.6643	0.194728	0.332895	0.584952	0.55858	0.871971	0.252915
chr18|6202223|6202368|B1_Mus2:Alu:SINE|48|-	B1_Mus2:Alu:SINE	SINE	Alu	B1_Mus2	115.049	0.194931	0.265827	0.733298	0.463377	0.82023	0.334066
chr4|137386314|137386399|MMETn-int:ERVK:LTR|24|+	MMETn-int:ERVK:LTR	LTR	ERVK	MMETn-int	230.775	-0.375279	0.211276	-1.77625	0.0756919	0.347946	-1.12095
chr8|71624132|71624209|L2a:L2:LINE|325|-	L2a:L2:LINE	LINE	L2	L2a	78.3955	0.0254251	0.309696	0.0820968	0.93457	0.987956	0.0293883
chr3|100939324|100939458|B1F2:Alu:SINE|295|-	B1F2:Alu:SINE	SINE	Alu	B1F2	134.405	-0.5609	0.246354	-2.2768	0.0227981	0.155252	-1.6421
chr2|150931031|150931111|ID4:ID:SINE|250|+	ID4:ID:SINE	SINE	ID	ID4	74.0282	-0.703868	0.314997	-2.23452	0.0254488	0.161208	-1.59433
chr2|181551136|181551251|PB1D10:Alu:SINE|186|+	PB1D10:Alu:SINE	SINE	Alu	PB1D10	109.678	0.364202	0.266962	1.36425	0.17249	0.544414	0.763235
chr7|112901322|112901706|MTC:ERVL-MaLR:LTR|152|-	MTC:ERVL-MaLR:LTR	LTR	ERVL-MaLR	MTC	141.636	-0.55726	0.275469	-2.02295	0.0430781	0.238506	-1.36574
chr1|132988926|132989090|B4A:B4:SINE|313|+	B4A:B4:SINE	SINE	B4	B4A	48.6953	-0.456851	0.384228	-1.18901	0.234436	0.633028	-0.629976
chr4|101465969|101466075|MIRb:MIR:SINE|343|-	MIRb:MIR:SINE	SINE	MIR	MIRb	58.5213	0.240413	0.368189	0.652961	0.513782	0.847685	0.289222
chr5|105270621|105271006|LTR10_RN:ERVK:LTR|213|-	LTR10_RN:ERVK:LTR	LTR	ERVK	LTR10_RN	17.0613	6.00118	1.53041	3.9213	8.80734e-05	0.00223268	4.05516
chr10|43512441|43512567|B1_Mur1:Alu:SINE|181|+	B1_Mur1:Alu:SINE	SINE	Alu	B1_Mur1	55.4631	-0.446536	0.372895	-1.19748	0.231118	0.630076	-0.636166
chr4|98454409|98454761|IAPLTR1_Mm:ERVK:LTR|11|+	IAPLTR1_Mm:ERVK:LTR	LTR	ERVK	IAPLTR1_Mm	17.1037	5.99988	1.56993	3.82176	0.000132503	0.00314132	3.87777
chr6|65385179|65391554|IAPEz-int:ERVK:LTR|19|-	IAPEz-int:ERVK:LTR	LTR	ERVK	IAPEz-int	6.17703	5.99751	1.75416	3.41901	0.000628484	0.0115595	3.20171
chr2|152412536|152412682|MIR3:MIR:SINE|302|+	MIR3:MIR:SINE	SINE	MIR	MIR3	135.099	0.532122	0.249607	2.13184	0.0330198	0.195747	1.48123
chrX|151089228|151089346|MIR3:MIR:SINE|218|+	MIR3:MIR:SINE	SINE	MIR	MIR3	70.7372	-0.525791	0.32021	-1.64202	0.100587	0.410143	-0.99746
chr4|139961382|139961811|RLTR10C:ERVK:LTR|42|-	RLTR10C:ERVK:LTR	LTR	ERVK	RLTR10C	6.14957	5.98437	1.7754	3.37071	0.000749743	0.0133105	3.12509
chr19|41923720|41923836|PB1:Alu:SINE|179|-	PB1:Alu:SINE	SINE	Alu	PB1	94.5848	-0.489021	0.286523	-1.70674	0.0878697	0.384079	-1.05616
chr1|119471214|119471332|PB1D10:Alu:SINE|183|-	PB1D10:Alu:SINE	SINE	Alu	PB1D10	100.645	0.469867	0.276972	1.69644	0.089802	0.388226	1.04671
chr17|42794641|42794775|ID_B1:B4:SINE|291|+	ID_B1:B4:SINE	SINE	B4	ID_B1	92.1459	0.132447	0.290569	0.455819	0.64852	0.911159	0.188076
chr13|30370466|30376891|IAPEz-int:ERVK:LTR|29|+	IAPEz-int:ERVK:LTR	LTR	ERVK	IAPEz-int	6.13008	5.98032	1.76764	3.38322	0.000716402	0.0129306	3.14484
chrX|103958076|103958170|PB1D10:Alu:SINE|185|+	PB1D10:Alu:SINE	SINE	Alu	PB1D10	99.5847	-0.621699	0.283072	-2.19626	0.0280733	0.173966	-1.55171
chr19|9018558|9018639|L1MEg:L1:LINE|269|-	L1MEg:L1:LINE	LINE	L1	L1MEg	91.8184	-0.704887	0.297604	-2.36854	0.0178584	0.130746	-1.74816
chr13|59755683|59755778|PB1D10:Alu:SINE|221|+	PB1D10:Alu:SINE	SINE	Alu	PB1D10	61.1276	-0.0254818	0.337682	-0.0754609	0.939848	0.989999	-0.0269424
chr19|45742284|45742420|MIR3:MIR:SINE|224|+	MIR3:MIR:SINE	SINE	MIR	MIR3	33.6035	5.97947	1.10048	5.43353	5.52486e-08	3.43862e-06	7.25768
chr12|50980175|50980371|RLTR13G:ERVK:LTR|265|+	RLTR13G:ERVK:LTR	LTR	ERVK	RLTR13G	246.475	-0.0375105	0.198204	-0.189251	0.849896	0.968046	-0.0706343
chr3|103066087|103066175|B4A:B4:SINE|265|-	B4A:B4:SINE	SINE	B4	B4A	87.2887	-0.0990106	0.292019	-0.339056	0.734568	0.936655	-0.133968
chr10|83368713|83368819|Lx8:L1:LINE|265|+	Lx8:L1:LINE	LINE	L1	Lx8	58.5934	0.045943	0.356363	0.128922	0.897419	0.978292	0.0470046
chr16|45825940|45826022|L3:CR1:LINE|239|-	L3:CR1:LINE	LINE	CR1	L3	44.8029	-0.977754	0.40818	-2.3954	0.0166023	0.125304	-1.77983
chr4|45837260|45840220|IAPEz-int:ERVK:LTR|18|-	IAPEz-int:ERVK:LTR	LTR	ERVK	IAPEz-int	6.07962	5.97707	1.81172	3.29912	0.000969871	0.0164091	3.01329
chr1|37417618|37417948|L1MB2:L1:LINE|281|+	L1MB2:L1:LINE	LINE	L1	L1MB2	280.107	0.110335	0.194919	0.566053	0.571358	0.876543	0.243092
chr5|89203776|89204097|RLTRETN_Mm:ERVK:LTR|12|-	RLTRETN_Mm:ERVK:LTR	LTR	ERVK	RLTRETN_Mm	202.488	0.228102	0.21195	1.07621	0.281834	0.67886	0.550006
chr15|82173326|82173536|ID_B1:B4:SINE|191|+	ID_B1:B4:SINE	SINE	B4	ID_B1	138.737	-0.55765	0.244594	-2.2799	0.0226137	0.155038	-1.64563
chr11|43446511|43446641|ID_B1:B4:SINE|254|+	ID_B1:B4:SINE	SINE	B4	ID_B1	81.1852	0.282632	0.303925	0.929939	0.352402	0.741102	0.452961
chr3|95254461|95254588|ID_B1:B4:SINE|212|+	ID_B1:B4:SINE	SINE	B4	ID_B1	62.2379	-0.620984	0.337332	-1.84087	0.0656405	0.317632	-1.18283
chr9|18313745|18314042|ORR1E:ERVL-MaLR:LTR|256|+	ORR1E:ERVL-MaLR:LTR	LTR	ERVL-MaLR	ORR1E	150.613	0.234867	0.234557	1.00132	0.316672	0.711096	0.499391
chr8|123403166|123403262|MLT1L:ERVL-MaLR:LTR|347|+	MLT1L:ERVL-MaLR:LTR	LTR	ERVL-MaLR	MLT1L	90.479	0.328189	0.304904	1.07637	0.281763	0.67886	0.550115
chr9|58524362|58524472|B1_Mus1:Alu:SINE|200|-	B1_Mus1:Alu:SINE	SINE	Alu	B1_Mus1	79.8189	0.449274	0.302452	1.48544	0.137427	0.485098	0.861928
chr14|54690328|54690436|B1_Mur1:Alu:SINE|130|+	B1_Mur1:Alu:SINE	SINE	Alu	B1_Mur1	106.899	0.236631	0.267141	0.885788	0.375732	0.759033	0.425122
chr16|17038817|17038905|ID4:ID:SINE|215|-	ID4:ID:SINE	SINE	ID	ID4	61.1793	-0.0700769	0.359953	-0.194684	0.845641	0.966497	-0.0728142
chr3|95323824|95323938|AmnSINE1:Deu:SINE|296|-	AmnSINE1:Deu:SINE	SINE	Deu	AmnSINE1	97.4235	0.400783	0.279467	1.4341	0.151544	0.509932	0.81946
chr16|20123302|20123427|B1_Mur1:Alu:SINE|221|+	B1_Mur1:Alu:SINE	SINE	Alu	B1_Mur1	31.5875	0.119535	0.492395	0.242762	0.80819	0.950474	0.0924864
chr2|154537863|154538016|ID_B1:B4:SINE|258|+	ID_B1:B4:SINE	SINE	B4	ID_B1	59.9799	-0.825617	0.369116	-2.23674	0.0253034	0.160399	-1.59682
chr10|115451324|115451464|B1_Mm:Alu:SINE|43|-	B1_Mm:Alu:SINE	SINE	Alu	B1_Mm	6.1106	5.9763	1.76153	3.39268	0.000692132	0.0125343	3.15981
chr11|6749421|6750118|RLTR4_Mm:ERV1:LTR|46|-	RLTR4_Mm:ERV1:LTR	LTR	ERV1	RLTR4_Mm	6.09112	5.9723	1.75689	3.39936	0.000675433	0.0122812	3.17042
chr11|97049031|97049210|B2_Mm2:B2:SINE|57|+	B2_Mm2:B2:SINE	SINE	B2	B2_Mm2	93.8901	0.292166	0.282792	1.03315	0.301534	0.696801	0.520664
chr17|46774958|46775104|B1_Mus2:Alu:SINE|188|-	B1_Mus2:Alu:SINE	SINE	Alu	B1_Mus2	266.842	-0.396386	0.192704	-2.05696	0.0396898	0.223969	-1.40132
chr1|75491738|75491901|MIR:MIR:SINE|327|-	MIR:MIR:SINE	SINE	MIR	MIR	6.05216	5.96437	1.75208	3.40417	0.000663659	0.0121241	3.17806
chr1|108040348|108040538|IAPEz-int:ERVK:LTR|21|-	IAPEz-int:ERVK:LTR	LTR	ERVK	IAPEz-int	6.03267	5.96041	1.75166	3.40272	0.000667184	0.0121721	3.17575
chr6|5334140|5334577|RLTR9F:ERVK:LTR|101|+	RLTR9F:ERVK:LTR	LTR	ERVK	RLTR9F	6.01319	5.95644	1.75268	3.39849	0.000677601	0.0123041	3.16903
chr3|51686334|51686651|LTR16A2:ERVL:LTR|322|-	LTR16A2:ERVL:LTR	LTR	ERVL	LTR16A2	5.99371	5.95246	1.75515	3.39143	0.000695289	0.0125746	3.15783
chr4|56751335|56751438|PB1D11:Alu:SINE|209|-	PB1D11:Alu:SINE	SINE	Alu	PB1D11	108.467	-0.0419327	0.267854	-0.156551	0.875599	0.976197	-0.0576948
chr5|145246576|145246688|PB1:Alu:SINE|232|-	PB1:Alu:SINE	SINE	Alu	PB1	28.538	-0.741575	0.483109	-1.53501	0.124782	0.458307	-0.903848
chr11|15173111|15173432|RLTRETN_Mm:ERVK:LTR|12|-	RLTRETN_Mm:ERVK:LTR	LTR	ERVK	RLTRETN_Mm	161.888	-1.03772	0.703357	-1.47538	0.140109	0.490453	-0.853533
chrX|126143928|126150311|IAPEz-int:ERVK:LTR|24|+	IAPEz-int:ERVK:LTR	LTR	ERVK	IAPEz-int	5.97423	5.94845	1.75899	3.38173	0.000720301	0.0129923	3.14249
chr13|55700224|55700369|B1_Mus2:Alu:SINE|21|+	B1_Mus2:Alu:SINE	SINE	Alu	B1_Mus2	64.9487	0.222112	0.341629	0.650157	0.515591	0.848268	0.287695
chr3|151731689|151731797|L1M2:L1:LINE|309|+	L1M2:L1:LINE	LINE	L1	L1M2	32.7498	5.9446	1.10114	5.39861	6.71579e-08	4.12298e-06	7.1729
chr1|173921338|173921500|MTE2b:ERVL-MaLR:LTR|323|+	MTE2b:ERVL-MaLR:LTR	LTR	ERVL-MaLR	MTE2b	5.96624	5.93959	1.82325	3.2577	0.00112319	0.0184075	2.94955
chr13|23324940|23325196|RLTR13G:ERVK:LTR|288|-	RLTR13G:ERVK:LTR	LTR	ERVK	RLTR13G	32.4691	5.93248	1.10364	5.37539	7.64151e-08	4.64913e-06	7.11682
chr19|37421461|37421605|B1_Mm:Alu:SINE|35|+	B1_Mm:Alu:SINE	SINE	Alu	B1_Mm	108.933	-0.126368	0.289485	-0.436527	0.662454	0.918857	-0.178844
chrX|150985565|150985676|PB1D10:Alu:SINE|248|-	PB1D10:Alu:SINE	SINE	Alu	PB1D10	79.7296	-0.670711	0.312785	-2.14432	0.0320069	0.191232	-1.49476
chr16|3628865|3632950|IAPEY4_I-int:ERVK:LTR|72|-	IAPEY4_I-int:ERVK:LTR	LTR	ERVK	IAPEY4_I-int	5.8963	5.93196	1.791	3.3121	0.000925981	0.0159377	3.0334
chr2|152110443|152110595|B1_Mur4:Alu:SINE|144|-	B1_Mur4:Alu:SINE	SINE	Alu	B1_Mur4	130.684	0.118157	0.251457	0.469889	0.638434	0.904262	0.194884
chr8|40571399|40571523|ERVB4_1C-LTR_Mm:ERVK:LTR|246|+	ERVB4_1C-LTR_Mm:ERVK:LTR	LTR	ERVK	ERVB4_1C-LTR_Mm	188.516	-0.213397	0.223938	-0.952927	0.340627	0.733692	-0.467721
chr1|126425635|126429307|IAPEz-int:ERVK:LTR|16|+	IAPEz-int:ERVK:LTR	LTR	ERVK	IAPEz-int	5.88832	5.92246	1.77839	3.33023	0.000867744	0.0150213	3.06161
chr11|72390721|72390865|B1_Mus1:Alu:SINE|56|+	B1_Mus1:Alu:SINE	SINE	Alu	B1_Mus1	42.978	-0.741335	0.440064	-1.68461	0.092064	0.389991	-1.03591
chr18|24485839|24485982|B1_Mur1:Alu:SINE|191|-	B1_Mur1:Alu:SINE	SINE	Alu	B1_Mur1	71.5187	0.233497	0.329191	0.709305	0.478135	0.827899	0.32045
chr19|8810157|8810333|B2_Mm1a:B2:SINE|80|-	B2_Mm1a:B2:SINE	SINE	B2	B2_Mm1a	92.4637	0.391663	0.284558	1.37639	0.168701	0.537721	0.772883
chr2|153391647|153391780|MLTR73:ERV1:LTR|222|-	MLTR73:ERV1:LTR	LTR	ERV1	MLTR73	46.3628	-0.629128	0.411895	-1.5274	0.126662	0.461602	-0.897354
chr16|20123715|20123847|B3:B2:SINE|129|-	B3:B2:SINE	SINE	B2	B3	51.0423	-0.879618	0.384058	-2.29033	0.0220024	0.151576	-1.65753
chr1|7620412|7620660|RLTR13G:ERVK:LTR|277|+	RLTR13G:ERVK:LTR	LTR	ERVK	RLTR13G	5.88832	5.92246	1.77839	3.33023	0.000867744	0.0150213	3.06161
chr14|70438901|70439109|MIRb:MIR:SINE|317|-	MIRb:MIR:SINE	SINE	MIR	MIRb	114.566	-0.35893	0.263748	-1.36088	0.173551	0.545645	-0.760572
chr9|20966441|20966639|ID_B1:B4:SINE|237|+	ID_B1:B4:SINE	SINE	B4	ID_B1	102.162	0.3318	0.27511	1.20606	0.227794	0.62574	0.642458
chr2|156309185|156309310|RSINE1:B4:SINE|256|+	RSINE1:B4:SINE	SINE	B4	RSINE1	91.185	0.0104499	0.310539	0.033651	0.973155	0.997037	0.0118178
chr1|118298941|118299019|PB1D10:Alu:SINE|179|+	PB1D10:Alu:SINE	SINE	Alu	PB1D10	155.975	0.137786	0.232688	0.592149	0.553751	0.870813	0.256686
chr13|112507396|112508163|RMER19B:ERVK:LTR|156|-	RMER19B:ERVK:LTR	LTR	ERVK	RMER19B	234.05	-0.0314019	0.208701	-0.150463	0.880399	0.976812	-0.0553204
chr3|96632266|96632428|B2_Mm2:B2:SINE|130|+	B2_Mm2:B2:SINE	SINE	B2	B2_Mm2	116.548	-0.231694	0.258355	-0.896804	0.369824	0.755668	-0.432005
chr15|81916252|81916436|ID_B1:B4:SINE|295|+	ID_B1:B4:SINE	SINE	B4	ID_B1	104.392	0.0328067	0.271498	0.120836	0.903821	0.979142	0.0439175
chr8|112013579|112014165|RLTR19-int:ERVK:LTR|77|-	RLTR19-int:ERVK:LTR	LTR	ERVK	RLTR19-int	31.9706	1.53422	1.33155	1.15221	0.249236	0.64966	0.603389
chr10|58423364|58423596|B4:B4:SINE|276|+	B4:B4:SINE	SINE	B4	B4	184.913	-0.0650614	0.236793	-0.274761	0.7835	0.947819	-0.105961
chr11|3308229|3308345|L3b:CR1:LINE|264|+	L3b:CR1:LINE	LINE	CR1	L3b	57.8307	-0.0777508	0.348595	-0.223041	0.823504	0.956849	-0.0843344
chr18|58679205|58679424|URR1A:hAT-Charlie:DNA|183|+	URR1A:hAT-Charlie:DNA	DNA	hAT-Charlie	URR1A	92.6765	0.323446	0.28512	1.13442	0.256619	0.657092	0.590711
chr11|82963434|82963546|B1_Mur4:Alu:SINE|179|+	B1_Mur4:Alu:SINE	SINE	Alu	B1_Mur4	5.86883	5.91829	1.77273	3.33852	0.000842273	0.0146742	3.07455
chr7|39778411|39781410|IAPEz-int:ERVK:LTR|30|+	IAPEz-int:ERVK:LTR	LTR	ERVK	IAPEz-int	5.84935	5.91414	1.76855	3.34406	0.000825607	0.014421	3.08323
chr8|66476470|66476617|RSINE1:B4:SINE|336|-	RSINE1:B4:SINE	SINE	B4	RSINE1	46.4569	-0.562344	0.387365	-1.45172	0.146581	0.500246	-0.833923
chr2|49948180|49948377|B3:B2:SINE|183|+	B3:B2:SINE	SINE	B2	B3	5.82987	5.91001	1.766	3.34655	0.000818236	0.0143199	3.08712
chr19|45738825|45739012|B3A:B2:SINE|239|+	B3A:B2:SINE	SINE	B2	B3A	5.81039	5.90589	1.76492	3.34627	0.000819057	0.014325	3.08669
chr12|103599168|103599920|L2a:L2:LINE|343|+	L2a:L2:LINE	LINE	L2	L2a	5.73246	5.88927	1.77557	3.31684	0.000910423	0.0156999	3.04076
chr15|103196563|103196708|B2_Mm2:B2:SINE|103|+	B2_Mm2:B2:SINE	SINE	B2	B2_Mm2	119.898	0.225455	0.258074	0.873604	0.382334	0.763522	0.417557
chr7|102238221|102238360|B1_Mur1:Alu:SINE|181|+	B1_Mur1:Alu:SINE	SINE	Alu	B1_Mur1	92.5456	0.0726255	0.299116	0.242801	0.80816	0.950474	0.0925028
chr9|4385620|4385808|MER20:hAT-Charlie:DNA|262|+	MER20:hAT-Charlie:DNA	DNA	hAT-Charlie	MER20	106.125	0.289681	0.272461	1.0632	0.287689	0.684568	0.541077
chr13|97176000|97176144|ORR1D2:ERVL-MaLR:LTR|306|-	ORR1D2:ERVL-MaLR:LTR	LTR	ERVL-MaLR	ORR1D2	101.295	-0.631144	0.275192	-2.29347	0.021821	0.150556	-1.66113
chr11|86815876|86816395|RLTR6_Mm:ERV1:LTR|109|-	RLTR6_Mm:ERV1:LTR	LTR	ERV1	RLTR6_Mm	104.274	-0.514143	0.27484	-1.8707	0.0613869	0.303504	-1.21192
chr1|86349795|86349924|B1_Mus1:Alu:SINE|242|-	B1_Mus1:Alu:SINE	SINE	Alu	B1_Mus1	163.704	0.0838577	0.237606	0.352928	0.724142	0.931816	0.140176
chr5|67612916|67613063|MIR:MIR:SINE|326|-	MIR:MIR:SINE	SINE	MIR	MIR	5.71298	5.88503	1.78235	3.30183	0.000960546	0.0163883	3.01748
chr6|25800254|25800523|MT2A:ERVL:LTR|310|+	MT2A:ERVL:LTR	LTR	ERVL	MT2A	45.8509	-0.205249	0.422191	-0.486151	0.62686	0.897039	-0.202829
chr12|28681655|28682252|LTRIS_Mus:ERV1:LTR|60|+	LTRIS_Mus:ERV1:LTR	LTR	ERV1	LTRIS_Mus	214.923	0.209554	0.206522	1.01468	0.310258	0.704456	0.508277
chr17|35858473|35858565|B1F1:Alu:SINE|239|+	B1F1:Alu:SINE	SINE	Alu	B1F1	72.2992	-0.491101	0.343638	-1.42912	0.152968	0.512748	-0.815398
chr6|33972753|33972937|B3:B2:SINE|188|+	B3:B2:SINE	SINE	B2	B3	152.806	-0.213821	0.234905	-0.910245	0.362694	0.749814	-0.44046
chr2|122154807|122155050|B4A:B4:SINE|265|-	B4A:B4:SINE	SINE	B4	B4A	5.66603	5.86655	1.79769	3.26339	0.00110088	0.0181407	2.95826
chr5|114911866|114912023|MER5A:hAT-Charlie:DNA|333|+	MER5A:hAT-Charlie:DNA	DNA	hAT-Charlie	MER5A	217.966	5.86555	0.431807	13.5837	4.99999e-42	4.83463e-39	41.301
chr5|98269133|98270054|L1_Mur3:L1:LINE|301|-	L1_Mur3:L1:LINE	LINE	L1	L1_Mur3	5.64655	5.86218	1.79046	3.27411	0.00105994	0.017573	2.97472
chr3|75348818|75351749|IAPEz-int:ERVK:LTR|18|-	IAPEz-int:ERVK:LTR	LTR	ERVK	IAPEz-int	5.62707	5.85785	1.78508	3.28156	0.00103235	0.0172317	2.98617
chr11|46146384|46146562|ID_B1:B4:SINE|240|-	ID_B1:B4:SINE	SINE	B4	ID_B1	207.553	-0.25086	0.213024	-1.17761	0.238951	0.638867	-0.621692
chr4|155256369|155256711|MTEa:ERVL-MaLR:LTR|208|+	MTEa:ERVL-MaLR:LTR	LTR	ERVL-MaLR	MTEa	124.158	0.235937	0.270374	0.872632	0.382864	0.763522	0.416956
chr5|23699047|23699270|MYSERV6-int:ERVK:LTR|312|-	MYSERV6-int:ERVK:LTR	LTR	ERVK	MYSERV6-int	64.4781	-0.572978	0.329938	-1.73663	0.0824534	0.367343	-1.08379
chr2|28470685|28471267|RLTR18:ERVK:LTR|195|+	RLTR18:ERVK:LTR	LTR	ERVK	RLTR18	261.981	-0.327714	0.194098	-1.6884	0.0913352	0.389174	-1.03936
chr14|112366531|112366702|RLTR13G:ERVK:LTR|299|-	RLTR13G:ERVK:LTR	LTR	ERVK	RLTR13G	207.786	-0.377115	0.22456	-1.67935	0.093083	0.391184	-1.03113
chr1|182275884|182276074|RMER15:ERVL:LTR|294|-	RMER15:ERVL:LTR	LTR	ERVL	RMER15	115.532	0.697184	0.276023	2.52582	0.0115429	0.099116	1.93768
chr16|17045466|17045603|B1_Mur2:Alu:SINE|256|+	B1_Mur2:Alu:SINE	SINE	Alu	B1_Mur2	55.6383	0.0879793	0.361524	0.243357	0.807729	0.950472	0.0927343
chr2|26890955|26891062|PB1D9:Alu:SINE|159|-	PB1D9:Alu:SINE	SINE	Alu	PB1D9	85.1581	-0.463938	0.297217	-1.56094	0.118538	0.445551	-0.926142
chr11|83026552|83026938|Lx:L1:LINE|111|-	Lx:L1:LINE	LINE	L1	Lx	5.5881	5.84924	1.77959	3.28685	0.00101316	0.0169952	2.99432
chrX|105968722|105968930|ID_B1:B4:SINE|226|-	ID_B1:B4:SINE	SINE	B4	ID_B1	133.645	0.362757	0.24642	1.47211	0.140991	0.491726	0.850807
chr13|8763780|8767065|MMETn-int:ERVK:LTR|24|-	MMETn-int:ERVK:LTR	LTR	ERVK	MMETn-int	1084.23	-0.0655284	0.4094	-0.160059	0.872834	0.975327	-0.0590682
chr17|42793986|42794095|PB1D10:Alu:SINE|295|-	PB1D10:Alu:SINE	SINE	Alu	PB1D10	84.2275	0.326086	0.298625	1.09196	0.274851	0.674644	0.560902
chr13|18934010|18939247|ETnERV3-int:ERVK:LTR|64|-	ETnERV3-int:ERVK:LTR	LTR	ERVK	ETnERV3-int	5.5881	5.84924	1.77959	3.28685	0.00101316	0.0169952	2.99432
chr6|120888111|120888238|B1F:Alu:SINE|286|+	B1F:Alu:SINE	SINE	Alu	B1F	65.5008	0.340289	0.344993	0.986364	0.323955	0.718009	0.489516
chr6|38603809|38603896|MER103C:hAT-Charlie:DNA|268|-	MER103C:hAT-Charlie:DNA	DNA	hAT-Charlie	MER103C	52.627	-0.587972	0.382913	-1.53552	0.124655	0.458112	-0.90429
chr11|107166923|107167115|B2_Mm2:B2:SINE|125|-	B2_Mm2:B2:SINE	SINE	B2	B2_Mm2	83.4987	-0.643285	0.312393	-2.05922	0.0394734	0.223184	-1.40369
chr7|141408350|141408533|B3:B2:SINE|199|+	B3:B2:SINE	SINE	B2	B3	112.197	0.629032	0.269846	2.33108	0.0197491	0.140301	1.70445
chr18|60247113|60247297|MTE2a:ERVL-MaLR:LTR|279|+	MTE2a:ERVL-MaLR:LTR	LTR	ERVL-MaLR	MTE2a	5.56862	5.84494	1.77919	3.28518	0.00101919	0.0170541	2.99175
chr5|5505646|5505778|B1_Mur1:Alu:SINE|197|-	B1_Mur1:Alu:SINE	SINE	Alu	B1_Mur1	61.3275	0.427621	0.341661	1.25159	0.210718	0.600523	0.676299
chr12|102753925|102754039|PB1D10:Alu:SINE|219|-	PB1D10:Alu:SINE	SINE	Alu	PB1D10	59.2037	-0.54326	0.344386	-1.57747	0.114687	0.443866	-0.940487
chr3|95182984|95183087|PB1D9:Alu:SINE|147|-	PB1D9:Alu:SINE	SINE	Alu	PB1D9	51.029	-0.103677	0.36982	-0.280346	0.779212	0.947819	-0.108344
chr15|77083810|77084019|L1MEd:L1:LINE|298|+	L1MEd:L1:LINE	LINE	L1	L1MEd	75.3411	-0.626135	0.31469	-1.98969	0.0466255	0.250713	-1.33138
chr11|48868161|48868338|B2_Mm2:B2:SINE|40|-	B2_Mm2:B2:SINE	SINE	B2	B2_Mm2	5.54914	5.84063	1.78045	3.28042	0.00103652	0.0172529	2.98442
chr5|89204191|89204419|RLTR13G:ERVK:LTR|282|-	RLTR13G:ERVK:LTR	LTR	ERVK	RLTR13G	355.64	0.571976	0.18833	3.03709	0.00238876	0.0329965	2.62183
chr7|112116779|112116972|Tigger15a:TcMar-Tigger:DNA|355|+	Tigger15a:TcMar-Tigger:DNA	DNA	TcMar-Tigger	Tigger15a	118.857	0.246911	0.283225	0.871784	0.383326	0.763866	0.416432
chr11|78524316|78524422|B1F:Alu:SINE|165|-	B1F:Alu:SINE	SINE	Alu	B1F	55.7374	0.28042	0.370433	0.757006	0.449046	0.814285	0.347709
chr9|65901974|65902066|B1_Mus2:Alu:SINE|65|+	B1_Mus2:Alu:SINE	SINE	Alu	B1_Mus2	138.485	0.545013	0.243957	2.23406	0.0254794	0.161363	1.59381
chr18|65981577|65981652|MER5A1:hAT-Charlie:DNA|284|-	MER5A1:hAT-Charlie:DNA	DNA	hAT-Charlie	MER5A1	88.2912	0.389856	0.306487	1.27202	0.203368	0.590962	0.691718
chr1|134405181|134405270|ETnERV-int:ERVK:LTR|11|+	ETnERV-int:ERVK:LTR	LTR	ERVK	ETnERV-int	211.09	0.00692524	0.207821	0.0333231	0.973417	0.997037	0.0117011
chr17|56278976|56279137|LTR45:ERV1:LTR|305|-	LTR45:ERV1:LTR	LTR	ERV1	LTR45	132.116	0.106003	0.250199	0.423675	0.671803	0.922547	0.172758
chr19|7538084|7538199|B1_Mur2:Alu:SINE|159|-	B1_Mur2:Alu:SINE	SINE	Alu	B1_Mur2	63.2446	0.110485	0.34327	0.321861	0.747558	0.943341	0.126355
chr10|82748716|82749050|L1ME4a:L1:LINE|267|+	L1ME4a:L1:LINE	LINE	L1	L1ME4a	101.333	-0.463522	0.298952	-1.55049	0.121023	0.44971	-0.917131
chr1|132990701|132990974|Charlie2b:hAT-Charlie:DNA|360|+	Charlie2b:hAT-Charlie:DNA	DNA	hAT-Charlie	Charlie2b	100.863	-0.375833	0.276738	-1.35808	0.174437	0.547115	-0.758362
chr7|118486576|118486709|Charlie8:hAT-Charlie:DNA|301|+	Charlie8:hAT-Charlie:DNA	DNA	hAT-Charlie	Charlie8	154.065	0.578659	0.233378	2.47949	0.013157	0.108652	1.88084
chr7|53889567|53889691|ERVB4_1C-LTR_Mm:ERVK:LTR|237|+	ERVB4_1C-LTR_Mm:ERVK:LTR	LTR	ERVK	ERVB4_1C-LTR_Mm	5.52966	5.8363	1.78341	3.27255	0.00106582	0.017649	2.97231
chr11|52252381|52252498|PB1D9:Alu:SINE|248|-	PB1D9:Alu:SINE	SINE	Alu	PB1D9	64.5446	-0.20105	0.346423	-0.58036	0.561672	0.872947	-0.250517
chr14|31508125|31508242|B1_Mm:Alu:SINE|60|+	B1_Mm:Alu:SINE	SINE	Alu	B1_Mm	85.7184	-0.00699231	0.299188	-0.023371	0.981354	0.997631	-0.00817415
chr19|40210543|40215290|L1_Mus3:L1:LINE|134|+	L1_Mus3:L1:LINE	LINE	L1	L1_Mus3	83.9627	-1.11817	0.788042	-1.41892	0.155923	0.516641	-0.807089
chr2|125831155|125831295|MARNA:TcMar-Mariner:DNA|345|+	MARNA:TcMar-Mariner:DNA	DNA	TcMar-Mariner	MARNA	137.022	-0.116578	0.247584	-0.47086	0.63774	0.903976	-0.195356
chr7|105254022|105254266|L2c:L2:LINE|282|+	L2c:L2:LINE	LINE	L2	L2c	89.4529	-0.0286871	0.289917	-0.0989491	0.921179	0.983597	-0.0356561
chr18|20685408|20685564|RSINE1:B4:SINE|269|-	RSINE1:B4:SINE	SINE	B4	RSINE1	100.864	0.568568	0.276248	2.05818	0.0395732	0.223582	1.4026
chr19|4833558|4834000|RLTR24B_MM:ERV1:LTR|207|+	RLTR24B_MM:ERV1:LTR	LTR	ERV1	RLTR24B_MM	190.466	-0.547272	0.22059	-2.48094	0.0131036	0.108591	-1.88261
chr2|52424510|52424901|L1M4b:L1:LINE|317|+	L1M4b:L1:LINE	LINE	L1	L1M4b	133.353	-0.185151	0.2641	-0.701065	0.483263	0.830668	-0.315817
chr11|78538485|78538619|L2c:L2:LINE|179|+	L2c:L2:LINE	LINE	L2	L2c	34.5122	0.287891	0.463201	0.621526	0.534254	0.859032	0.272252
chr6|71580751|71581137|L1MC1:L1:LINE|268|-	L1MC1:L1:LINE	LINE	L1	L1MC1	256.77	0.410438	0.204131	2.01066	0.0443615	0.24288	1.35299
chr3|96711656|96711791|B1_Mus2:Alu:SINE|68|+	B1_Mus2:Alu:SINE	SINE	Alu	B1_Mus2	88.1294	0.0112994	0.297133	0.0380281	0.969665	0.996884	0.0133781
chr7|16437195|16437319|PB1D10:Alu:SINE|242|+	PB1D10:Alu:SINE	SINE	Alu	PB1D10	75.7274	0.532662	0.315307	1.68934	0.0911535	0.389174	1.04023
chr2|120090961|120091165|MIR:MIR:SINE|291|-	MIR:MIR:SINE	SINE	MIR	MIR	73.0663	-0.013069	0.321934	-0.0405951	0.967619	0.996159	-0.0142958
chr9|38747090|38747339|Lx:L1:LINE|132|+	Lx:L1:LINE	LINE	L1	Lx	5.51018	5.83194	1.788	3.26171	0.00110744	0.0182155	2.95568
chr7|118843313|118843516|MLT1D:ERVL-MaLR:LTR|306|-	MLT1D:ERVL-MaLR:LTR	LTR	ERVL-MaLR	MLT1D	144.344	-0.082564	0.249987	-0.330273	0.741194	0.939294	-0.130068
chr12|87163879|87164196|ORR1B2:ERVL-MaLR:LTR|131|-	ORR1B2:ERVL-MaLR:LTR	LTR	ERVL-MaLR	ORR1B2	114.879	-0.0108291	0.261242	-0.0414523	0.966935	0.995907	-0.0146026
chr7|126980345|126980502|L2a:L2:LINE|270|+	L2a:L2:LINE	LINE	L2	L2a	88.714	0.49676	0.319425	1.55517	0.119906	0.44728	0.921158
chr14|31120087|31120220|B1_Mur1:Alu:SINE|226|-	B1_Mur1:Alu:SINE	SINE	Alu	B1_Mur1	85.5702	0.668508	0.294893	2.26695	0.0233932	0.155613	1.63091
chr8|94854498|94854634|B1F:Alu:SINE|272|+	B1F:Alu:SINE	SINE	Alu	B1F	57.3816	-0.0437697	0.34542	-0.126714	0.899166	0.978292	-0.0461599
chr10|58423198|58423311|PB1D7:Alu:SINE|304|+	PB1D7:Alu:SINE	SINE	Alu	PB1D7	94.7133	-0.00853779	0.282507	-0.0302215	0.97589	0.997037	-0.0105989
chr15|76891831|76892206|ORR1D1:ERVL-MaLR:LTR|212|-	ORR1D1:ERVL-MaLR:LTR	LTR	ERVL-MaLR	ORR1D1	122.197	-0.654238	0.258298	-2.53288	0.011313	0.098106	-1.94642
chr15|78919034|78919162|RMER12:ERVK:LTR|333|-	RMER12:ERVK:LTR	LTR	ERVK	RMER12	63.493	-0.276822	0.331035	-0.836232	0.403024	0.777705	-0.394669
chr17|26280475|26280575|PB1D10:Alu:SINE|300|-	PB1D10:Alu:SINE	SINE	Alu	PB1D10	58.6679	-0.74611	0.356983	-2.09005	0.0366136	0.211324	-1.43636
chr9|65902211|65902356|B1_Mus2:Alu:SINE|212|+	B1_Mus2:Alu:SINE	SINE	Alu	B1_Mus2	135.253	0.536087	0.255265	2.10012	0.0357187	0.208006	1.4471
chrX|167347523|167347666|B1F:Alu:SINE|248|-	B1F:Alu:SINE	SINE	Alu	B1F	76.848	-0.0330595	0.304059	-0.108727	0.913419	0.98112	-0.0393301
chr5|124596444|124596534|PB1D10:Alu:SINE|311|+	PB1D10:Alu:SINE	SINE	Alu	PB1D10	108.765	-0.0502139	0.265543	-0.189099	0.850015	0.968046	-0.0705733
chr11|67064588|67064735|B1_Mus1:Alu:SINE|48|-	B1_Mus1:Alu:SINE	SINE	Alu	B1_Mus1	57.3251	-0.644118	0.358957	-1.79441	0.072747	0.338819	-1.13818
chr1|156067960|156068064|PB1D10:Alu:SINE|317|-	PB1D10:Alu:SINE	SINE	Alu	PB1D10	60.6847	0.125136	0.34196	0.365938	0.714411	0.927824	0.146052
chr8|3831264|3832634|ETnERV-int:ERVK:LTR|32|+	ETnERV-int:ERVK:LTR	LTR	ERVK	ETnERV-int	5.51018	5.83194	1.788	3.26171	0.00110744	0.0182155	2.95568
chr11|69741300|69741629|RMER10A:ERVL:LTR|166|+	RMER10A:ERVL:LTR	LTR	ERVL	RMER10A	142.51	-0.0391718	0.24	-0.163216	0.870349	0.975327	-0.0603067
chr1|134506740|134506890|ID_B1:B4:SINE|215|+	ID_B1:B4:SINE	SINE	B4	ID_B1	98.4921	-0.479865	0.278835	-1.72096	0.0852576	0.375755	-1.06927
chr7|27581842|27581982|B1_Mur2:Alu:SINE|121|-	B1_Mur2:Alu:SINE	SINE	Alu	B1_Mur2	70.3771	-0.426632	0.328561	-1.29848	0.194121	0.580625	-0.711927
chr3|116819267|116822536|IAPEz-int:ERVK:LTR|18|+	IAPEz-int:ERVK:LTR	LTR	ERVK	IAPEz-int	5.49069	5.82754	1.79436	3.24769	0.00116345	0.0190097	2.93425
chr10|124607330|124610583|IAPEz-int:ERVK:LTR|21|+	IAPEz-int:ERVK:LTR	LTR	ERVK	IAPEz-int	5.47121	5.82309	1.80281	3.23001	0.00123784	0.0200199	2.90733
chrX|150983033|150983517|L1ME1:L1:LINE|292|+	L1ME1:L1:LINE	LINE	L1	L1ME1	199.702	-0.50479	0.212549	-2.37493	0.0175523	0.129415	-1.75567
chr19|7534547|7534626|ID4_:ID:SINE|244|-	ID4_:ID:SINE	SINE	ID	ID4_	48.1419	-0.544732	0.38601	-1.41119	0.158189	0.521538	-0.800823
chr1|192155833|192156655|IAPEz-int:ERVK:LTR|104|+	IAPEz-int:ERVK:LTR	LTR	ERVK	IAPEz-int	5.47121	5.82309	1.80281	3.23001	0.00123784	0.0200199	2.90733
chr9|7453956|7454409|L1Md_F2:L1:LINE|60|-	L1Md_F2:L1:LINE	LINE	L1	L1Md_F2	5.47121	5.82309	1.80281	3.23001	0.00123784	0.0200199	2.90733
chr7|127618672|127619152|IAPLTR2_Mm:ERVK:LTR|128|+	IAPLTR2_Mm:ERVK:LTR	LTR	ERVK	IAPLTR2_Mm	30.2229	5.81382	1.10568	5.25815	1.45512e-07	8.12288e-06	6.8371
chr16|38525822|38525928|ID_B1:B4:SINE|191|-	ID_B1:B4:SINE	SINE	B4	ID_B1	64.4118	-0.124615	0.328346	-0.379524	0.704299	0.925775	-0.152243
chr5|114911489|114911609|B1_Mus1:Alu:SINE|92|+	B1_Mus1:Alu:SINE	SINE	Alu	B1_Mus1	163.012	5.79108	0.483459	11.9784	4.60903e-33	2.83602e-30	32.3364
chr15|103196708|103196792|ID_B1:B4:SINE|327|+	ID_B1:B4:SINE	SINE	B4	ID_B1	93.0989	0.149398	0.291073	0.513266	0.607765	0.890939	0.216264
chr18|34632962|34633045|PB1D9:Alu:SINE|224|-	PB1D9:Alu:SINE	SINE	Alu	PB1D9	67.1233	-0.111993	0.325804	-0.343742	0.73104	0.935117	-0.136059
chr11|82963777|82963936|B2_Mm1a:B2:SINE|52|+	B2_Mm1a:B2:SINE	SINE	B2	B2_Mm1a	5.36582	5.79028	1.796	3.22399	0.00126418	0.0201943	2.89819
chr2|152413413|152413540|Tigger15a:TcMar-Tigger:DNA|198|+	Tigger15a:TcMar-Tigger:DNA	DNA	TcMar-Tigger	Tigger15a	68.5679	-0.125243	0.324471	-0.385992	0.699503	0.925146	-0.155211
chr11|88052509|88052621|B1F:Alu:SINE|285|-	B1F:Alu:SINE	SINE	Alu	B1F	65.5363	-0.58137	0.336398	-1.72822	0.0839488	0.372107	-1.07599
chr13|65715326|65722390|ETnERV3-int:ERVK:LTR|61|+	ETnERV3-int:ERVK:LTR	LTR	ERVK	ETnERV3-int	5.36582	5.79028	1.796	3.22399	0.00126418	0.0201943	2.89819
chrX|151578498|151584881|IAPEz-int:ERVK:LTR|23|-	IAPEz-int:ERVK:LTR	LTR	ERVK	IAPEz-int	5.36582	5.79028	1.796	3.22399	0.00126418	0.0201943	2.89819
chr7|121854762|121855576|IAPEz-int:ERVK:LTR|31|+	IAPEz-int:ERVK:LTR	LTR	ERVK	IAPEz-int	5.36582	5.79028	1.796	3.22399	0.00126418	0.0201943	2.89819
chr17|23668652|23668764|B1F:Alu:SINE|263|+	B1F:Alu:SINE	SINE	Alu	B1F	63.1475	-0.226936	0.3833	-0.592058	0.553812	0.870813	-0.256638
chr12|51375715|51375981|MTC:ERVL-MaLR:LTR|229|-	MTC:ERVL-MaLR:LTR	LTR	ERVL-MaLR	MTC	85.7041	0.42315	0.292487	1.44673	0.147973	0.502669	0.829818
chr3|154622472|154622601|PB1D7:Alu:SINE|217|-	PB1D7:Alu:SINE	SINE	Alu	PB1D7	55.8186	-0.722908	0.352535	-2.0506	0.0403058	0.226586	-1.39463
chr3|87940085|87940232|B1_Mus2:Alu:SINE|62|-	B1_Mus2:Alu:SINE	SINE	Alu	B1_Mus2	155.095	0.322411	0.252677	1.27598	0.201963	0.588453	0.694729
chr18|44423355|44423476|MT2B:ERVL:LTR|211|+	MT2B:ERVL:LTR	LTR	ERVL	MT2B	71.0842	0.0784786	0.338982	0.231513	0.816917	0.953369	0.0878223
chr11|89020121|89020320|MER21B:ERVL:LTR|352|+	MER21B:ERVL:LTR	LTR	ERVL	MER21B	46.0256	-0.161493	0.398215	-0.405542	0.685079	0.923779	-0.164259
chr2|4623389|4623482|MIRb:MIR:SINE|337|-	MIRb:MIR:SINE	SINE	MIR	MIRb	61.6466	0.238235	0.338018	0.7048	0.480935	0.829299	0.317914
chr3|19992735|19992869|RMER17B2:ERVK:LTR|112|+	RMER17B2:ERVK:LTR	LTR	ERVK	RMER17B2	73.8684	5.7879	0.704405	8.21672	2.09152e-16	4.71882e-14	15.6795
chr13|119669599|119669925|IAPEY4_LTR:ERVK:LTR|9|+	IAPEY4_LTR:ERVK:LTR	LTR	ERVK	IAPEY4_LTR	5.34634	5.78579	1.79481	3.22363	0.00126578	0.0201943	2.89764
chr4|14810389|14810465|ID4:ID:SINE|253|-	ID4:ID:SINE	SINE	ID	ID4	51.7417	-0.259645	0.370084	-0.701583	0.482939	0.830611	-0.316107
chr13|113723180|113723302|ERVB4_1C-LTR_Mm:ERVK:LTR|233|+	ERVB4_1C-LTR_Mm:ERVK:LTR	LTR	ERVK	ERVB4_1C-LTR_Mm	146.554	-0.48496	0.26284	-1.84508	0.0650266	0.315734	-1.18691
chr2|62597395|62597736|MTE2a:ERVL-MaLR:LTR|258|-	MTE2a:ERVL-MaLR:LTR	LTR	ERVL-MaLR	MTE2a	29.5208	5.78428	1.10339	5.24228	1.58608e-07	8.78152e-06	6.79967
chr4|148495601|148495752|B1_Mur2:Alu:SINE|150|+	B1_Mur2:Alu:SINE	SINE	Alu	B1_Mur2	44.2148	5.78404	0.904382	6.39557	1.59948e-10	1.64031e-08	9.79602
chr16|20232140|20232286|B1_Mus2:Alu:SINE|55|+	B1_Mus2:Alu:SINE	SINE	Alu	B1_Mus2	74.4896	0.617246	0.311689	1.98033	0.0476665	0.254541	1.32179
chr2|32306735|32306933|ID_B1:B4:SINE|207|+	ID_B1:B4:SINE	SINE	B4	ID_B1	83.2115	0.0501481	0.304646	0.164611	0.86925	0.975327	0.0608554
chr16|16926434|16926556|MIR3:MIR:SINE|284|+	MIR3:MIR:SINE	SINE	MIR	MIR3	65.0409	0.00218466	0.357948	0.00610328	0.99513	0.999517	0.00212004
chr1|132991522|132991602|PB1D9:Alu:SINE|269|-	PB1D9:Alu:SINE	SINE	Alu	PB1D9	27.1304	-0.406307	0.505742	-0.803387	0.421751	0.792393	-0.374944
chr4|62423932|62424073|B1_Mus1:Alu:SINE|124|+	B1_Mus1:Alu:SINE	SINE	Alu	B1_Mus1	122.255	-0.358779	0.252899	-1.41867	0.155996	0.516692	-0.806886
chr19|38789220|38789455|MTD:ERVL-MaLR:LTR|269|+	MTD:ERVL-MaLR:LTR	LTR	ERVL-MaLR	MTD	100.984	-0.510748	0.273055	-1.8705	0.061415	0.303588	-1.21173
chr5|130213936|130214173|B4:B4:SINE|226|+	B4:B4:SINE	SINE	B4	B4	81.4846	-0.223683	0.297766	-0.751204	0.45253	0.815753	-0.344353
chr17|35858565|35858692|B1_Mus2:Alu:SINE|121|+	B1_Mus2:Alu:SINE	SINE	Alu	B1_Mus2	88.1695	-0.683192	0.289806	-2.35741	0.0184029	0.133828	-1.73511
chr11|6270794|6270899|B1_Mur2:Alu:SINE|224|+	B1_Mur2:Alu:SINE	SINE	Alu	B1_Mur2	79.7814	0.773063	0.306928	2.51871	0.0117785	0.100692	1.92891
chr5|31141468|31141694|B3A:B2:SINE|212|-	B3A:B2:SINE	SINE	B2	B3A	157.686	0.203485	0.230492	0.882827	0.37733	0.760996	0.423279
chr5|92442796|92442926|B1_Mur3:Alu:SINE|100|+	B1_Mur3:Alu:SINE	SINE	Alu	B1_Mur3	87.3312	0.285003	0.295059	0.965918	0.334085	0.728864	0.476143
chr3|126034995|126035193|RLTR13G:ERVK:LTR|271|+	RLTR13G:ERVK:LTR	LTR	ERVK	RLTR13G	5.30737	5.77678	1.79765	3.21352	0.0013112	0.020793	2.88233
chr17|32061685|32061824|B1_Mus2:Alu:SINE|58|-	B1_Mus2:Alu:SINE	SINE	Alu	B1_Mus2	76.7439	0.123737	0.33439	0.37004	0.711353	0.926456	0.147915
chr2|144407253|144407436|LTR101_Mam:ERVL:LTR|264|+	LTR101_Mam:ERVL:LTR	LTR	ERVL	LTR101_Mam	81.6204	0.50473	0.302192	1.67023	0.0948735	0.394791	1.02286
chr8|88171160|88171279|PB1D9:Alu:SINE|235|-	PB1D9:Alu:SINE	SINE	Alu	PB1D9	74.2783	-0.346427	0.309036	-1.12099	0.262291	0.661414	-0.581217
chr15|102433955|102434096|B1F:Alu:SINE|262|-	B1F:Alu:SINE	SINE	Alu	B1F	78.7742	-0.671659	0.310112	-2.16586	0.030322	0.183532	-1.51824
chr7|16910764|16910882|L1MB4:L1:LINE|206|+	L1MB4:L1:LINE	LINE	L1	L1MB4	5.28789	5.77224	1.80175	3.20368	0.00135683	0.0213451	2.86747
chr14|47241395|47241474|ID4:ID:SINE|141|-	ID4:ID:SINE	SINE	ID	ID4	51.4951	0.00890272	0.378731	0.0235067	0.981246	0.997631	0.00822206
chr9|58218395|58218613|URR1A:hAT-Charlie:DNA|136|+	URR1A:hAT-Charlie:DNA	DNA	hAT-Charlie	URR1A	61.4817	-0.163766	0.345696	-0.473728	0.635694	0.902842	-0.196752
chr11|100408904|100409047|B1_Mur1:Alu:SINE|203|-	B1_Mur1:Alu:SINE	SINE	Alu	B1_Mur1	177.096	0.210186	0.22364	0.939842	0.347299	0.737698	0.459297
chr11|83000309|83001256|RMER17A2:ERVK:LTR|138|+	RMER17A2:ERVK:LTR	LTR	ERVK	RMER17A2	5.24893	5.76303	1.8159	3.17366	0.00150532	0.0233747	2.82237
chr19|43736072|43736270|B3A:B2:SINE|198|+	B3A:B2:SINE	SINE	B2	B3A	89.4135	-0.0148336	0.291894	-0.0508186	0.95947	0.994494	-0.0179686
chr5|45525462|45525539|PB1D10:Alu:SINE|299|-	PB1D10:Alu:SINE	SINE	Alu	PB1D10	62.9752	0.131785	0.363933	0.362113	0.717268	0.928309	0.144319
chr16|17485340|17485518|B3:B2:SINE|181|-	B3:B2:SINE	SINE	B2	B3	86.5621	-0.225243	0.298123	-0.755538	0.449926	0.814285	-0.346859
chr1|64723956|64724091|ID_B1:B4:SINE|202|-	ID_B1:B4:SINE	SINE	B4	ID_B1	99.1039	-0.711228	0.2822	-2.5203	0.0117256	0.10043	-1.93087
chr2|10060668|10062712|ORR1A2-int:ERVL-MaLR:LTR|138|+	ORR1A2-int:ERVL-MaLR:LTR	LTR	ERVL-MaLR	ORR1A2-int	926.021	-0.0603125	0.146849	-0.410711	0.681284	0.923344	-0.166672
chr13|97176175|97176274|B3A:B2:SINE|204|-	B3A:B2:SINE	SINE	B2	B3A	76.9056	-0.774765	0.316995	-2.44409	0.0145218	0.117222	-1.83798
chr6|128904917|128911234|IAPEz-int:ERVK:LTR|22|-	IAPEz-int:ERVK:LTR	LTR	ERVK	IAPEz-int	5.20996	5.75356	1.83962	3.12759	0.00176249	0.0263529	2.75387
chr6|137478694|137478819|RSINE1:B4:SINE|200|-	RSINE1:B4:SINE	SINE	B4	RSINE1	50.0078	-0.185081	0.378732	-0.488685	0.625065	0.89644	-0.204075
chr4|19522247|19522378|B1F2:Alu:SINE|244|-	B1F2:Alu:SINE	SINE	Alu	B1F2	41.9999	0.0885033	0.409286	0.216238	0.828802	0.959546	0.0815492
chr11|9971174|9971370|RLTR13G:ERVK:LTR|270|-	RLTR13G:ERVK:LTR	LTR	ERVK	RLTR13G	191.801	-0.384076	0.236908	-1.6212	0.104974	0.421682	-0.978919
chr2|3327193|3327503|MER58A:hAT-Charlie:DNA|283|+	MER58A:hAT-Charlie:DNA	DNA	hAT-Charlie	MER58A	131.621	0.18636	0.25749	0.723754	0.469217	0.824472	0.328626
chr12|32852402|32852510|ID_B1:B4:SINE|231|+	ID_B1:B4:SINE	SINE	B4	ID_B1	50.6297	0.308534	0.395045	0.781009	0.434797	0.804023	0.361713
chr7|122148326|122148516|B3:B2:SINE|184|+	B3:B2:SINE	SINE	B2	B3	121.752	0.234602	0.272253	0.861705	0.38885	0.766936	0.410218
chrX|150983609|150983724|L1ME1:L1:LINE|273|+	L1ME1:L1:LINE	LINE	L1	L1ME1	139.114	-0.427973	0.241208	-1.77429	0.0760147	0.34864	-1.1191
chr11|121253378|121253497|RSINE1:B4:SINE|219|+	RSINE1:B4:SINE	SINE	B4	RSINE1	36.0963	0.31055	0.431526	0.719655	0.471737	0.82597	0.3263
chr6|124289297|124293683|MMETn-int:ERVK:LTR|30|-	MMETn-int:ERVK:LTR	LTR	ERVK	MMETn-int	14.2964	5.74236	1.55059	3.70334	0.000212783	0.00474537	3.67206
chr16|79369060|79375605|IAPEz-int:ERVK:LTR|16|-	IAPEz-int:ERVK:LTR	LTR	ERVK	IAPEz-int	5.16302	5.73353	1.81859	3.15273	0.0016175	0.0248396	2.79116
chr3|87939966|87940066|PB1:Alu:SINE|219|-	PB1:Alu:SINE	SINE	Alu	PB1	116.004	0.0586898	0.258801	0.226776	0.820598	0.955604	0.0858695
chr7|19904067|19904260|L1MA4:L1:LINE|319|+	L1MA4:L1:LINE	LINE	L1	L1MA4	91.4631	-0.660936	0.284332	-2.32452	0.0200975	0.142068	-1.69686
chr7|128697737|128697954|Charlie18a:hAT-Charlie:DNA|200|+	Charlie18a:hAT-Charlie:DNA	DNA	hAT-Charlie	Charlie18a	130.338	0.0930673	0.247586	0.3759	0.706991	0.925775	0.150586
chr1|133137524|133137600|ID4_:ID:SINE|173|+	ID4_:ID:SINE	SINE	ID	ID4_	55.4986	-0.164667	0.352768	-0.466785	0.640654	0.90641	-0.193377
chr15|103196027|103196232|B3:B2:SINE|246|+	B3:B2:SINE	SINE	B2	B3	147.308	0.106859	0.247007	0.432614	0.665295	0.920655	0.176986
chr8|72482623|72482808|ID_B1:B4:SINE|278|-	ID_B1:B4:SINE	SINE	B4	ID_B1	118.808	-0.478402	0.27084	-1.76636	0.0773354	0.352369	-1.11162
chr1|132988925|132989052|B1F1:Alu:SINE|307|+	B1F1:Alu:SINE	SINE	Alu	B1F1	38.9247	-0.358557	0.428974	-0.835847	0.403241	0.777705	-0.394436
chr7|112591498|112591671|L1ME4b:L1:LINE|315|-	L1ME4b:L1:LINE	LINE	L1	L1ME4b	150.733	0.0496753	0.237644	0.209033	0.834423	0.961532	0.078614
chr5|135381160|135381254|LTR104_Mam:Gypsy:LTR|300|+	LTR104_Mam:Gypsy:LTR	LTR	Gypsy	LTR104_Mam	49.5312	0.431498	0.385765	1.11855	0.263332	0.662218	0.579497
chr8|35468443|35468669|MER2:TcMar-Tigger:DNA|258|+	MER2:TcMar-Tigger:DNA	DNA	TcMar-Tigger	MER2	57.6589	-0.0572143	0.344394	-0.16613	0.868054	0.974502	-0.0614531
chr14|70304470|70304614|B1F:Alu:SINE|224|-	B1F:Alu:SINE	SINE	Alu	B1F	75.4476	0.148622	0.318441	0.466717	0.640702	0.906431	0.193344
chr11|35789206|35789348|B1_Mur2:Alu:SINE|191|-	B1_Mur2:Alu:SINE	SINE	Alu	B1_Mur2	57.6836	0.607443	0.349259	1.73923	0.0819938	0.365969	1.08622
chr1|138484986|138485133|B1_Mus1:Alu:SINE|88|-	B1_Mus1:Alu:SINE	SINE	Alu	B1_Mus1	74.2752	0.447308	0.340673	1.31301	0.189178	0.572589	0.723129
chr4|59473673|59473791|B1F1:Alu:SINE|316|-	B1F1:Alu:SINE	SINE	Alu	B1F1	62.7523	0.319875	0.353512	0.904848	0.365546	0.751664	0.437058
chr4|4793133|4793212|MMERVK9C_I-int:ERVK:LTR|154|-	MMERVK9C_I-int:ERVK:LTR	LTR	ERVK	MMERVK9C_I-int	50.7364	0.407456	0.424795	0.959184	0.337466	0.731912	0.47177
chr1|67751782|67758200|IAPEz-int:ERVK:LTR|25|-	IAPEz-int:ERVK:LTR	LTR	ERVK	IAPEz-int	5.14353	5.72881	1.81445	3.15732	0.00159226	0.0245076	2.79799
chr16|44736715|44736977|ORR1A3:ERVL-MaLR:LTR|77|-	ORR1A3:ERVL-MaLR:LTR	LTR	ERVL-MaLR	ORR1A3	102.043	-0.333961	0.283924	-1.17623	0.239501	0.638867	-0.620692
chr7|45458751|45458866|B1_Mur1:Alu:SINE|215|+	B1_Mur1:Alu:SINE	SINE	Alu	B1_Mur1	60.7472	0.841146	0.346459	2.42784	0.015189	0.121628	1.81847
chr5|67397118|67397253|RLTR53_Mm:ERVK:LTR|262|-	RLTR53_Mm:ERVK:LTR	LTR	ERVK	RLTR53_Mm	37.0471	-0.671104	0.430406	-1.55923	0.118941	0.445888	-0.924669
chr12|51999215|51999364|B1_Mur2:Alu:SINE|157|-	B1_Mur2:Alu:SINE	SINE	Alu	B1_Mur2	81.7389	-0.455713	0.302704	-1.50547	0.132202	0.474576	-0.87876
chr11|83233030|83234351|ETnERV-int:ERVK:LTR|92|-	ETnERV-int:ERVK:LTR	LTR	ERVK	ETnERV-int	14.1521	5.72592	1.54961	3.69506	0.000219831	0.00488246	3.65791
chr5|5672417|5672522|MIR:MIR:SINE|257|+	MIR:MIR:SINE	SINE	MIR	MIR	76.8029	0.606897	0.315869	1.92136	0.0546864	0.281472	1.26212
chr2|172469330|172469572|B4A:B4:SINE|274|+	B4A:B4:SINE	SINE	B4	B4A	133.436	0.668673	0.266172	2.51218	0.0119987	0.10237	1.92087
chr5|110259304|110259412|PB1D10:Alu:SINE|315|+	PB1D10:Alu:SINE	SINE	Alu	PB1D10	125.536	-0.175041	0.252444	-0.693385	0.488068	0.833191	-0.31152
chr6|56778385|56778535|B1_Mus1:Alu:SINE|54|+	B1_Mus1:Alu:SINE	SINE	Alu	B1_Mus1	71.0718	0.358307	0.31849	1.12502	0.260582	0.661191	0.584056
chr5|110259561|110259656|PB1D10:Alu:SINE|252|-	PB1D10:Alu:SINE	SINE	Alu	PB1D10	104.781	-0.223071	0.271263	-0.822341	0.410883	0.783197	-0.386282
chr9|7799377|7799552|RLTR13G:ERVK:LTR|322|-	RLTR13G:ERVK:LTR	LTR	ERVK	RLTR13G	190.377	0.465875	0.233073	1.99884	0.0456257	0.247153	1.34079
chr10|121588574|121588688|B4A:B4:SINE|292|+	B4A:B4:SINE	SINE	B4	B4A	76.3399	-0.419821	0.315819	-1.32931	0.183747	0.564096	-0.73578
chr15|12351357|12351489|MER58A:hAT-Charlie:DNA|277|-	MER58A:hAT-Charlie:DNA	DNA	hAT-Charlie	MER58A	65.8866	-0.112092	0.326602	-0.343206	0.731444	0.935168	-0.135819
chr15|78926838|78926967|MIR3:MIR:SINE|208|+	MIR3:MIR:SINE	SINE	MIR	MIR3	5.08509	5.7147	1.81347	3.15125	0.00162574	0.0249237	2.78895
chr4|126140279|126140356|MIR:MIR:SINE|151|+	MIR:MIR:SINE	SINE	MIR	MIR	60.4822	0.521663	0.349815	1.49125	0.135895	0.481699	0.866797
chrX|164372658|164372755|B1_Mm:Alu:SINE|239|+	B1_Mm:Alu:SINE	SINE	Alu	B1_Mm	37.3826	-0.710861	0.42551	-1.67061	0.0947992	0.394633	-1.0232
chr3|90488166|90488261|MTEb:ERVL-MaLR:LTR|266|+	MTEb:ERVL-MaLR:LTR	LTR	ERVL-MaLR	MTEb	47.3411	-0.10642	0.38746	-0.274661	0.783577	0.947819	-0.105919
chr9|118068149|118068290|ORR1D1:ERVL-MaLR:LTR|156|+	ORR1D1:ERVL-MaLR:LTR	LTR	ERVL-MaLR	ORR1D1	5.08509	5.7147	1.81347	3.15125	0.00162574	0.0249237	2.78895
chr11|51583476|51583576|PB1D10:Alu:SINE|220|-	PB1D10:Alu:SINE	SINE	Alu	PB1D10	5.06561	5.70996	1.81707	3.1424	0.00167571	0.0254691	2.7758
chr8|40571878|40572200|RLTRETN_Mm:ERVK:LTR|6|+	RLTRETN_Mm:ERVK:LTR	LTR	ERVK	RLTRETN_Mm	131.343	-0.120898	0.253343	-0.47721	0.633212	0.901345	-0.198451
chr5|105115673|105116068|LTR10_RN:ERVK:LTR|218|-	LTR10_RN:ERVK:LTR	LTR	ERVK	LTR10_RN	5.04612	5.70519	1.82264	3.13018	0.00174697	0.0261891	2.75771
chr18|87933771|87938159|MMETn-int:ERVK:LTR|26|-	MMETn-int:ERVK:LTR	LTR	ERVK	MMETn-int	5.00716	5.69548	1.84055	3.09445	0.00197178	0.0289031	2.70514
chr5|89204097|89204191|ETnERV-int:ERVK:LTR|23|-	ETnERV-int:ERVK:LTR	LTR	ERVK	ETnERV-int	190.248	0.484698	0.233874	2.07247	0.0382214	0.2179	1.41769
chr3|144432152|144432282|MER58A:hAT-Charlie:DNA|318|+	MER58A:hAT-Charlie:DNA	DNA	hAT-Charlie	MER58A	70.2095	0.394804	0.324882	1.21522	0.224281	0.621831	0.649208
chr7|45459263|45459381|B1_Mur1:Alu:SINE|191|+	B1_Mur1:Alu:SINE	SINE	Alu	B1_Mur1	70.2571	0.296819	0.327519	0.906265	0.364796	0.751664	0.43795
chr6|145896190|145902572|IAPEz-int:ERVK:LTR|23|-	IAPEz-int:ERVK:LTR	LTR	ERVK	IAPEz-int	4.99918	5.68473	1.87504	3.03179	0.00243105	0.0334678	2.61421
chr7|118268809|118269624|IAPEz-int:ERVK:LTR|32|-	IAPEz-int:ERVK:LTR	LTR	ERVK	IAPEz-int	4.97969	5.67963	1.86027	3.05313	0.00226471	0.031885	2.64499
chr19|37269217|37269338|ID_B1:B4:SINE|182|+	ID_B1:B4:SINE	SINE	B4	ID_B1	57.2613	-0.0552447	0.364896	-0.151398	0.879661	0.976812	-0.0556844
chr4|96022450|96022632|ID_B1:B4:SINE|312|-	ID_B1:B4:SINE	SINE	B4	ID_B1	56.1286	-0.0208918	0.35558	-0.0587543	0.953148	0.994494	-0.0208397
chr5|139359708|139359907|RCHARR1:hAT-Charlie:DNA|266|+	RCHARR1:hAT-Charlie:DNA	DNA	hAT-Charlie	RCHARR1	72.9719	-0.227149	0.314504	-0.722246	0.470143	0.824555	-0.32777
chr3|92285812|92288208|L1Md_F3:L1:LINE|57|-	L1Md_F3:L1:LINE	LINE	L1	L1Md_F3	4.97969	5.67963	1.86027	3.05313	0.00226471	0.031885	2.64499
chr6|3159404|3163771|MMETn-int:ERVK:LTR|17|-	MMETn-int:ERVK:LTR	LTR	ERVK	MMETn-int	41.3567	5.67772	0.911413	6.22958	4.6769e-10	4.60445e-08	9.33004
chr1|134347221|134347391|MIRb:MIR:SINE|281|+	MIRb:MIR:SINE	SINE	MIR	MIRb	88.9049	0.4122	0.297635	1.38492	0.166077	0.534075	0.77969
chr7|137419901|137420281|IAPLTR1_Mm:ERVK:LTR|92|+	IAPLTR1_Mm:ERVK:LTR	LTR	ERVK	IAPLTR1_Mm	27.3996	5.66928	1.11692	5.07584	3.85791e-07	1.94868e-05	6.41365
chr11|51668652|51669881|IAPEz-int:ERVK:LTR|97|-	IAPEz-int:ERVK:LTR	LTR	ERVK	IAPEz-int	4.92125	5.66463	1.83532	3.08645	0.0020256	0.0294845	2.69345
chr7|19903459|19903918|RLTR26:ERVK:LTR|136|-	RLTR26:ERVK:LTR	LTR	ERVK	RLTR26	147.099	-0.503747	0.236619	-2.12893	0.0332599	0.196783	-1.47808
chr10|100444365|100444472|PB1:Alu:SINE|298|+	PB1:Alu:SINE	SINE	Alu	PB1	54.5392	0.0136104	0.354424	0.0384015	0.969368	0.996884	0.0135115
chr9|56994018|56994138|B1_Mur2:Alu:SINE|158|+	B1_Mur2:Alu:SINE	SINE	Alu	B1_Mur2	4.90177	5.6597	1.83193	3.08948	0.00200508	0.0292487	2.69787
chr19|38968910|38969035|B1_Mur4:Alu:SINE|224|-	B1_Mur4:Alu:SINE	SINE	Alu	B1_Mur4	114.643	-0.594364	0.260058	-2.28551	0.0222831	0.153159	-1.65203
chr5|130242471|130242575|PB1D10:Alu:SINE|260|+	PB1D10:Alu:SINE	SINE	Alu	PB1D10	66.8389	0.129749	0.327302	0.39642	0.691796	0.924924	0.160022
chr11|60558305|60558542|MER33:hAT-Charlie:DNA|141|+	MER33:hAT-Charlie:DNA	DNA	hAT-Charlie	MER33	57.6383	0.188566	0.389081	0.484643	0.627929	0.897713	0.202089
chr17|6920783|6921265|LTRIS_Mm:ERV1:LTR|12|-	LTRIS_Mm:ERV1:LTR	LTR	ERV1	LTRIS_Mm	4.84332	5.64488	1.83423	3.07751	0.00208736	0.0301291	2.6804
chr11|8826541|8826664|B3:B2:SINE|198|+	B3:B2:SINE	SINE	B2	B3	4.84332	5.64488	1.83423	3.07751	0.00208736	0.0301291	2.6804
chr6|103719539|103725379|L1Md_T:L1:LINE|46|+	L1Md_T:L1:LINE	LINE	L1	L1Md_T	4.84332	5.64488	1.83423	3.07751	0.00208736	0.0301291	2.6804
chr5|120894363|120895346|RLTR13B1:ERVK:LTR|79|+	RLTR13B1:ERVK:LTR	LTR	ERVK	RLTR13B1	4.82384	5.63989	1.83926	3.06639	0.00216659	0.0310254	2.66422
chr10|78816808|78820046|IAPEz-int:ERVK:LTR|10|-	IAPEz-int:ERVK:LTR	LTR	ERVK	IAPEz-int	4.82384	5.63989	1.83926	3.06639	0.00216659	0.0310254	2.66422
chr1|185323259|185323593|MTC:ERVL-MaLR:LTR|242|+	MTC:ERVL-MaLR:LTR	LTR	ERVL-MaLR	MTC	156.824	-0.376994	0.233118	-1.61718	0.10584	0.424017	-0.975351
chr18|38262213|38262356|B1_Mur3:Alu:SINE|146|+	B1_Mur3:Alu:SINE	SINE	Alu	B1_Mur3	80.1808	0.180686	0.310473	0.581971	0.560586	0.872543	0.251357
chr13|112505497|112505573|ID4_:ID:SINE|211|-	ID4_:ID:SINE	SINE	ID	ID4_	60.2139	-0.475609	0.341107	-1.39431	0.163225	0.529747	-0.787214
chr19|45012227|45012355|RLTR25B:ERVK:LTR|261|-	RLTR25B:ERVK:LTR	LTR	ERVK	RLTR25B	56.2042	0.372879	0.350006	1.06535	0.286717	0.683966	0.542546
chr11|85189937|85190083|B1_Mus2:Alu:SINE|14|+	B1_Mus2:Alu:SINE	SINE	Alu	B1_Mus2	58.9992	0.378874	0.381662	0.992694	0.320859	0.714989	0.493686
chr2|156072914|156073018|PB1D10:Alu:SINE|243|+	PB1D10:Alu:SINE	SINE	Alu	PB1D10	104.827	0.240273	0.279664	0.859148	0.390259	0.768483	0.408647
chr17|25927185|25927403|URR1B:hAT-Charlie:DNA|124|+	URR1B:hAT-Charlie:DNA	DNA	hAT-Charlie	URR1B	88.4498	0.190664	0.294079	0.648344	0.516762	0.849112	0.286709
chr14|52294191|52294299|PB1D9:Alu:SINE|208|+	PB1D9:Alu:SINE	SINE	Alu	PB1D9	67.7285	0.110585	0.331135	0.333957	0.738412	0.937694	0.131701
chr15|44375701|44375788|PB1D10:Alu:SINE|230|-	PB1D10:Alu:SINE	SINE	Alu	PB1D10	45.0007	0.124753	0.423522	0.294562	0.768329	0.947819	0.114453
chr3|108558287|108558391|B1_Mur3:Alu:SINE|154|+	B1_Mur3:Alu:SINE	SINE	Alu	B1_Mur3	54.6562	-0.450131	0.364237	-1.23582	0.216526	0.609218	-0.66449
chr7|75773040|75773431|L1Md_F2:L1:LINE|77|-	L1Md_F2:L1:LINE	LINE	L1	L1Md_F2	124.793	0.31601	0.252616	1.25095	0.210952	0.600876	0.675816
chr3|94448529|94448721|B2_Mm1a:B2:SINE|84|+	B2_Mm1a:B2:SINE	SINE	B2	B2_Mm1a	76.6299	0.310009	0.305237	1.01563	0.309804	0.703901	0.508913
chr4|3615214|3615335|ID_B1:B4:SINE|240|+	ID_B1:B4:SINE	SINE	B4	ID_B1	51.9538	-0.122528	0.364286	-0.336351	0.736606	0.937186	-0.132765
chr16|56996969|56998269|MMETn-int:ERVK:LTR|44|-	MMETn-int:ERVK:LTR	LTR	ERVK	MMETn-int	4.82384	5.63989	1.83926	3.06639	0.00216659	0.0310254	2.66422
chr1|160819504|160820689|IAPEz-int:ERVK:LTR|106|-	IAPEz-int:ERVK:LTR	LTR	ERVK	IAPEz-int	4.82384	5.63989	1.83926	3.06639	0.00216659	0.0310254	2.66422
chr19|37269198|37269324|MT2B2:ERVL:LTR|248|+	MT2B2:ERVL:LTR	LTR	ERVL	MT2B2	58.2265	-0.139345	0.368073	-0.37858	0.705	0.925775	-0.151811
chr5|92286120|92286245|B1F1:Alu:SINE|215|-	B1F1:Alu:SINE	SINE	Alu	B1F1	50.6312	-0.394139	0.375402	-1.04991	0.293758	0.689976	-0.53201
chr11|8890909|8896336|L1_Mus4:L1:LINE|93|+	L1_Mus4:L1:LINE	LINE	L1	L1_Mus4	4.80436	5.63485	1.84657	3.05152	0.00227687	0.0320062	2.64266
chr10|81318151|81318366|L2:L2:LINE|347|+	L2:L2:LINE	LINE	L2	L2	94.0079	0.605447	0.288654	2.09748	0.0359509	0.208646	1.44429
chr14|20280263|20286726|IAPEz-int:ERVK:LTR|20|+	IAPEz-int:ERVK:LTR	LTR	ERVK	IAPEz-int	4.80436	5.63485	1.84657	3.05152	0.00227687	0.0320062	2.64266
chr11|6358496|6358689|B2_Mm1a:B2:SINE|16|+	B2_Mm1a:B2:SINE	SINE	B2	B2_Mm1a	4.74591	5.61928	1.88642	2.97881	0.00289372	0.0384986	2.53854
chr17|23628316|23628406|B1_Mm:Alu:SINE|175|+	B1_Mm:Alu:SINE	SINE	Alu	B1_Mm	13.0601	5.60688	1.56227	3.58894	0.000332023	0.0068463	3.47883
chr4|143419658|143419832|B3:B2:SINE|195|-	B3:B2:SINE	SINE	B2	B3	45.218	-0.775937	0.390009	-1.98954	0.0466421	0.250752	-1.33122
chr11|20649756|20649869|PB1D9:Alu:SINE|173|+	PB1D9:Alu:SINE	SINE	Alu	PB1D9	30.9179	-0.0857782	0.466656	-0.183815	0.854159	0.969625	-0.0684614
chr11|84911138|84911321|B3:B2:SINE|233|-	B3:B2:SINE	SINE	B2	B3	96.0269	0.0681101	0.284621	0.239301	0.810872	0.950741	0.0910475
chr1|110171632|110175611|ETnERV3-int:ERVK:LTR|32|+	ETnERV3-int:ERVK:LTR	LTR	ERVK	ETnERV3-int	4.71845	5.60271	1.86672	3.00137	0.0026877	0.0362746	2.57062
chr1|156647903|156648059|B4A:B4:SINE|212|+	B4A:B4:SINE	SINE	B4	B4A	34.5954	-0.671104	0.467735	-1.43479	0.151346	0.50939	-0.82003
chr7|105732622|105732880|MLT1M:ERVL-MaLR:LTR|371|+	MLT1M:ERVL-MaLR:LTR	LTR	ERVL-MaLR	MLT1M	137.793	0.0445717	0.245097	0.181853	0.855698	0.970025	0.0676795
chr2|156831132|156833492|MMERGLN-int:ERV1:LTR|273|-	MMERGLN-int:ERV1:LTR	LTR	ERV1	MMERGLN-int	876.884	0.568388	0.14499	3.92019	8.8481e-05	0.00224091	4.05315
chr7|30027538|30027639|L1ME3Cz:L1:LINE|297|-	L1ME3Cz:L1:LINE	LINE	L1	L1ME3Cz	86.7871	-0.597751	0.318869	-1.8746	0.0608482	0.301429	-1.21575
chr8|117461243|117461357|L1MC:L1:LINE|220|+	L1MC:L1:LINE	LINE	L1	L1MC	70.9565	0.267379	0.318047	0.840689	0.400522	0.776822	0.397373
chr1|39371565|39371720|MT2B:ERVL:LTR|265|-	MT2B:ERVL:LTR	LTR	ERVL	MT2B	88.4202	0.440799	0.297526	1.48155	0.13846	0.487419	0.858675
chr16|13834377|13834547|MIRb:MIR:SINE|337|+	MIRb:MIR:SINE	SINE	MIR	MIRb	134.637	0.450383	0.249202	1.8073	0.0707149	0.333447	1.15049
chr5|5506960|5507082|B1_Mur1:Alu:SINE|298|+	B1_Mur1:Alu:SINE	SINE	Alu	B1_Mur1	44.0699	0.234167	0.389893	0.600595	0.54811	0.866206	0.261132
chr16|97549084|97549369|L1_Rod:L1:LINE|273|-	L1_Rod:L1:LINE	LINE	L1	L1_Rod	4.71845	5.60271	1.86672	3.00137	0.0026877	0.0362746	2.57062
chr8|25802277|25802367|B1F1:Alu:SINE|291|-	B1F1:Alu:SINE	SINE	Alu	B1F1	69.2179	-0.272988	0.327831	-0.832708	0.405009	0.778509	-0.392535
chr19|30546217|30546341|PB1D7:Alu:SINE|304|-	PB1D7:Alu:SINE	SINE	Alu	PB1D7	4.69896	5.59748	1.85926	3.01059	0.00260739	0.0354914	2.58379
chr1|156065898|156066045|B1_Mus1:Alu:SINE|76|-	B1_Mus1:Alu:SINE	SINE	Alu	B1_Mus1	47.633	-0.0522009	0.418598	-0.124704	0.900758	0.978477	-0.0453919
chr8|72200944|72201104|RSINE1:B4:SINE|298|+	RSINE1:B4:SINE	SINE	B4	RSINE1	4.67948	5.59228	1.85429	3.01586	0.00256248	0.0350033	2.59134
chr13|112505575|112505656|B1F1:Alu:SINE|262|-	B1F1:Alu:SINE	SINE	Alu	B1F1	70.4964	-0.160202	0.319936	-0.500732	0.61656	0.893855	-0.210025
chr14|75897232|75897324|PB1D10:Alu:SINE|228|-	PB1D10:Alu:SINE	SINE	Alu	PB1D10	77.6903	-0.174004	0.304595	-0.571262	0.567822	0.874273	-0.245788
chr2|125830921|125831023|MARNA:TcMar-Mariner:DNA|287|-	MARNA:TcMar-Mariner:DNA	DNA	TcMar-Mariner	MARNA	118.582	0.132494	0.259005	0.511548	0.608967	0.891199	0.215406
chr11|85188932|85189036|PB1D7:Alu:SINE|214|-	PB1D7:Alu:SINE	SINE	Alu	PB1D7	62.853	0.177946	0.331921	0.536108	0.591884	0.886144	0.227764
chr1|173921948|173922075|MLT1A1:ERVL-MaLR:LTR|292|-	MLT1A1:ERVL-MaLR:LTR	LTR	ERVL-MaLR	MLT1A1	4.64052	5.58191	1.85145	3.01489	0.0025707	0.0350449	2.58995
chr15|55876428|55876592|RLTR13G:ERVK:LTR|281|+	RLTR13G:ERVK:LTR	LTR	ERVK	RLTR13G	128.375	1.02635	1.09092	0.940811	0.346802	0.737698	0.459919
chr15|78438848|78438941|MIRc:MIR:SINE|258|+	MIRc:MIR:SINE	SINE	MIR	MIRc	56.9367	0.475628	0.352021	1.35114	0.176652	0.551579	0.752881
chr17|47623610|47623709|MLT1J:ERVL-MaLR:LTR|284|-	MLT1J:ERVL-MaLR:LTR	LTR	ERVL-MaLR	MLT1J	75.1351	0.158893	0.337578	0.470687	0.637864	0.903976	0.195272
chr19|8811152|8811295|B1_Mus2:Alu:SINE|98|-	B1_Mus2:Alu:SINE	SINE	Alu	B1_Mus2	85.3958	0.0948317	0.294635	0.321862	0.747558	0.943341	0.126355
chr18|9879652|9879806|B3A:B2:SINE|316|+	B3A:B2:SINE	SINE	B2	B3A	4.64052	5.58191	1.85145	3.01489	0.0025707	0.0350449	2.58995
chr6|86388464|86388545|ID4:ID:SINE|227|+	ID4:ID:SINE	SINE	ID	ID4	66.7217	0.555875	0.329924	1.68486	0.0920163	0.389928	1.03614
chr5|98278801|98279005|URR1A:hAT-Charlie:DNA|119|-	URR1A:hAT-Charlie:DNA	DNA	hAT-Charlie	URR1A	4.64052	5.58191	1.85145	3.01489	0.0025707	0.0350449	2.58995
chr11|48868847|48868960|PB1D10:Alu:SINE|234|-	PB1D10:Alu:SINE	SINE	Alu	PB1D10	4.62104	5.57672	1.85349	3.00876	0.00262316	0.0355922	2.58118
chr5|104504349|104504468|B1_Mus1:Alu:SINE|59|+	B1_Mus1:Alu:SINE	SINE	Alu	B1_Mus1	53.335	0.4421	0.364801	1.21189	0.225553	0.623888	0.646752
chrX|169311774|169311898|B1_Mur4:Alu:SINE|130|-	B1_Mur4:Alu:SINE	SINE	Alu	B1_Mur4	61.4248	-0.0591331	0.335553	-0.176226	0.860116	0.971129	-0.0654428
chr11|85188417|85188524|PB1:Alu:SINE|283|-	PB1:Alu:SINE	SINE	Alu	PB1	62.9264	0.241372	0.334484	0.721626	0.470525	0.824904	0.327418
chr17|35859397|35859657|L1MB5:L1:LINE|316|+	L1MB5:L1:LINE	LINE	L1	L1MB5	109.507	-0.506741	0.26508	-1.91165	0.0559205	0.285341	-1.25243
chr3|122925811|122925975|LTR82A:ERVL:LTR|315|+	LTR82A:ERVL:LTR	LTR	ERVL	LTR82A	63.5037	-0.381128	0.351177	-1.08529	0.277794	0.677646	-0.556277
chr14|20316787|20316978|B3:B2:SINE|189|-	B3:B2:SINE	SINE	B2	B3	4.62104	5.57672	1.85349	3.00876	0.00262316	0.0355922	2.58118
chr1|186088233|186088410|L1ME3A:L1:LINE|291|+	L1ME3A:L1:LINE	LINE	L1	L1ME3A	44.2937	-0.476422	0.405194	-1.17579	0.23968	0.638867	-0.620368
chr6|85865787|85866507|RMER15-int:ERVL:LTR|301|-	RMER15-int:ERVL:LTR	LTR	ERVL	RMER15-int	4.62104	5.57672	1.85349	3.00876	0.00262316	0.0355922	2.58118
chr11|53542298|53542420|ID_B1:B4:SINE|200|+	ID_B1:B4:SINE	SINE	B4	ID_B1	86.1793	0.64343	0.292613	2.19891	0.0278844	0.173073	1.55464
chr2|121452783|121452998|MIRb:MIR:SINE|239|+	MIRb:MIR:SINE	SINE	MIR	MIRb	75.9777	-0.236336	0.309255	-0.764211	0.444741	0.812112	-0.351893
chr14|31479271|31479468|B3:B2:SINE|189|-	B3:B2:SINE	SINE	B2	B3	130.144	0.508606	0.252914	2.01098	0.0443276	0.242793	1.35333
chr9|7761968|7762358|RLTR9F:ERVK:LTR|59|-	RLTR9F:ERVK:LTR	LTR	ERVK	RLTR9F	4.62104	5.57672	1.85349	3.00876	0.00262316	0.0355922	2.58118
chr2|144155823|144156051|RLTR13G:ERVK:LTR|282|+	RLTR13G:ERVK:LTR	LTR	ERVK	RLTR13G	140.086	-3.47095	1.90389	-1.82308	0.0682915	0.326319	-1.16563
chr2|35519874|35526247|IAPEz-int:ERVK:LTR|20|+	IAPEz-int:ERVK:LTR	LTR	ERVK	IAPEz-int	4.62104	5.57672	1.85349	3.00876	0.00262316	0.0355922	2.58118
chr13|49678649|49678749|PB1:Alu:SINE|290|+	PB1:Alu:SINE	SINE	Alu	PB1	55.1822	-0.400733	0.356184	-1.12507	0.260558	0.661191	-0.584096
chr7|24583779|24584130|IAPLTR1_Mm:ERVK:LTR|8|-	IAPLTR1_Mm:ERVK:LTR	LTR	ERVK	IAPLTR1_Mm	4.60155	5.57149	1.85795	2.99872	0.00271112	0.0364635	2.56685
chr2|121543593|121544071|RMER4A:ERVK:LTR|142|+	RMER4A:ERVK:LTR	LTR	ERVK	RMER4A	58.3207	-0.733367	0.356212	-2.0588	0.0395138	0.22334	-1.40325
chr5|115296555|115296681|B3A:B2:SINE|311|+	B3A:B2:SINE	SINE	B2	B3A	52.865	-0.00115341	0.363222	-0.0031755	0.997466	0.999517	-0.00110176
chrX|12655276|12655672|MTB:ERVL-MaLR:LTR|68|+	MTB:ERVL-MaLR:LTR	LTR	ERVL-MaLR	MTB	116.545	-0.520101	0.26233	-1.98262	0.0474096	0.253519	-1.32413
chr3|87940312|87940423|PB1D10:Alu:SINE|259|+	PB1D10:Alu:SINE	SINE	Alu	PB1D10	143.222	-0.0702486	0.241695	-0.290649	0.771319	0.947819	-0.112766
chr11|98768707|98769002|L2b:L2:LINE|298|+	L2b:L2:LINE	LINE	L2	L2b	73.611	0.818771	0.337617	2.42515	0.0153021	0.122296	1.81525
chr15|96413678|96413850|B2_Mm1t:B2:SINE|111|-	B2_Mm1t:B2:SINE	SINE	B2	B2_Mm1t	69.5695	0.768038	0.337171	2.27789	0.0227333	0.155252	1.64334
chr5|88162775|88162864|ETnERV-int:ERVK:LTR|34|-	ETnERV-int:ERVK:LTR	LTR	ERVK	ETnERV-int	44.2113	0.0310705	1.49671	0.0207592	0.983438	0.997654	0.00725312
chr2|121542786|121542922|ID_B1:B4:SINE|239|-	ID_B1:B4:SINE	SINE	B4	ID_B1	30.7609	-1.01495	0.470502	-2.15716	0.0309928	0.186425	-1.50874
chr3|89450245|89450474|B3:B2:SINE|205|+	B3:B2:SINE	SINE	B2	B3	190.755	0.578909	0.221154	2.61767	0.00885321	0.0834001	2.0529
chr14|57580986|57581093|PB1D10:Alu:SINE|255|-	PB1D10:Alu:SINE	SINE	Alu	PB1D10	46.8292	-0.728141	0.381289	-1.90968	0.0561741	0.286144	-1.25046
chr2|165827495|165827611|MIRb:MIR:SINE|356|-	MIRb:MIR:SINE	SINE	MIR	MIRb	64.6666	-0.845304	0.337848	-2.50203	0.0123484	0.104122	-1.90839
chr15|90232384|90232569|ID_B1:B4:SINE|240|-	ID_B1:B4:SINE	SINE	B4	ID_B1	82.5059	0.379802	0.301485	1.25977	0.207752	0.59653	0.682454
chr16|17485164|17485301|B1_Mur2:Alu:SINE|206|+	B1_Mur2:Alu:SINE	SINE	Alu	B1_Mur2	57.5652	-0.283496	0.354351	-0.800044	0.423686	0.794271	-0.372956
chr16|20543958|20544057|B1_Mur3:Alu:SINE|212|-	B1_Mur3:Alu:SINE	SINE	Alu	B1_Mur3	46.867	0.356276	0.39624	0.899142	0.368577	0.75443	0.433472
chr7|46646366|46646577|ORR1F:ERVL-MaLR:LTR|285|+	ORR1F:ERVL-MaLR:LTR	LTR	ERVL-MaLR	ORR1F	4.56259	5.56087	1.87445	2.96667	0.0030104	0.0396226	2.52138
chr7|75770709|75772202|RLTR19-int:ERVK:LTR|241|-	RLTR19-int:ERVK:LTR	LTR	ERVK	RLTR19-int	467.54	0.50328	0.165882	3.03396	0.00241364	0.0332893	2.61733
chr2|28834532|28834622|AmnSINE1:Deu:SINE|275|-	AmnSINE1:Deu:SINE	SINE	Deu	AmnSINE1	24.3197	-0.940813	0.524522	-1.79366	0.0728679	0.339031	-1.13746
chr17|34951734|34951824|PB1D9:Alu:SINE|169|+	PB1D9:Alu:SINE	SINE	Alu	PB1D9	37.3789	-0.690743	0.426388	-1.61999	0.105235	0.422219	-0.97784
chrX|162939072|162939468|ORR1D1:ERVL-MaLR:LTR|224|-	ORR1D1:ERVL-MaLR:LTR	LTR	ERVL-MaLR	ORR1D1	4.52363	5.54994	1.90397	2.91493	0.00355771	0.0442044	2.44883
chr5|144186995|144187124|B1_Mus2:Alu:SINE|124|-	B1_Mus2:Alu:SINE	SINE	Alu	B1_Mus2	54.2714	-0.322978	0.355567	-0.908345	0.363696	0.750542	-0.439262
chr6|137837517|137837645|RSINE1:B4:SINE|307|+	RSINE1:B4:SINE	SINE	B4	RSINE1	82.5692	-0.0830228	0.313831	-0.264547	0.791359	0.947819	-0.101627
chr17|23628297|23628403|MT2B:ERVL:LTR|309|+	MT2B:ERVL:LTR	LTR	ERVL	MT2B	12.3933	5.52934	1.5721	3.51718	0.000436163	0.00865739	3.36035
chrX|95353012|95354370|IAPEz-int:ERVK:LTR|18|+	IAPEz-int:ERVK:LTR	LTR	ERVK	IAPEz-int	4.47668	5.52708	1.88679	2.92936	0.00339657	0.0429112	2.46896
chr11|78524724|78524808|PB1D11:Alu:SINE|202|-	PB1D11:Alu:SINE	SINE	Alu	PB1D11	56.9838	-0.0570816	0.359569	-0.15875	0.873866	0.975327	-0.0585552
chr3|109167707|109167853|B1_Mus1:Alu:SINE|158|+	B1_Mus1:Alu:SINE	SINE	Alu	B1_Mus1	72.307	0.5134	0.333384	1.53996	0.123569	0.455323	0.90809
chr9|108295567|108295684|B1_Mur1:Alu:SINE|233|+	B1_Mur1:Alu:SINE	SINE	Alu	B1_Mur1	31.9995	0.304635	0.477255	0.638307	0.523274	0.851567	0.281271
chr12|110873555|110873636|ID4:ID:SINE|312|+	ID4:ID:SINE	SINE	ID	ID4	52.2988	-0.217202	0.367742	-0.590637	0.554764	0.871514	-0.255892
chr15|90229641|90229788|B3A:B2:SINE|342|+	B3A:B2:SINE	SINE	B2	B3A	66.3764	0.0177806	0.328837	0.0540713	0.956878	0.994494	0.0191433
chr18|46733118|46733235|PB1D9:Alu:SINE|230|+	PB1D9:Alu:SINE	SINE	Alu	PB1D9	63.6681	-0.235722	0.330689	-0.712821	0.475957	0.827403	-0.322433
chr9|82868362|82868470|ID_B1:B4:SINE|283|-	ID_B1:B4:SINE	SINE	B4	ID_B1	48.5025	-0.0346491	0.384839	-0.0900354	0.928259	0.985479	-0.0323308
chr11|59792005|59792144|B1F:Alu:SINE|273|+	B1F:Alu:SINE	SINE	Alu	B1F	57.465	0.29639	0.368568	0.804167	0.421301	0.792283	0.375408
chr11|60557358|60557481|B1F:Alu:SINE|171|+	B1F:Alu:SINE	SINE	Alu	B1F	63.7727	0.282928	0.336575	0.840609	0.400567	0.776822	0.397325
chr18|66464340|66464438|L1MA6:L1:LINE|271|+	L1MA6:L1:LINE	LINE	L1	L1MA6	110.103	0.354456	0.263843	1.34343	0.179132	0.555944	0.746827
chr11|69392253|69392394|B1_Mur3:Alu:SINE|115|-	B1_Mur3:Alu:SINE	SINE	Alu	B1_Mur3	62.9176	0.531824	0.33537	1.58578	0.112788	0.440754	0.947736
chr19|47131028|47131105|B1_Mur1:Alu:SINE|197|-	B1_Mur1:Alu:SINE	SINE	Alu	B1_Mur1	75.1367	-0.319926	0.310101	-1.03169	0.302219	0.697887	-0.519678
chr7|118842636|118842835|ID_B1:B4:SINE|291|+	ID_B1:B4:SINE	SINE	B4	ID_B1	131.67	0.0256807	0.261766	0.0981056	0.921848	0.983649	0.0353405
chr18|60502194|60502300|B1_Mur2:Alu:SINE|151|-	B1_Mur2:Alu:SINE	SINE	Alu	B1_Mur2	4.43772	5.51611	1.87587	2.94057	0.00327611	0.0418582	2.48464
chr7|25712694|25712828|B1F1:Alu:SINE|261|+	B1F1:Alu:SINE	SINE	Alu	B1F1	46.7365	0.484608	0.421415	1.14996	0.250162	0.650427	0.601778
chr2|126965356|126971751|IAPEz-int:ERVK:LTR|23|-	IAPEz-int:ERVK:LTR	LTR	ERVK	IAPEz-int	4.43772	5.51611	1.87587	2.94057	0.00327611	0.0418582	2.48464
chr9|20967062|20967166|B1_Mur1:Alu:SINE|265|+	B1_Mur1:Alu:SINE	SINE	Alu	B1_Mur1	57.9671	-0.312454	0.347382	-0.899456	0.36841	0.754259	-0.433669
chr10|79782186|79782406|ID_B1:B4:SINE|243|+	ID_B1:B4:SINE	SINE	B4	ID_B1	81.0707	0.329101	0.299209	1.0999	0.271374	0.672819	0.566431
chr1|134507541|134507654|ID_B1:B4:SINE|257|+	ID_B1:B4:SINE	SINE	B4	ID_B1	71.8826	-0.395523	0.313833	-1.2603	0.207562	0.596046	-0.682853
chr12|11154735|11155701|ORR1F-int:ERVL-MaLR:LTR|294|+	ORR1F-int:ERVL-MaLR:LTR	LTR	ERVL-MaLR	ORR1F-int	4.43772	5.51611	1.87587	2.94057	0.00327611	0.0418582	2.48464
chr15|97376918|97377159|L2:L2:LINE|312|-	L2:L2:LINE	LINE	L2	L2	61.0161	-0.608215	0.34046	-1.78645	0.0740261	0.342116	-1.13062
chr14|31699475|31699691|L3:CR1:LINE|172|+	L3:CR1:LINE	LINE	CR1	L3	85.357	0.777837	0.303354	2.56412	0.0103438	0.093474	1.98532
chr15|8092643|8092781|B1F:Alu:SINE|231|+	B1F:Alu:SINE	SINE	Alu	B1F	65.0118	-0.282992	0.329108	-0.859878	0.389857	0.76797	-0.409095
chr15|84941290|84941381|PB1D9:Alu:SINE|191|-	PB1D9:Alu:SINE	SINE	Alu	PB1D9	59.0201	0.752287	0.348859	2.15642	0.0310509	0.186714	1.50793
chr6|123646073|123647370|ETnERV-int:ERVK:LTR|98|+	ETnERV-int:ERVK:LTR	LTR	ERVK	ETnERV-int	4.43772	5.51611	1.87587	2.94057	0.00327611	0.0418582	2.48464
chr9|50606128|50606247|MIRc:MIR:SINE|336|-	MIRc:MIR:SINE	SINE	MIR	MIRc	39.6743	0.356989	0.410691	0.869239	0.384716	0.764669	0.414859
chr19|45005154|45005302|B1_Mus1:Alu:SINE|198|-	B1_Mus1:Alu:SINE	SINE	Alu	B1_Mus1	89.9635	-0.130912	0.287991	-0.454569	0.649419	0.911831	-0.187475
chr11|78322215|78322326|PB1:Alu:SINE|370|+	PB1:Alu:SINE	SINE	Alu	PB1	71.6817	-0.339935	0.328637	-1.03438	0.300959	0.696258	-0.521493
chr2|120089746|120089855|B1F:Alu:SINE|258|-	B1F:Alu:SINE	SINE	Alu	B1F	66.1219	-0.160034	0.324894	-0.492573	0.622314	0.895171	-0.20599
chr12|17429769|17429913|B1_Mur3:Alu:SINE|146|-	B1_Mur3:Alu:SINE	SINE	Alu	B1_Mur3	68.3565	-0.67565	0.331047	-2.04095	0.0412556	0.230967	-1.38452
chr2|120619973|120620237|MER68:ERVL:LTR|317|+	MER68:ERVL:LTR	LTR	ERVL	MER68	103.617	-0.520196	0.279279	-1.86264	0.0625134	0.307445	-1.20403
chr6|120515059|120515309|ID_B1:B4:SINE|298|+	ID_B1:B4:SINE	SINE	B4	ID_B1	4.41823	5.51065	1.87442	2.93992	0.00328299	0.041867	2.48373
chr12|110873228|110873407|B3A:B2:SINE|314|+	B3A:B2:SINE	SINE	B2	B3A	75.3734	-0.289263	0.311253	-0.929351	0.352707	0.741455	-0.452586
chr14|112366443|112366531|MMETn-int:ERVK:LTR|34|-	MMETn-int:ERVK:LTR	LTR	ERVK	MMETn-int	162.84	-0.0634657	0.234055	-0.271157	0.78627	0.947819	-0.104428
chr1|185357268|185357415|B1_Mus2:Alu:SINE|136|-	B1_Mus2:Alu:SINE	SINE	Alu	B1_Mus2	88.9407	0.377383	0.305851	1.23388	0.217248	0.609952	0.663044
chr17|5410881|5411081|B3A:B2:SINE|263|-	B3A:B2:SINE	SINE	B2	B3A	86.8238	0.445451	0.2909	1.53129	0.125699	0.459205	0.900669
chr4|62423712|62423842|B1_Mm:Alu:SINE|266|-	B1_Mm:Alu:SINE	SINE	Alu	B1_Mm	88.6966	-0.150006	0.302591	-0.495739	0.620078	0.894698	-0.207553
chr6|30481936|30482079|B1_Mur4:Alu:SINE|112|+	B1_Mur4:Alu:SINE	SINE	Alu	B1_Mur4	46.9262	0.619934	0.409904	1.51239	0.130435	0.470539	0.884606
chr11|68987539|68987618|PB1D10:Alu:SINE|291|+	PB1D10:Alu:SINE	SINE	Alu	PB1D10	59.7357	-0.344369	0.342643	-1.00504	0.314879	0.709769	-0.501856
chr5|149430704|149430869|ID_B1:B4:SINE|196|+	ID_B1:B4:SINE	SINE	B4	ID_B1	129.772	0.415164	0.248982	1.66745	0.0954254	0.396298	1.02034
chr1|183277180|183277276|MIRb:MIR:SINE|287|+	MIRb:MIR:SINE	SINE	MIR	MIRb	43.1688	0.59705	0.415427	1.4372	0.150662	0.507848	0.821995
chr10|85115600|85115737|B1_Mus2:Alu:SINE|51|-	B1_Mus2:Alu:SINE	SINE	Alu	B1_Mus2	62.0598	0.250405	0.340347	0.735735	0.461892	0.82023	0.335459
chr2|71902801|71902964|RSINE1:B4:SINE|281|+	RSINE1:B4:SINE	SINE	B4	RSINE1	49.2634	-0.269139	0.379249	-0.709663	0.477913	0.827673	-0.320651
chr6|108107172|108107638|RLTR11B:ERVK:LTR|91|-	RLTR11B:ERVK:LTR	LTR	ERVK	RLTR11B	171.52	0.524514	0.234288	2.23876	0.0251716	0.160019	1.59909
chr18|33196540|33197389|RLTR13A:ERVK:LTR|29|-	RLTR13A:ERVK:LTR	LTR	ERVK	RLTR13A	4.39875	5.50518	1.87542	2.93543	0.00333081	0.0422776	2.47745
chr18|60302236|60307427|L1Md_F2:L1:LINE|71|+	L1Md_F2:L1:LINE	LINE	L1	L1Md_F2	60.5865	5.50024	0.716782	7.67352	1.67343e-14	3.08207e-12	13.7764
chr18|60309844|60310147|IAPLTR4:ERVK:LTR|137|+	IAPLTR4:ERVK:LTR	LTR	ERVK	IAPLTR4	4.37927	5.49968	1.87911	2.92674	0.00342531	0.043122	2.4653
chr5|105076359|105077420|RLTR13D3:ERVK:LTR|119|-	RLTR13D3:ERVK:LTR	LTR	ERVK	RLTR13D3	60.7969	5.4978	0.712949	7.71136	1.24488e-14	2.3244e-12	13.9049
chr3|67603473|67603622|B3A:B2:SINE|206|+	B3A:B2:SINE	SINE	B2	B3A	82.9285	0.66936	0.298211	2.24458	0.0247949	0.158737	1.60564
chr1|133656427|133656547|PB1:Alu:SINE|256|-	PB1:Alu:SINE	SINE	Alu	PB1	46.7968	-0.343628	0.383246	-0.896625	0.369919	0.755755	-0.431893
chr1|170195463|170195575|PB1D10:Alu:SINE|229|+	PB1D10:Alu:SINE	SINE	Alu	PB1D10	63.2546	-0.0531291	0.34685	-0.153176	0.87826	0.976486	-0.0563771
chr2|71090323|71090459|ID_B1:B4:SINE|299|+	ID_B1:B4:SINE	SINE	B4	ID_B1	46.9339	-0.707276	0.387839	-1.82364	0.0682071	0.326089	-1.16617
chr4|59474473|59474603|RLTR17B_Mm:ERVK:LTR|291|-	RLTR17B_Mm:ERVK:LTR	LTR	ERVK	RLTR17B_Mm	44.6643	0.137694	0.386747	0.356032	0.721817	0.93086	0.141573
chr15|3983210|3983340|L2a:L2:LINE|274|+	L2a:L2:LINE	LINE	L2	L2a	59.1312	0.350254	0.35966	0.973848	0.330132	0.72531	0.481312
chr17|24075669|24075954|L1ME4a:L1:LINE|300|+	L1ME4a:L1:LINE	LINE	L1	L1ME4a	77.4038	-0.488422	0.303986	-1.60673	0.108114	0.429948	-0.966117
chr2|165490901|165491084|ID_B1:B4:SINE|245|+	ID_B1:B4:SINE	SINE	B4	ID_B1	90.8454	0.463133	0.301205	1.5376	0.124146	0.456761	0.906068
chr5|86109788|86109973|B3:B2:SINE|237|+	B3:B2:SINE	SINE	B2	B3	96.1927	-0.00426382	0.281627	-0.01514	0.987921	0.998304	-0.00527799
chr18|9880046|9880136|MIRb:MIR:SINE|344|+	MIRb:MIR:SINE	SINE	MIR	MIRb	4.35979	5.49414	1.88539	2.91406	0.00356756	0.0442862	2.44763
chr3|114474778|114478754|ETnERV3-int:ERVK:LTR|33|-	ETnERV3-int:ERVK:LTR	LTR	ERVK	ETnERV3-int	4.35979	5.49414	1.88539	2.91406	0.00356756	0.0442862	2.44763
chr17|56279348|56279485|ID_B1:B4:SINE|303|-	ID_B1:B4:SINE	SINE	B4	ID_B1	110.554	0.293388	0.262803	1.11638	0.26426	0.663874	0.577969
chr1|17774884|17775307|L1_Mus2:L1:LINE|62|-	L1_Mus2:L1:LINE	LINE	L1	L1_Mus2	4.34031	5.48854	1.89452	2.89705	0.00376684	0.0463351	2.42402
chr2|153267203|153267356|MIRb:MIR:SINE|320|-	MIRb:MIR:SINE	SINE	MIR	MIRb	62.0249	0.47586	0.347552	1.36918	0.170943	0.541125	0.767147
chr5|124104855|124109757|IAPEz-int:ERVK:LTR|16|-	IAPEz-int:ERVK:LTR	LTR	ERVK	IAPEz-int	872.004	5.47609	0.219973	24.8944	8.5512e-137	7.71717e-133	136.068
chr13|38110042|38111347|IAPEz-int:ERVK:LTR|58|+	IAPEz-int:ERVK:LTR	LTR	ERVK	IAPEz-int	4.29336	5.46497	1.95152	2.80037	0.0051044	0.0576299	2.29206
chr19|10501712|10501842|B3:B2:SINE|144|-	B3:B2:SINE	SINE	B2	B3	43.7429	0.187742	0.394747	0.4756	0.634359	0.90168	0.197665
chr4|149496500|149496622|MIR3:MIR:SINE|306|-	MIR3:MIR:SINE	SINE	MIR	MIR3	42.3309	-0.230318	0.396582	-0.580758	0.561403	0.872944	-0.250725
chr7|122148833|122148959|ID_B1:B4:SINE|228|+	ID_B1:B4:SINE	SINE	B4	ID_B1	92.7511	0.46337	0.288509	1.60609	0.108255	0.429957	0.965552
chr9|21595725|21595842|RSINE1:B4:SINE|302|+	RSINE1:B4:SINE	SINE	B4	RSINE1	42.0714	0.225136	0.417716	0.538969	0.589909	0.884978	0.229215
chr2|161369409|161375710|IAPEz-int:ERVK:LTR|26|+	IAPEz-int:ERVK:LTR	LTR	ERVK	IAPEz-int	4.27388	5.45899	1.93241	2.82496	0.00472861	0.0539517	2.32527
chr1|133137294|133137386|B1F2:Alu:SINE|281|+	B1F2:Alu:SINE	SINE	Alu	B1F2	92.174	-0.355824	0.286942	-1.24006	0.214954	0.606534	-0.667654
chr11|79695666|79695796|MER5B:hAT-Charlie:DNA|354|-	MER5B:hAT-Charlie:DNA	DNA	hAT-Charlie	MER5B	39.1845	0.232157	0.423388	0.548331	0.583465	0.8826	0.233985
chr16|30271014|30271120|B1_Mur3:Alu:SINE|185|-	B1_Mur3:Alu:SINE	SINE	Alu	B1_Mur3	40.4394	-0.315595	0.414895	-0.760661	0.446859	0.813548	-0.349829
chr17|46774537|46774680|LTR72_RN:ERV1:LTR|281|+	LTR72_RN:ERV1:LTR	LTR	ERV1	LTR72_RN	139.604	-0.377392	0.24022	-1.57102	0.116177	0.444049	-0.93488
chr3|133091352|133091767|L1M4b:L1:LINE|287|+	L1M4b:L1:LINE	LINE	L1	L1M4b	71.7252	-0.0765875	0.322184	-0.237713	0.812103	0.951484	-0.0903887
chr5|23698248|23698693|RLTR30D_RN:ERV1:LTR|146|-	RLTR30D_RN:ERV1:LTR	LTR	ERV1	RLTR30D_RN	68.7155	-0.736324	0.323178	-2.27839	0.0227034	0.155252	-1.64391
chr11|94659913|94660091|B2_Mm2:B2:SINE|101|+	B2_Mm2:B2:SINE	SINE	B2	B2_Mm2	75.8767	0.292898	0.312059	0.938598	0.347937	0.737844	0.458499
chr2|104827565|104827677|RSINE1:B4:SINE|248|-	RSINE1:B4:SINE	SINE	B4	RSINE1	50.5334	0.149604	0.367521	0.407062	0.683962	0.923344	0.164968
chr2|152412701|152412817|B1F:Alu:SINE|256|+	B1F:Alu:SINE	SINE	Alu	B1F	145.289	0.288762	0.237059	1.2181	0.223186	0.619811	0.651333
chr4|89180886|89181080|L1MA4:L1:LINE|314|-	L1MA4:L1:LINE	LINE	L1	L1MA4	72.0264	-0.199394	0.334899	-0.595386	0.551585	0.869334	-0.258387
chr7|130392320|130392501|B4:B4:SINE|266|-	B4:B4:SINE	SINE	B4	B4	56.7174	0.508527	0.349617	1.45453	0.145801	0.499356	0.83624
chr12|50980371|50980458|MMETn-int:ERVK:LTR|35|+	MMETn-int:ERVK:LTR	LTR	ERVK	MMETn-int	122.62	0.00627174	0.264678	0.0236957	0.981095	0.997631	0.00828878
chr6|128374962|128375043|PB1D7:Alu:SINE|275|+	PB1D7:Alu:SINE	SINE	Alu	PB1D7	52.22	0.923688	0.378939	2.43756	0.0147867	0.11897	1.83013
chr6|72608877|72609023|B1_Mur2:Alu:SINE|186|-	B1_Mur2:Alu:SINE	SINE	Alu	B1_Mur2	72.6993	0.730877	0.332672	2.19699	0.0280211	0.173801	1.55252
chr7|112901706|112901845|Lx8:L1:LINE|217|-	Lx8:L1:LINE	LINE	L1	Lx8	98.5232	-0.346205	0.29087	-1.19024	0.233953	0.632455	-0.630872
chr7|121922931|121923062|B1_Mur4:Alu:SINE|262|-	B1_Mur4:Alu:SINE	SINE	Alu	B1_Mur4	56.6394	-0.766369	0.356616	-2.14901	0.031634	0.189566	-1.49985
chr8|72566288|72566415|PB1D10:Alu:SINE|310|+	PB1D10:Alu:SINE	SINE	Alu	PB1D10	82.9756	0.274499	0.313398	0.875879	0.381096	0.762981	0.418966
chr18|76955006|76955105|Charlie1:hAT-Charlie:DNA|266|-	Charlie1:hAT-Charlie:DNA	DNA	hAT-Charlie	Charlie1	40.546	0.226073	0.408069	0.554005	0.579575	0.88065	0.23689
chrX|101600567|101600713|B1_Mus2:Alu:SINE|68|+	B1_Mus2:Alu:SINE	SINE	Alu	B1_Mus2	61.4139	-0.30826	0.350265	-0.880077	0.378817	0.761064	-0.42157
chr12|57241083|57241351|B4A:B4:SINE|341|-	B4A:B4:SINE	SINE	B4	B4A	127.202	-0.104581	0.251445	-0.415921	0.677468	0.923344	-0.169112
chr3|142547647|142547859|Lx7:L1:LINE|211|+	Lx7:L1:LINE	LINE	L1	Lx7	35.1952	5.45545	0.922511	5.9137	3.34504e-09	2.74435e-07	8.4756
chr18|12737955|12738180|URR1A:hAT-Charlie:DNA|172|+	URR1A:hAT-Charlie:DNA	DNA	hAT-Charlie	URR1A	4.23491	5.44727	1.9096	2.85257	0.00433678	0.0509831	2.36283
chr19|44073439|44073620|MER46C:TcMar-Tigger:DNA|191|-	MER46C:TcMar-Tigger:DNA	DNA	TcMar-Tigger	MER46C	65.7467	0.107772	0.334674	0.322021	0.747437	0.94332	0.126426
chr4|135869222|135869337|MIR:MIR:SINE|330|-	MIR:MIR:SINE	SINE	MIR	MIR	66.3274	0.762599	0.334602	2.27912	0.0226597	0.155252	1.64475
chr6|149335209|149335349|ID_B1:B4:SINE|307|+	ID_B1:B4:SINE	SINE	B4	ID_B1	83.6792	-0.735447	0.319131	-2.30453	0.0211928	0.147422	-1.67381
chr2|177604838|177608101|IAPEz-int:ERVK:LTR|21|-	IAPEz-int:ERVK:LTR	LTR	ERVK	IAPEz-int	4.23491	5.44727	1.9096	2.85257	0.00433678	0.0509831	2.36283
chr4|46136829|46137170|RMER10B:ERVL:LTR|157|+	RMER10B:ERVL:LTR	LTR	ERVL	RMER10B	4.23491	5.44727	1.9096	2.85257	0.00433678	0.0509831	2.36283
chrUn_GL456368|15324|16178|RLTR13A2:ERVK:LTR|67|+	RLTR13A2:ERVK:LTR	LTR	ERVK	RLTR13A2	4.23491	5.44727	1.9096	2.85257	0.00433678	0.0509831	2.36283
chr10|75311993|75312187|ID_B1:B4:SINE|246|+	ID_B1:B4:SINE	SINE	B4	ID_B1	110.498	0.451544	0.265541	1.70047	0.0890424	0.386956	1.0504
chr15|81794230|81794331|MIR3:MIR:SINE|281|+	MIR3:MIR:SINE	SINE	MIR	MIR3	93.1368	0.495271	0.294574	1.68131	0.0927018	0.390787	1.03291
chr2|26396147|26396246|PB1D9:Alu:SINE|224|-	PB1D9:Alu:SINE	SINE	Alu	PB1D9	90.3613	-0.115789	0.289423	-0.400067	0.689107	0.924707	-0.161713
chr6|128954894|128960172|L1Md_F2:L1:LINE|75|-	L1Md_F2:L1:LINE	LINE	L1	L1Md_F2	4.21543	5.44148	1.90361	2.8585	0.00425648	0.0504519	2.37095
chr17|56714936|56715039|PB1D7:Alu:SINE|212|+	PB1D7:Alu:SINE	SINE	Alu	PB1D7	41.8094	-0.628642	0.433301	-1.45082	0.14683	0.500246	-0.833184
chr4|130531202|130531313|MIR3:MIR:SINE|294|+	MIR3:MIR:SINE	SINE	MIR	MIR3	114.686	0.572778	0.291075	1.9678	0.0490906	0.260043	1.309
chr10|80977540|80980500|IAPEz-int:ERVK:LTR|18|+	IAPEz-int:ERVK:LTR	LTR	ERVK	IAPEz-int	4.21543	5.44148	1.90361	2.8585	0.00425648	0.0504519	2.37095
chr10|127045489|127045619|PB1D9:Alu:SINE|85|+	PB1D9:Alu:SINE	SINE	Alu	PB1D9	48.4522	0.00169828	0.387481	0.00438287	0.996503	0.999517	0.0015214
chr1|134404792|134404914|ERVB4_1C-LTR_Mm:ERVK:LTR|224|+	ERVB4_1C-LTR_Mm:ERVK:LTR	LTR	ERVK	ERVB4_1C-LTR_Mm	104.782	-0.548355	0.324831	-1.68812	0.0913878	0.389251	-1.03911
chr15|12809339|12809513|B3A:B2:SINE|246|-	B3A:B2:SINE	SINE	B2	B3A	75.3176	-0.185986	0.310059	-0.599842	0.548612	0.866622	-0.260735
chr19|37421336|37421442|PB1D10:Alu:SINE|272|-	PB1D10:Alu:SINE	SINE	Alu	PB1D10	74.6983	-0.0787185	0.317915	-0.247609	0.804437	0.949445	-0.094508
chr2|119965419|119965503|PB1D10:Alu:SINE|286|+	PB1D10:Alu:SINE	SINE	Alu	PB1D10	41.0435	-0.632218	0.4162	-1.51902	0.128757	0.466487	-0.890231
chr13|18932195|18933979|ETnERV3-int:ERVK:LTR|51|-	ETnERV3-int:ERVK:LTR	LTR	ERVK	ETnERV3-int	4.21543	5.44148	1.90361	2.8585	0.00425648	0.0504519	2.37095
chr11|86811741|86812240|RLTR6C_Mm:ERV1:LTR|101|-	RLTR6C_Mm:ERV1:LTR	LTR	ERV1	RLTR6C_Mm	204.633	-0.286191	0.212086	-1.34941	0.177205	0.552724	-0.751524
chr5|110648604|110648752|B3:B2:SINE|216|+	B3:B2:SINE	SINE	B2	B3	90.3629	-0.46523	0.300524	-1.54806	0.121607	0.451087	-0.915043
chr6|81961771|81961936|RSINE1:B4:SINE|303|-	RSINE1:B4:SINE	SINE	B4	RSINE1	137.646	-0.267016	0.250325	-1.06668	0.286117	0.683521	-0.543456
chr6|83340755|83340863|PB1D9:Alu:SINE|274|+	PB1D9:Alu:SINE	SINE	Alu	PB1D9	64.0117	-0.44765	0.331956	-1.34852	0.17749	0.553226	-0.750825
chr6|85945218|85945598|MLT1B:ERVL-MaLR:LTR|257|+	MLT1B:ERVL-MaLR:LTR	LTR	ERVL-MaLR	MLT1B	148.741	0.210191	0.235328	0.893182	0.37176	0.757192	0.429737
chr17|36109050|36109183|B2_Mm2:B2:SINE|289|-	B2_Mm2:B2:SINE	SINE	B2	B2_Mm2	4.17647	5.42992	1.90047	2.85714	0.00427476	0.0504731	2.36909
chr16|14299225|14299576|MTD:ERVL-MaLR:LTR|143|-	MTD:ERVL-MaLR:LTR	LTR	ERVL-MaLR	MTD	121.284	-0.0230818	0.254119	-0.0908307	0.927627	0.98544	-0.0326266
chr11|75673213|75673292|ID4_:ID:SINE|190|+	ID4_:ID:SINE	SINE	ID	ID4_	91.1174	-0.415506	0.312815	-1.32828	0.184085	0.564885	-0.734981
chr11|102684887|102684980|MER58C:hAT-Charlie:DNA|247|-	MER58C:hAT-Charlie:DNA	DNA	hAT-Charlie	MER58C	57.4409	0.405999	0.352501	1.15177	0.249417	0.64966	0.603074
chr12|109661511|109661691|Lx7:L1:LINE|282|+	Lx7:L1:LINE	LINE	L1	Lx7	121.576	-0.0836517	0.273955	-0.305348	0.760101	0.947819	-0.119129
chr4|135867311|135867507|X7B_LINE:CR1:LINE|231|+	X7B_LINE:CR1:LINE	LINE	CR1	X7B_LINE	94.3411	0.384548	0.281749	1.36486	0.172298	0.543999	0.76372
chr4|136546692|136546811|MIRc:MIR:SINE|248|+	MIRc:MIR:SINE	SINE	MIR	MIRc	44.129	0.157101	0.394328	0.398403	0.690333	0.924924	0.160941
chr9|123018427|123018576|B1_Mus2:Alu:SINE|76|-	B1_Mus2:Alu:SINE	SINE	Alu	B1_Mus2	71.6254	-0.219961	0.317388	-0.693036	0.488287	0.833191	-0.311325
chr12|50980458|50980775|ERVB7_1-LTR_MM:ERVK:LTR|31|+	ERVB7_1-LTR_MM:ERVK:LTR	LTR	ERVK	ERVB7_1-LTR_MM	129.574	0.255844	0.251523	1.01718	0.309067	0.703877	0.509947
chr10|35710858|35710983|L3:CR1:LINE|345|-	L3:CR1:LINE	LINE	CR1	L3	22.1906	-0.859364	0.622925	-1.37956	0.167722	0.536622	-0.775411
chr8|83939871|83940001|RLTR13D3A1:ERVK:LTR|290|-	RLTR13D3A1:ERVK:LTR	LTR	ERVK	RLTR13D3A1	64.2214	0.233796	0.369784	0.63225	0.527224	0.853813	0.278005
chr2|15079571|15079665|B4A:B4:SINE|200|-	B4A:B4:SINE	SINE	B4	B4A	24.6363	-0.340972	0.530785	-0.642392	0.520619	0.850645	-0.28348
chr12|8284102|8284284|B2_Mm2:B2:SINE|66|+	B2_Mm2:B2:SINE	SINE	B2	B2_Mm2	67.5466	0.483099	0.352205	1.37164	0.170175	0.539626	0.769104
chr5|129989024|129989242|B3:B2:SINE|255|-	B3:B2:SINE	SINE	B2	B3	75.1836	0.238118	0.309468	0.769445	0.441629	0.810243	0.354942
chr1|118299311|118299433|PB1D10:Alu:SINE|274|-	PB1D10:Alu:SINE	SINE	Alu	PB1D10	53.3284	0.100149	0.357008	0.280522	0.779077	0.947819	0.10842
chr18|44423369|44423501|B1_Mus1:Alu:SINE|114|+	B1_Mus1:Alu:SINE	SINE	Alu	B1_Mus1	57.6575	-0.0413007	0.366527	-0.112681	0.910283	0.979742	-0.0408234
chr2|157981818|157981976|B3:B2:SINE|209|-	B3:B2:SINE	SINE	B2	B3	65.7516	0.232169	0.326865	0.71029	0.477524	0.827452	0.321005
chr7|19506019|19506164|B1_Mus1:Alu:SINE|48|+	B1_Mus1:Alu:SINE	SINE	Alu	B1_Mus1	62.8223	0.162776	0.334492	0.486637	0.626515	0.896896	0.203068
chr11|48867808|48867947|RSINE1:B4:SINE|254|+	RSINE1:B4:SINE	SINE	B4	RSINE1	4.17647	5.42992	1.90047	2.85714	0.00427476	0.0504731	2.36909
chr1|174458232|174463264|MMERVK10C-int:ERVK:LTR|17|+	MMERVK10C-int:ERVK:LTR	LTR	ERVK	MMERVK10C-int	4.1375	5.41828	1.9088	2.83859	0.0045314	0.0524936	2.34377
chr9|7799284|7799377|MMETn-int:ERVK:LTR|23|-	MMETn-int:ERVK:LTR	LTR	ERVK	MMETn-int	129.747	0.146537	0.250957	0.583913	0.559279	0.871971	0.252372
chr1|17777409|17777543|MER33:hAT-Charlie:DNA|286|-	MER33:hAT-Charlie:DNA	DNA	hAT-Charlie	MER33	4.1375	5.41828	1.9088	2.83859	0.0045314	0.0524936	2.34377
chr12|82461440|82464714|IAPEz-int:ERVK:LTR|19|-	IAPEz-int:ERVK:LTR	LTR	ERVK	IAPEz-int	4.09854	5.40642	1.92969	2.8017	0.00508335	0.0574553	2.29385
chr16|24987809|24987910|MIRb:MIR:SINE|300|-	MIRb:MIR:SINE	SINE	MIR	MIRb	29.8266	-1.26722	0.495551	-2.5572	0.0105518	0.0946896	-1.97667
chr5|105078603|105078733|B3A:B2:SINE|331|-	B3A:B2:SINE	SINE	B2	B3A	11.4535	5.40355	1.58027	3.41939	0.000627621	0.0115515	3.2023
chr17|18381506|18389075|RLTR6-int:ERV1:LTR|34|-	RLTR6-int:ERV1:LTR	LTR	ERV1	RLTR6-int	4.07906	5.40034	1.94627	2.77472	0.00552496	0.0613854	2.25767
chr4|40595343|40595420|MMETn-int:ERVK:LTR|39|-	MMETn-int:ERVK:LTR	LTR	ERVK	MMETn-int	122.19	-1.33808	0.628654	-2.12849	0.0332969	0.196959	-1.4776
chr3|114478756|114479602|RLTR13A:ERVK:LTR|59|-	RLTR13A:ERVK:LTR	LTR	ERVK	RLTR13A	4.07906	5.40034	1.94627	2.77472	0.00552496	0.0613854	2.25767
chr12|32030936|32032016|IAPEz-int:ERVK:LTR|23|+	IAPEz-int:ERVK:LTR	LTR	ERVK	IAPEz-int	4.07906	5.40034	1.94627	2.77472	0.00552496	0.0613854	2.25767
chr5|92442127|92442256|B1F:Alu:SINE|217|+	B1F:Alu:SINE	SINE	Alu	B1F	95.9282	0.565522	0.279581	2.02275	0.0430992	0.238574	1.36553
chr6|149335039|149335184|B1_Mus2:Alu:SINE|83|-	B1_Mus2:Alu:SINE	SINE	Alu	B1_Mus2	71.6375	-0.376387	0.323591	-1.16316	0.244765	0.644566	-0.611251
chr18|4196612|4196731|B3:B2:SINE|292|-	B3:B2:SINE	SINE	B2	B3	54.7556	-0.0745126	0.366096	-0.203533	0.838718	0.963814	-0.0763838
chr6|93243618|93243923|L1M4b:L1:LINE|331|-	L1M4b:L1:LINE	LINE	L1	L1M4b	4.05957	5.39414	1.96856	2.74014	0.00614127	0.0652546	2.21174
chr6|148771558|148771670|B1F:Alu:SINE|268|+	B1F:Alu:SINE	SINE	Alu	B1F	64.4621	-0.104663	0.341283	-0.306676	0.75909	0.947819	-0.119707
chr7|34238632|34238771|MER5A1:hAT-Charlie:DNA|241|+	MER5A1:hAT-Charlie:DNA	DNA	hAT-Charlie	MER5A1	51.2728	-0.89172	0.380023	-2.34649	0.0189512	0.135989	-1.72236
chr6|145489402|145490482|IAPEz-int:ERVK:LTR|23|-	IAPEz-int:ERVK:LTR	LTR	ERVK	IAPEz-int	11.3013	5.39246	1.59696	3.3767	0.000733604	0.0131986	3.13454
chr9|114586156|114586463|ORR1C1:ERVL-MaLR:LTR|199|+	ORR1C1:ERVL-MaLR:LTR	LTR	ERVL-MaLR	ORR1C1	57.078	-0.363545	0.34801	-1.04464	0.29619	0.691834	-0.52843
chr11|106821523|106821626|PB1:Alu:SINE|204|-	PB1:Alu:SINE	SINE	Alu	PB1	57.0611	0.516331	0.359709	1.43541	0.151169	0.509127	0.820537
chr11|17233290|17233434|B3A:B2:SINE|331|+	B3A:B2:SINE	SINE	B2	B3A	73.0709	-0.0500977	0.314661	-0.159212	0.873502	0.975327	-0.0587361
chr3|131545744|131547547|IAPEz-int:ERVK:LTR|36|+	IAPEz-int:ERVK:LTR	LTR	ERVK	IAPEz-int	4.07107	5.38789	2.0033	2.68951	0.00715567	0.0731895	2.14535
chr2|7408998|7409352|IAPLTR1_Mm:ERVK:LTR|81|+	IAPLTR1_Mm:ERVK:LTR	LTR	ERVK	IAPLTR1_Mm	4.04009	5.38775	1.9999	2.69402	0.00705969	0.0723992	2.15121
chr14|80623017|80623831|IAPEz-int:ERVK:LTR|36|-	IAPEz-int:ERVK:LTR	LTR	ERVK	IAPEz-int	4.01263	5.36895	1.94422	2.76149	0.00575378	0.0626203	2.24005
chr11|5064906|5065012|MIR:MIR:SINE|226|-	MIR:MIR:SINE	SINE	MIR	MIR	47.9052	0.560764	0.388012	1.44522	0.148395	0.50334	0.82858
chr17|56714505|56714637|ID_B1:B4:SINE|269|+	ID_B1:B4:SINE	SINE	B4	ID_B1	38.53	0.433212	0.425016	1.01928	0.308068	0.702784	0.511353
chr18|17829079|17829226|RSINE1:B4:SINE|336|+	RSINE1:B4:SINE	SINE	B4	RSINE1	66.4262	-0.185289	0.325246	-0.569689	0.568889	0.875001	-0.244973
chr5|139471516|139471679|B3A:B2:SINE|210|-	B3A:B2:SINE	SINE	B2	B3A	46.0372	-0.388685	0.391934	-0.991712	0.321338	0.715183	-0.493038
chr2|119601474|119601586|PB1D7:Alu:SINE|204|+	PB1D7:Alu:SINE	SINE	Alu	PB1D7	32.7647	-0.715255	0.471253	-1.51777	0.129072	0.467179	-0.889167
chr5|5537628|5537837|B3:B2:SINE|277|+	B3:B2:SINE	SINE	B2	B3	86.9054	-0.768473	0.304954	-2.51996	0.0117368	0.100494	-1.93045
chr9|21104278|21104564|B4:B4:SINE|253|-	B4:B4:SINE	SINE	B4	B4	101.612	-0.244732	0.273958	-0.893319	0.371686	0.757192	-0.429823
chr10|128698355|128698433|ID2:ID:SINE|346|+	ID2:ID:SINE	SINE	ID	ID2	49.9026	-0.260799	0.37059	-0.70374	0.481595	0.829862	-0.317318
chr8|124832698|124832825|MER20:hAT-Charlie:DNA|266|-	MER20:hAT-Charlie:DNA	DNA	hAT-Charlie	MER20	55.388	5.36668	0.721099	7.44236	9.89041e-14	1.65292e-11	13.0048
chr16|31962585|31962711|B1_Mur2:Alu:SINE|222|+	B1_Mur2:Alu:SINE	SINE	Alu	B1_Mur2	54.0521	-0.592666	0.360068	-1.64599	0.0997668	0.408019	-1.00101
chr11|102685273|102685406|RMER30:hAT-Charlie:DNA|196|-	RMER30:hAT-Charlie:DNA	DNA	hAT-Charlie	RMER30	60.4195	0.331276	0.341741	0.969379	0.332356	0.727438	0.478396
chr14|112368066|112371351|MMETn-int:ERVK:LTR|22|-	MMETn-int:ERVK:LTR	LTR	ERVK	MMETn-int	721.055	-0.0435958	0.386792	-0.112711	0.91026	0.979742	-0.0408347
chr16|17526029|17526416|LTR10_RN:ERVK:LTR|219|+	LTR10_RN:ERVK:LTR	LTR	ERVK	LTR10_RN	100.969	0.605147	0.275035	2.20025	0.027789	0.172678	1.55613
chr17|32376112|32376199|MMETn-int:ERVK:LTR|46|+	MMETn-int:ERVK:LTR	LTR	ERVK	MMETn-int	137.317	0.381271	0.249366	1.52896	0.126274	0.460519	0.898686
chr17|34998193|34998562|RNERVK23-int:ERVK:LTR|288|-	RNERVK23-int:ERVK:LTR	LTR	ERVK	RNERVK23-int	107.627	0.4178	0.281464	1.48438	0.137708	0.48571	0.861041
chr17|46667456|46667594|B1_Mur4:Alu:SINE|172|+	B1_Mur4:Alu:SINE	SINE	Alu	B1_Mur4	81.1575	0.269786	0.300545	0.897657	0.369369	0.755423	0.43254
chr12|51999377|51999505|B1_Mur2:Alu:SINE|180|-	B1_Mur2:Alu:SINE	SINE	Alu	B1_Mur2	87.7136	-0.733876	0.302897	-2.42285	0.0153991	0.122296	-1.81251
chr8|77660407|77660626|L1MC2:L1:LINE|332|+	L1MC2:L1:LINE	LINE	L1	L1MC2	3.99315	5.36279	1.93581	2.7703	0.00560044	0.0619389	2.25178
chrX|8062405|8062513|PB1D7:Alu:SINE|267|+	PB1D7:Alu:SINE	SINE	Alu	PB1D7	51.2068	0.821272	0.386699	2.1238	0.0336867	0.198863	1.47254
chr5|76567016|76567094|L3:CR1:LINE|316|-	L3:CR1:LINE	LINE	CR1	L3	34.3079	-0.0101239	0.462089	-0.0219091	0.98252	0.997631	-0.00765839
chr2|155847754|155847903|B1_Mus2:Alu:SINE|218|-	B1_Mus2:Alu:SINE	SINE	Alu	B1_Mus2	54.7803	0.390087	0.370708	1.05227	0.292674	0.689595	0.533616
chr5|130060550|130060684|B1F1:Alu:SINE|258|-	B1F1:Alu:SINE	SINE	Alu	B1F1	64.939	-0.155637	0.329717	-0.472031	0.636905	0.90363	-0.195926
chr1|10882284|10887768|L1Md_T:L1:LINE|34|-	L1Md_T:L1:LINE	LINE	L1	L1Md_T	3.99315	5.36279	1.93581	2.7703	0.00560044	0.0619389	2.25178
chr8|104348609|104348734|PB1D7:Alu:SINE|250|+	PB1D7:Alu:SINE	SINE	Alu	PB1D7	72.9261	0.308379	0.322258	0.95693	0.338602	0.731912	0.47031
chr1|156647889|156648032|B1_Mus1:Alu:SINE|46|+	B1_Mus1:Alu:SINE	SINE	Alu	B1_Mus1	28.7737	-0.438078	0.519995	-0.842467	0.399527	0.776535	-0.398454
chr17|40923270|40923417|B1F:Alu:SINE|252|+	B1F:Alu:SINE	SINE	Alu	B1F	44.2724	-0.427833	0.39941	-1.07116	0.284096	0.681748	-0.546536
chr2|152110327|152110417|B3:B2:SINE|244|+	B3:B2:SINE	SINE	B2	B3	119.714	-0.392422	0.273717	-1.43368	0.151663	0.509998	-0.81912
chr15|76890292|76890372|RLTR26_Mus:ERVK:LTR|267|-	RLTR26_Mus:ERVK:LTR	LTR	ERVK	RLTR26_Mus	23.4372	-0.875325	0.544127	-1.60868	0.107687	0.429067	-0.967838
chr2|153267644|153267790|L2c:L2:LINE|338|-	L2c:L2:LINE	LINE	L2	L2c	79.7643	0.655328	0.303217	2.16125	0.0306758	0.184929	1.5132
chr11|8995434|8995573|B1F:Alu:SINE|350|+	B1F:Alu:SINE	SINE	Alu	B1F	28.6949	-0.811496	0.486973	-1.66641	0.0956326	0.396745	-1.01939
chr5|14261004|14261599|Lx2A:L1:LINE|115|+	Lx2A:L1:LINE	LINE	L1	Lx2A	3.99315	5.36279	1.93581	2.7703	0.00560044	0.0619389	2.25178
chr2|120621141|120621276|B1_Mm:Alu:SINE|67|+	B1_Mm:Alu:SINE	SINE	Alu	B1_Mm	50.5336	0.106532	0.371073	0.287091	0.774043	0.947819	0.111235
chr19|7535448|7535600|B1_Mur4:Alu:SINE|169|+	B1_Mur4:Alu:SINE	SINE	Alu	B1_Mur4	51.6468	-0.499082	0.367611	-1.35764	0.174579	0.547435	-0.758008
chr1|156680459|156680588|B1F:Alu:SINE|203|+	B1F:Alu:SINE	SINE	Alu	B1F	59.2222	0.771068	0.346212	2.22716	0.0259369	0.163648	1.58608
chr9|8021064|8021186|MIR:MIR:SINE|377|-	MIR:MIR:SINE	SINE	MIR	MIR	3.97366	5.35665	1.93101	2.77402	0.00553679	0.0613854	2.25674
chr4|41012256|41012648|MTE2a:ERVL-MaLR:LTR|179|+	MTE2a:ERVL-MaLR:LTR	LTR	ERVL-MaLR	MTE2a	177.455	-0.356441	0.220045	-1.61986	0.105263	0.422268	-0.977725
chr7|84577624|84577762|L1ME4a:L1:LINE|219|-	L1ME4a:L1:LINE	LINE	L1	L1ME4a	33.874	-0.778202	0.449992	-1.72937	0.0837431	0.371277	-1.07705
chr8|20150355|20150499|L2a:L2:LINE|345|+	L2a:L2:LINE	LINE	L2	L2a	84.0252	0.516239	0.327407	1.57675	0.114853	0.444049	0.939858
chr5|107745608|107745683|ID4:ID:SINE|213|+	ID4:ID:SINE	SINE	ID	ID4	33.4988	-0.223622	0.447184	-0.500066	0.617028	0.894053	-0.209695
chr12|16989354|16989449|PB1D7:Alu:SINE|244|+	PB1D7:Alu:SINE	SINE	Alu	PB1D7	63.9381	0.18482	0.32966	0.560638	0.575044	0.878399	0.240299
chr3|138558714|138558894|B3:B2:SINE|249|-	B3:B2:SINE	SINE	B2	B3	3.97366	5.35665	1.93101	2.77402	0.00553679	0.0613854	2.25674
chr5|120533726|120533872|B1_Mus1:Alu:SINE|62|-	B1_Mus1:Alu:SINE	SINE	Alu	B1_Mus1	39.5187	0.30843	0.413768	0.745419	0.456018	0.816366	0.341018
chr3|152337921|152338059|B1_Mur1:Alu:SINE|225|+	B1_Mur1:Alu:SINE	SINE	Alu	B1_Mur1	33.1489	-0.958687	0.505115	-1.89796	0.0577019	0.290787	-1.23881
chr17|65155057|65161456|IAPEz-int:ERVK:LTR|32|-	IAPEz-int:ERVK:LTR	LTR	ERVK	IAPEz-int	3.97366	5.35665	1.93101	2.77402	0.00553679	0.0613854	2.25674
chr16|5245097|5245241|B1_Mus2:Alu:SINE|69|-	B1_Mus2:Alu:SINE	SINE	Alu	B1_Mus2	55.5172	-0.709563	0.364727	-1.94546	0.0517193	0.2706	-1.28635
chr18|4196980|4197178|B3A:B2:SINE|298|+	B3A:B2:SINE	SINE	B2	B3A	129.549	0.372862	0.276958	1.34628	0.178214	0.554172	0.749059
chr3|90235692|90235812|PB1D10:Alu:SINE|234|+	PB1D10:Alu:SINE	SINE	Alu	PB1D10	55.1939	0.125053	0.361221	0.346196	0.729196	0.933925	0.137156
chr4|134746113|134746246|MIRc:MIR:SINE|200|+	MIRc:MIR:SINE	SINE	MIR	MIRc	38.6044	-0.290785	0.414375	-0.701745	0.482838	0.830611	-0.316198
chr10|85015739|85015975|Tigger16b:TcMar-Tigger:DNA|322|-	Tigger16b:TcMar-Tigger:DNA	DNA	TcMar-Tigger	Tigger16b	75.3305	0.093934	0.316378	0.296905	0.766539	0.947819	0.115466
chr8|114391538|114396618|MMERVK10C-int:ERVK:LTR|15|-	MMERVK10C-int:ERVK:LTR	LTR	ERVK	MMERVK10C-int	3.97366	5.35665	1.93101	2.77402	0.00553679	0.0613854	2.25674
chr9|7847999|7848261|ORR1B1:ERVL-MaLR:LTR|159|+	ORR1B1:ERVL-MaLR:LTR	LTR	ERVL-MaLR	ORR1B1	3.95418	5.35053	1.92942	2.77313	0.005552	0.0615288	2.25555
chr13|23324850|23324940|ETnERV-int:ERVK:LTR|0|-	ETnERV-int:ERVK:LTR	LTR	ERVK	ETnERV-int	10.9427	5.34717	1.58808	3.36707	0.000759705	0.0134521	3.11936
chr19|46085205|46085284|ID4:ID:SINE|295|+	ID4:ID:SINE	SINE	ID	ID4	73.984	-0.0733998	0.311908	-0.235325	0.813957	0.951996	-0.0893987
chr11|78073817|78073921|L1_Mus3:L1:LINE|71|-	L1_Mus3:L1:LINE	LINE	L1	L1_Mus3	53.1009	0.169779	0.359753	0.471931	0.636976	0.90363	0.195877
chr14|57806904|57807020|B1_Mur4:Alu:SINE|155|+	B1_Mur4:Alu:SINE	SINE	Alu	B1_Mur4	64.0904	-0.236549	0.344073	-0.687496	0.49177	0.834495	-0.308238
chr15|98542501|98542636|RLTR20A4:ERVK:LTR|260|-	RLTR20A4:ERVK:LTR	LTR	ERVK	RLTR20A4	25.5474	-1.28885	0.519216	-2.48229	0.013054	0.108268	-1.88426
chr17|88647441|88647579|B1_Mus1:Alu:SINE|51|+	B1_Mus1:Alu:SINE	SINE	Alu	B1_Mus1	99.2115	0.500804	0.275858	1.81544	0.0694566	0.330428	1.15829
chr10|67012589|67012755|B3:B2:SINE|169|-	B3:B2:SINE	SINE	B2	B3	55.0245	0.722713	0.367608	1.96599	0.0493001	0.261	1.30715
chr15|80968973|80969133|B2_Mm2:B2:SINE|62|+	B2_Mm2:B2:SINE	SINE	B2	B2_Mm2	112.304	-0.0420127	0.286705	-0.146536	0.883498	0.977593	-0.0537943
chr15|103196304|103196445|B1_Mur1:Alu:SINE|271|-	B1_Mur1:Alu:SINE	SINE	Alu	B1_Mur1	111.437	0.234975	0.264852	0.887192	0.374975	0.758404	0.425997
chr5|127595978|127596093|B1F2:Alu:SINE|271|+	B1F2:Alu:SINE	SINE	Alu	B1F2	32.9701	0.827116	0.455673	1.81515	0.0695003	0.330442	1.15801
chr4|138228022|138228229|MTE2b:ERVL-MaLR:LTR|259|-	MTE2b:ERVL-MaLR:LTR	LTR	ERVL-MaLR	MTE2b	3.9347	5.34439	1.93087	2.76786	0.00564252	0.0621504	2.24853
chr10|76041545|76041655|B1F1:Alu:SINE|275|+	B1F1:Alu:SINE	SINE	Alu	B1F1	41.933	0.0995799	0.401355	0.24811	0.80405	0.949379	0.0947172
chr8|25156746|25156854|PB1D9:Alu:SINE|217|-	PB1D9:Alu:SINE	SINE	Alu	PB1D9	24.9488	-0.466137	0.515826	-0.90367	0.36617	0.75212	-0.436317
chr10|33273422|33274277|L1_Mus1:L1:LINE|87|-	L1_Mus1:L1:LINE	LINE	L1	L1_Mus1	3.9347	5.34439	1.93087	2.76786	0.00564252	0.0621504	2.24853
chr4|156204634|156204770|B1_Mus2:Alu:SINE|164|+	B1_Mus2:Alu:SINE	SINE	Alu	B1_Mus2	3.9347	5.34439	1.93087	2.76786	0.00564252	0.0621504	2.24853
chr15|6814069|6814348|MER2:TcMar-Tigger:DNA|253|-	MER2:TcMar-Tigger:DNA	DNA	TcMar-Tigger	MER2	123.043	0.565166	0.259102	2.18124	0.0291653	0.179184	1.53513
chr2|119104316|119104462|B1_Mus1:Alu:SINE|75|+	B1_Mus1:Alu:SINE	SINE	Alu	B1_Mus1	54.5948	-0.87475	0.358562	-2.43961	0.0147031	0.118333	-1.83259
chrX|150984487|150984635|B1_Mus1:Alu:SINE|54|+	B1_Mus1:Alu:SINE	SINE	Alu	B1_Mus1	89.6423	-0.41791	0.291761	-1.43237	0.152038	0.510767	-0.818049
chr12|76782961|76783147|B2_Mm1a:B2:SINE|21|+	B2_Mm1a:B2:SINE	SINE	B2	B2_Mm1a	67.5347	0.459511	0.329541	1.3944	0.163198	0.529726	0.787285
chr3|88540443|88540552|PB1D7:Alu:SINE|200|-	PB1D7:Alu:SINE	SINE	Alu	PB1D7	62.1712	0.350385	0.336832	1.04024	0.29823	0.693668	0.525449
chr7|141471383|141471462|L2a:L2:LINE|246|+	L2a:L2:LINE	LINE	L2	L2a	67.8118	0.0897792	0.340942	0.263327	0.792299	0.947819	0.101111
chr17|80203946|80204066|B1_Mus1:Alu:SINE|120|+	B1_Mus1:Alu:SINE	SINE	Alu	B1_Mus1	35.9556	-0.925551	0.455355	-2.03259	0.0420938	0.234312	-1.37578
chr19|7536243|7536379|B1F1:Alu:SINE|296|-	B1F1:Alu:SINE	SINE	Alu	B1F1	46.5093	-0.057586	0.394313	-0.146041	0.883889	0.977593	-0.0536024
chr8|124838285|124838423|URR1A:hAT-Charlie:DNA|94|-	URR1A:hAT-Charlie:DNA	DNA	hAT-Charlie	URR1A	42.0168	-0.0828752	0.39794	-0.208261	0.835026	0.961532	-0.0783002
chr12|76229119|76229436|ERVB7_1-LTR_MM:ERVK:LTR|38|+	ERVB7_1-LTR_MM:ERVK:LTR	LTR	ERVK	ERVB7_1-LTR_MM	117.482	0.481228	0.261643	1.83925	0.0658778	0.318439	1.18126
chr4|96049091|96055455|IAPEz-int:ERVK:LTR|14|+	IAPEz-int:ERVK:LTR	LTR	ERVK	IAPEz-int	3.9347	5.34439	1.93087	2.76786	0.00564252	0.0621504	2.24853
chr7|137646607|137646974|IAPLTR1_Mm:ERVK:LTR|16|+	IAPLTR1_Mm:ERVK:LTR	LTR	ERVK	IAPLTR1_Mm	3.9347	5.34439	1.93087	2.76786	0.00564252	0.0621504	2.24853
chr5|65041185|65041293|B1_Mur2:Alu:SINE|194|-	B1_Mur2:Alu:SINE	SINE	Alu	B1_Mur2	49.1501	0.293373	0.370942	0.790888	0.42901	0.798787	0.367533
chrX|157548645|157548736|Charlie22a:hAT-Charlie:DNA|216|+	Charlie22a:hAT-Charlie:DNA	DNA	hAT-Charlie	Charlie22a	42.679	0.354628	0.399635	0.887379	0.374875	0.758404	0.426114
chr6|57609047|57609237|L2:L2:LINE|360|-	L2:L2:LINE	LINE	L2	L2	3.9347	5.34439	1.93087	2.76786	0.00564252	0.0621504	2.24853
chr14|69783775|69784194|L1_Mus1:L1:LINE|79|-	L1_Mus1:L1:LINE	LINE	L1	L1_Mus1	202.19	0.124802	0.214265	0.582465	0.560254	0.872494	0.251615
chr3|89460314|89460487|B3:B2:SINE|220|-	B3:B2:SINE	SINE	B2	B3	3.91522	5.33822	1.93564	2.75785	0.00581831	0.0627839	2.2352
chr6|82647446|82647529|L1MB7:L1:LINE|212|+	L1MB7:L1:LINE	LINE	L1	L1MB7	71.7948	-0.243976	0.321099	-0.759816	0.447365	0.814053	-0.349338
chr4|103165267|103165489|ID_B1:B4:SINE|184|+	ID_B1:B4:SINE	SINE	B4	ID_B1	95.982	0.319828	0.284773	1.1231	0.261395	0.661414	0.582702
chr4|12233738|12234332|RLTR19-int:ERVK:LTR|78|+	RLTR19-int:ERVK:LTR	LTR	ERVK	RLTR19-int	25.2443	-1.10982	2.83036	-0.392112	0.694976	0.925146	-0.15803
chr13|21389430|21389614|MTD-int:ERVL-MaLR:LTR|220|+	MTD-int:ERVL-MaLR:LTR	LTR	ERVL-MaLR	MTD-int	3.91522	5.33822	1.93564	2.75785	0.00581831	0.0627839	2.2352
chr1|164224504|164226803|RLTR4_MM-int:ERV1:LTR|15|+	RLTR4_MM-int:ERV1:LTR	LTR	ERV1	RLTR4_MM-int	3.91522	5.33822	1.93564	2.75785	0.00581831	0.0627839	2.2352
chr6|129064473|129064711|RLTR13G:ERVK:LTR|275|+	RLTR13G:ERVK:LTR	LTR	ERVK	RLTR13G	3.91522	5.33822	1.93564	2.75785	0.00581831	0.0627839	2.2352
chr8|25766270|25766475|ID_B1:B4:SINE|274|-	ID_B1:B4:SINE	SINE	B4	ID_B1	61.2535	-0.575447	0.338331	-1.70084	0.0889728	0.386772	-1.05074
chr12|79562193|79568640|IAPEz-int:ERVK:LTR|28|-	IAPEz-int:ERVK:LTR	LTR	ERVK	IAPEz-int	3.91522	5.33822	1.93564	2.75785	0.00581831	0.0627839	2.2352
chr9|45052257|45052443|B3:B2:SINE|216|+	B3:B2:SINE	SINE	B2	B3	40.3028	-0.345489	0.410387	-0.841861	0.399866	0.776535	-0.398086
chr11|60788547|60788698|B3:B2:SINE|225|-	B3:B2:SINE	SINE	B2	B3	73.9338	0.134215	0.319741	0.419764	0.674658	0.923344	0.170916
chr12|57240618|57240803|MER31B:ERV1:LTR|261|-	MER31B:ERV1:LTR	LTR	ERV1	MER31B	67.5196	0.00787524	0.321312	0.0245097	0.980446	0.997631	0.00857628
chr14|57578665|57578792|MT2B:ERVL:LTR|279|+	MT2B:ERVL:LTR	LTR	ERVL	MT2B	58.2544	-0.158058	0.359804	-0.43929	0.660451	0.918053	-0.180159
chr15|90232854|90232957|MIR:MIR:SINE|324|-	MIR:MIR:SINE	SINE	MIR	MIR	69.4206	0.821475	0.326148	2.51872	0.0117782	0.100692	1.92892
chr9|21594864|21595059|ID_B1:B4:SINE|326|-	ID_B1:B4:SINE	SINE	B4	ID_B1	77.6056	-0.399635	0.319501	-1.25081	0.211004	0.60096	-0.675709
chr11|16972063|16972321|ORR1E:ERVL-MaLR:LTR|280|-	ORR1E:ERVL-MaLR:LTR	LTR	ERVL-MaLR	ORR1E	3.89574	5.33199	1.94365	2.74329	0.00608277	0.064811	2.2159
chr2|122154361|122154562|B3:B2:SINE|191|-	B3:B2:SINE	SINE	B2	B3	3.89574	5.33199	1.94365	2.74329	0.00608277	0.064811	2.2159
chr10|90990643|90990783|B1_Mus2:Alu:SINE|168|+	B1_Mus2:Alu:SINE	SINE	Alu	B1_Mus2	41.3505	0.224828	0.417446	0.53858	0.590176	0.885161	0.229018
chr7|104471071|104471152|ID4:ID:SINE|300|+	ID4:ID:SINE	SINE	ID	ID4	3.87625	5.32569	1.95541	2.72356	0.00645818	0.0675092	2.18989
chr17|36108473|36108905|RLTR9F:ERVK:LTR|193|-	RLTR9F:ERVK:LTR	LTR	ERVK	RLTR9F	3.87625	5.32569	1.95541	2.72356	0.00645818	0.0675092	2.18989
chr5|92442450|92442588|B1_Mus2:Alu:SINE|176|+	B1_Mus2:Alu:SINE	SINE	Alu	B1_Mus2	103.639	0.0263816	0.271941	0.0970122	0.922717	0.984277	0.0349316
chr8|47551367|47551623|B4A:B4:SINE|240|+	B4A:B4:SINE	SINE	B4	B4A	79.8732	0.11064	0.299081	0.369933	0.711433	0.926515	0.147866
chr6|57665181|57665291|L1MC:L1:LINE|326|+	L1MC:L1:LINE	LINE	L1	L1MC	3.87625	5.32569	1.95541	2.72356	0.00645818	0.0675092	2.18989
chr5|139186078|139186190|PB1D9:Alu:SINE|252|-	PB1D9:Alu:SINE	SINE	Alu	PB1D9	72.322	-0.052676	0.323424	-0.16287	0.870621	0.975327	-0.0601709
chr7|112901871|112901988|Lx8:L1:LINE|218|-	Lx8:L1:LINE	LINE	L1	Lx8	83.3585	-0.424009	0.336188	-1.26123	0.207227	0.595527	-0.683554
chr2|105487154|105488129|L1Md_F3:L1:LINE|29|+	L1Md_F3:L1:LINE	LINE	L1	L1Md_F3	3.87625	5.32569	1.95541	2.72356	0.00645818	0.0675092	2.18989
chr12|32852381|32852494|B1F2:Alu:SINE|283|+	B1F2:Alu:SINE	SINE	Alu	B1F2	42.7264	0.399035	0.432467	0.922695	0.356166	0.744579	0.448347
chr5|89209012|89209330|ERVB7_1-LTR_MM:ERVK:LTR|41|-	ERVB7_1-LTR_MM:ERVK:LTR	LTR	ERVK	ERVB7_1-LTR_MM	113.353	0.109755	0.265473	0.41343	0.679292	0.923344	0.167944
chr10|67546490|67546595|RMER12:ERVK:LTR|295|+	RMER12:ERVK:LTR	LTR	ERVK	RMER12	53.4856	0.555838	0.369675	1.50359	0.132688	0.475814	0.877169
chr1|132989786|132990178|ORR1D1-int:ERVL-MaLR:LTR|197|+	ORR1D1-int:ERVL-MaLR:LTR	LTR	ERVL-MaLR	ORR1D1-int	107.904	-0.625384	0.284144	-2.20094	0.0277401	0.172483	-1.55689
chr13|50311599|50316853|MuRRS-int:ERV1:LTR|176|+	MuRRS-int:ERV1:LTR	LTR	ERV1	MuRRS-int	3.87625	5.32569	1.95541	2.72356	0.00645818	0.0675092	2.18989
chr7|104295846|104296601|RLTR33:ERVK:LTR|149|+	RLTR33:ERVK:LTR	LTR	ERVK	RLTR33	3.85677	5.31929	1.97158	2.69797	0.00697627	0.0717885	2.15638
chr1|37416839|37417444|L1MB2:L1:LINE|273|+	L1MB2:L1:LINE	LINE	L1	L1MB2	160.847	0.193689	0.229709	0.843194	0.39912	0.77611	0.398896
chr8|65209743|65210862|ETnERV2-int:ERVK:LTR|147|+	ETnERV2-int:ERVK:LTR	LTR	ERVK	ETnERV2-int	3.83729	5.31275	1.99381	2.66462	0.0077076	0.0770422	2.11308
chr14|57578684|57578821|B1_Mus2:Alu:SINE|141|+	B1_Mus2:Alu:SINE	SINE	Alu	B1_Mus2	64.4029	-0.293759	0.327978	-0.895665	0.370432	0.756112	-0.431292
chr16|30955558|30955781|L1ME4a:L1:LINE|315|-	L1ME4a:L1:LINE	LINE	L1	L1ME4a	117.291	0.481697	0.26223	1.83693	0.0662205	0.319411	1.17901
chr14|77821244|77821603|ORR1C1:ERVL-MaLR:LTR|146|+	ORR1C1:ERVL-MaLR:LTR	LTR	ERVL-MaLR	ORR1C1	3.81781	5.30603	2.02538	2.61977	0.00879896	0.0830045	2.05557
chr7|79878878|79879038|B3A:B2:SINE|226|+	B3A:B2:SINE	SINE	B2	B3A	41.9236	0.176915	0.418348	0.42289	0.672376	0.922744	0.172388
chr10|80685892|80686006|B1_Mur2:Alu:SINE|99|+	B1_Mur2:Alu:SINE	SINE	Alu	B1_Mur2	53.5335	0.495397	0.392435	1.26237	0.206816	0.595429	0.684416
chr5|92284535|92284640|PB1D7:Alu:SINE|228|-	PB1D7:Alu:SINE	SINE	Alu	PB1D7	49.1662	-0.31885	0.377923	-0.84369	0.398843	0.77611	-0.399198
chr11|60444149|60444290|B1_Mur1:Alu:SINE|167|-	B1_Mur1:Alu:SINE	SINE	Alu	B1_Mur1	45.9953	-0.587604	0.398503	-1.47453	0.140339	0.490897	-0.852821
chr2|4622555|4622746|B2_Mm2:B2:SINE|70|-	B2_Mm2:B2:SINE	SINE	B2	B2_Mm2	71.4108	0.211361	0.317393	0.665929	0.505456	0.841516	0.296316
chr6|108108091|108108233|MIR3:MIR:SINE|268|-	MIR3:MIR:SINE	SINE	MIR	MIR3	72.2681	0.68831	0.351408	1.95872	0.0501454	0.264651	1.29977
chr9|35275759|35275963|MER102a:hAT-Charlie:DNA|215|-	MER102a:hAT-Charlie:DNA	DNA	hAT-Charlie	MER102a	62.4088	-0.285108	0.339652	-0.839413	0.401238	0.776935	-0.396598
chr7|118842348|118842501|B1_Mus1:Alu:SINE|75|+	B1_Mus1:Alu:SINE	SINE	Alu	B1_Mus1	107.81	-0.107579	0.265383	-0.405373	0.685203	0.923779	-0.164181
chr10|100445075|100445197|MER5B:hAT-Charlie:DNA|386|-	MER5B:hAT-Charlie:DNA	DNA	hAT-Charlie	MER5B	51.8716	-0.362227	0.389222	-0.930643	0.352038	0.740707	-0.45341
chr11|68987075|68987200|B1_Mm:Alu:SINE|126|+	B1_Mm:Alu:SINE	SINE	Alu	B1_Mm	86.9366	-0.529062	0.301288	-1.756	0.0790883	0.357588	-1.10189
chr2|30958571|30958668|B1F1:Alu:SINE|264|+	B1F1:Alu:SINE	SINE	Alu	B1F1	72.5112	0.354852	0.343709	1.03242	0.301875	0.6974	0.520173
chr2|164826281|164826420|B1F:Alu:SINE|261|-	B1F:Alu:SINE	SINE	Alu	B1F	53.8537	-0.62825	0.360415	-1.74313	0.0813106	0.36435	-1.08985
chr10|42700990|42701081|RLTR17B_Mm:ERVK:LTR|264|+	RLTR17B_Mm:ERVK:LTR	LTR	ERVK	RLTR17B_Mm	35.2656	-0.130832	0.436927	-0.299436	0.764608	0.947819	-0.116561
chr15|94359265|94360111|RLTR13A:ERVK:LTR|58|+	RLTR13A:ERVK:LTR	LTR	ERVK	RLTR13A	3.81781	5.30603	2.02538	2.61977	0.00879896	0.0830045	2.05557
chr2|49948377|49948585|ORR1F:ERVL-MaLR:LTR|269|-	ORR1F:ERVL-MaLR:LTR	LTR	ERVL-MaLR	ORR1F	10.6697	5.30039	1.59076	3.33199	0.000862275	0.0149841	3.06435
chr7|98123315|98123414|ID_B1:B4:SINE|165|+	ID_B1:B4:SINE	SINE	B4	ID_B1	18.3875	-0.418161	0.594	-0.703974	0.481449	0.829862	-0.31745
chr8|85066915|85067041|ID_B1:B4:SINE|238|-	ID_B1:B4:SINE	SINE	B4	ID_B1	54.483	-0.110415	0.356733	-0.309518	0.756928	0.947819	-0.120946
chr7|104267194|104273611|IAPEz-int:ERVK:LTR|33|-	IAPEz-int:ERVK:LTR	LTR	ERVK	IAPEz-int	3.80982	5.29284	2.0033	2.64206	0.00824032	0.0794355	2.08406
chr9|64410935|64415963|MMERVK10C-int:ERVK:LTR|14|-	MMERVK10C-int:ERVK:LTR	LTR	ERVK	MMERVK10C-int	3.79034	5.28618	1.98506	2.66298	0.00774517	0.0771478	2.11097
chr8|71493013|71493128|B1_Mus1:Alu:SINE|52|-	B1_Mus1:Alu:SINE	SINE	Alu	B1_Mus1	52.7886	-0.0633439	0.364432	-0.173815	0.862011	0.972379	-0.0644874
chr8|72481315|72481421|B1F:Alu:SINE|209|-	B1F:Alu:SINE	SINE	Alu	B1F	37.7096	-0.201621	0.445968	-0.452096	0.651199	0.913349	-0.186286
chr11|109400428|109400534|PB1D10:Alu:SINE|255|-	PB1D10:Alu:SINE	SINE	Alu	PB1D10	53.388	0.569161	0.370233	1.53731	0.124219	0.456846	0.905814
chr1|118298681|118298821|PB1:Alu:SINE|190|+	PB1:Alu:SINE	SINE	Alu	PB1	111.194	-0.168946	0.279432	-0.604607	0.54544	0.865728	-0.263253
chr11|8995967|8996044|ID4_:ID:SINE|351|+	ID4_:ID:SINE	SINE	ID	ID4_	22.5231	-0.880535	0.554982	-1.5866	0.112603	0.440678	-0.94845
chr15|100313950|100314139|B1_Mur3:Alu:SINE|196|+	B1_Mur3:Alu:SINE	SINE	Alu	B1_Mur3	43.8948	0.25814	0.41883	0.616337	0.537672	0.86039	0.269482
chr11|120640002|120640100|PB1D10:Alu:SINE|347|+	PB1D10:Alu:SINE	SINE	Alu	PB1D10	37.2681	-0.977626	0.429815	-2.27453	0.0229343	0.155252	-1.63951
chr1|134346566|134346646|PB1D11:Alu:SINE|162|+	PB1D11:Alu:SINE	SINE	Alu	PB1D11	49.7886	0.390565	0.386128	1.01149	0.311782	0.706257	0.506149
chr4|39953272|39956546|IAPEz-int:ERVK:LTR|18|-	IAPEz-int:ERVK:LTR	LTR	ERVK	IAPEz-int	3.79034	5.28618	1.98506	2.66298	0.00774517	0.0771478	2.11097
chrX|102089989|102090146|RSINE1:B4:SINE|276|+	RSINE1:B4:SINE	SINE	B4	RSINE1	3.77086	5.27959	1.9728	2.67619	0.00744633	0.0750008	2.12806
chr15|8158177|8158291|PB1D9:Alu:SINE|165|+	PB1D9:Alu:SINE	SINE	Alu	PB1D9	55.5852	0.307719	0.355923	0.864567	0.387277	0.76572	0.411979
chr2|167642803|167642932|ID_B1:B4:SINE|256|+	ID_B1:B4:SINE	SINE	B4	ID_B1	84.5718	0.473272	0.297754	1.58947	0.111954	0.439281	0.950961
chr5|140337865|140338143|ORR1E:ERVL-MaLR:LTR|263|+	ORR1E:ERVL-MaLR:LTR	LTR	ERVL-MaLR	ORR1E	92.4278	-0.695895	0.284926	-2.44237	0.014591	0.117641	-1.83591
chrX|94535547|94535696|MER117:hAT-Charlie:DNA|376|+	MER117:hAT-Charlie:DNA	DNA	hAT-Charlie	MER117	101.689	0.219875	0.274514	0.800961	0.423154	0.793549	0.373502
chr1|134507673|134507872|B3:B2:SINE|228|+	B3:B2:SINE	SINE	B2	B3	69.0731	-0.261532	0.333702	-0.783728	0.4332	0.802659	-0.363312
chrX|103024105|103024247|Lx3C:L1:LINE|120|-	Lx3C:L1:LINE	LINE	L1	Lx3C	3.77086	5.27959	1.9728	2.67619	0.00744633	0.0750008	2.12806
chr9|7799629|7799751|ERVB4_1C-LTR_Mm:ERVK:LTR|233|-	ERVB4_1C-LTR_Mm:ERVK:LTR	LTR	ERVK	ERVB4_1C-LTR_Mm	92.6284	0.0347152	0.29747	0.116702	0.907097	0.979333	0.0423465
chr2|129204555|129204707|RLTR20B5_MM:ERVK:LTR|317|+	RLTR20B5_MM:ERVK:LTR	LTR	ERVK	RLTR20B5_MM	29.4564	-0.92022	0.47942	-1.91945	0.0549279	0.282453	-1.26021
chr5|3640614|3640759|B1_Mur2:Alu:SINE|186|+	B1_Mur2:Alu:SINE	SINE	Alu	B1_Mur2	35.7641	0.392063	0.446584	0.877915	0.37999	0.761999	0.420228
chr9|32889092|32895517|IAPEz-int:ERVK:LTR|20|+	IAPEz-int:ERVK:LTR	LTR	ERVK	IAPEz-int	3.77086	5.27959	1.9728	2.67619	0.00744633	0.0750008	2.12806
chr1|170708739|170708861|B1_Mur2:Alu:SINE|219|-	B1_Mur2:Alu:SINE	SINE	Alu	B1_Mur2	40.0562	-0.623422	0.41701	-1.49498	0.13492	0.479562	-0.869924
chr6|124536012|124536127|PB1D10:Alu:SINE|250|+	PB1D10:Alu:SINE	SINE	Alu	PB1D10	3.77086	5.27959	1.9728	2.67619	0.00744633	0.0750008	2.12806
chr19|37678081|37678223|B1_Mur1:Alu:SINE|220|+	B1_Mur1:Alu:SINE	SINE	Alu	B1_Mur1	3.77086	5.27959	1.9728	2.67619	0.00744633	0.0750008	2.12806
chr6|113630976|113631105|B1_Mm:Alu:SINE|185|-	B1_Mm:Alu:SINE	SINE	Alu	B1_Mm	46.4203	0.489708	0.392669	1.24713	0.212351	0.603335	0.672946
chr10|85115994|85116208|ID_B1:B4:SINE|234|-	ID_B1:B4:SINE	SINE	B4	ID_B1	75.741	-0.266496	0.311879	-0.854483	0.392837	0.770645	-0.405787
chrX|53778045|53778522|RMER15:ERVL:LTR|145|-	RMER15:ERVL:LTR	LTR	ERVL	RMER15	3.77086	5.27959	1.9728	2.67619	0.00744633	0.0750008	2.12806
chr16|18872057|18872205|B1_Mus2:Alu:SINE|75|+	B1_Mus2:Alu:SINE	SINE	Alu	B1_Mus2	57.5011	-0.19734	0.346776	-0.56907	0.569308	0.875267	-0.244652
chr8|71520128|71520322|B3:B2:SINE|289|-	B3:B2:SINE	SINE	B2	B3	10.4202	5.2764	1.59597	3.30609	0.000946084	0.0162013	3.02407
chr5|104504992|104505134|B4A:B4:SINE|294|-	B4A:B4:SINE	SINE	B4	B4A	114.337	0.623477	0.267073	2.33448	0.0195706	0.139408	1.7084
chr12|69691273|69691355|RLTR20A4:ERVK:LTR|182|-	RLTR20A4:ERVK:LTR	LTR	ERVK	RLTR20A4	41.6851	-0.761668	0.405057	-1.8804	0.0600542	0.298759	-1.22146
chr18|77633720|77633823|L2b:L2:LINE|296|+	L2b:L2:LINE	LINE	L2	L2b	35.6457	-1.11603	0.453249	-2.46228	0.0138057	0.112719	-1.85994
chr4|147515837|147516149|RMER15:ERVL:LTR|337|+	RMER15:ERVL:LTR	LTR	ERVL	RMER15	39.7987	-0.754449	0.431092	-1.75009	0.0801031	0.360837	-1.09635
chr11|100348313|100348487|MIRb:MIR:SINE|281|+	MIRb:MIR:SINE	SINE	MIR	MIRb	51.6548	-0.81583	0.368831	-2.21194	0.0269711	0.168744	-1.5691
chr12|50975870|50978837|MMETn-int:ERVK:LTR|41|+	MMETn-int:ERVK:LTR	LTR	ERVK	MMETn-int	752.951	-0.549528	0.147838	-3.71709	0.000201531	0.00453931	-3.69566
chr2|122747353|122747489|B1_Mm:Alu:SINE|188|-	B1_Mm:Alu:SINE	SINE	Alu	B1_Mm	63.2339	0.517787	0.333298	1.55352	0.120298	0.447999	0.919741
chr9|82868400|82868480|PB1D10:Alu:SINE|316|-	PB1D10:Alu:SINE	SINE	Alu	PB1D10	34.4251	-0.00296	0.477632	-0.00619724	0.995055	0.999517	-0.00215276
chr16|81075462|81078628|IAPEz-int:ERVK:LTR|17|+	IAPEz-int:ERVK:LTR	LTR	ERVK	IAPEz-int	3.75138	5.27305	1.96506	2.6834	0.00728771	0.0741295	2.13741
chr5|104504946|104505089|B1_Mur1:Alu:SINE|221|-	B1_Mur1:Alu:SINE	SINE	Alu	B1_Mur1	113.734	0.4283	0.262839	1.62952	0.103204	0.416663	0.986304
chr16|44414695|44415902|Lx8b:L1:LINE|244|-	Lx8b:L1:LINE	LINE	L1	Lx8b	3.75138	5.27305	1.96506	2.6834	0.00728771	0.0741295	2.13741
chr14|20502358|20502476|B1F:Alu:SINE|263|-	B1F:Alu:SINE	SINE	Alu	B1F	3.7319	5.26652	1.9613	2.68522	0.00724828	0.0738855	2.13977
chr1|24611226|24611537|L1Md_A:L1:LINE|3|-	L1Md_A:L1:LINE	LINE	L1	L1Md_A	28.9916	-0.265465	0.496018	-0.535193	0.592516	0.886634	-0.2273
chr13|55679391|55679500|ID_B1:B4:SINE|318|-	ID_B1:B4:SINE	SINE	B4	ID_B1	35.7461	0.28529	0.448351	0.636308	0.524575	0.852466	0.280192
chr5|105116720|105116911|B3A:B2:SINE|306|-	B3A:B2:SINE	SINE	B2	B3A	3.7319	5.26652	1.9613	2.68522	0.00724828	0.0738855	2.13977
chr15|84941252|84941363|RLTR25A:ERVK:LTR|248|-	RLTR25A:ERVK:LTR	LTR	ERVK	RLTR25A	72.1958	0.594754	0.326515	1.82152	0.0685273	0.327215	1.16414
chr17|26082079|26082173|ID_B1:B4:SINE|286|+	ID_B1:B4:SINE	SINE	B4	ID_B1	43.417	0.0426009	0.403833	0.105491	0.915986	0.98112	0.0381112
chr11|115755251|115761648|IAPEz-int:ERVK:LTR|21|-	IAPEz-int:ERVK:LTR	LTR	ERVK	IAPEz-int	3.7319	5.26652	1.9613	2.68522	0.00724828	0.0738855	2.13977
chr1|131829985|131830180|RLTR12BD_Mm:ERVK:LTR|314|+	RLTR12BD_Mm:ERVK:LTR	LTR	ERVK	RLTR12BD_Mm	29.2163	0.321482	0.481739	0.667337	0.504557	0.841156	0.29709
chr5|98279380|98280034|Lx4A:L1:LINE|119|-	Lx4A:L1:LINE	LINE	L1	Lx4A	3.71241	5.26	1.96096	2.68236	0.00731055	0.0741295	2.13605
chr11|86208168|86208306|RLTR6-int:ERV1:LTR|272|+	RLTR6-int:ERV1:LTR	LTR	ERV1	RLTR6-int	77.0625	0.560813	0.312362	1.79539	0.0725911	0.338325	1.13912
chr16|30314908|30315024|B1_Mm:Alu:SINE|55|-	B1_Mm:Alu:SINE	SINE	Alu	B1_Mm	47.6882	0.132459	0.386434	0.342773	0.731769	0.935168	0.135626
chr11|63468138|63474494|IAPEz-int:ERVK:LTR|19|+	IAPEz-int:ERVK:LTR	LTR	ERVK	IAPEz-int	3.71241	5.26	1.96096	2.68236	0.00731055	0.0741295	2.13605
chr7|43527098|43527576|RLTR17B_Mm:ERVK:LTR|212|+	RLTR17B_Mm:ERVK:LTR	LTR	ERVK	RLTR17B_Mm	3.71241	5.26	1.96096	2.68236	0.00731055	0.0741295	2.13605
chr7|42490070|42490177|RLTR14-int:ERV1:LTR|290|-	RLTR14-int:ERV1:LTR	LTR	ERV1	RLTR14-int	30.4083	-0.698593	0.522415	-1.33724	0.181145	0.56002	-0.741974
chr8|35467925|35468044|B3:B2:SINE|193|-	B3:B2:SINE	SINE	B2	B3	61.2153	-0.147082	0.3384	-0.43464	0.663824	0.919538	-0.177947
chr5|114910368|114910572|B2_Mm2:B2:SINE|84|+	B2_Mm2:B2:SINE	SINE	B2	B2_Mm2	3.71241	5.26	1.96096	2.68236	0.00731055	0.0741295	2.13605
chr7|30106270|30106403|B1F:Alu:SINE|256|-	B1F:Alu:SINE	SINE	Alu	B1F	63.7511	0.608033	0.332572	1.82828	0.0675082	0.323834	1.17064
chr8|120579316|120579448|L1M4c:L1:LINE|291|-	L1M4c:L1:LINE	LINE	L1	L1M4c	36.2559	0.0162023	0.431989	0.0375062	0.970081	0.996887	0.0131918
chr18|58679679|58679880|MLT1E2:ERVL-MaLR:LTR|332|-	MLT1E2:ERVL-MaLR:LTR	LTR	ERVL-MaLR	MLT1E2	100.578	0.242927	0.29561	0.821782	0.411201	0.783418	0.385946
chr2|181868597|181868728|B1_Mus2:Alu:SINE|199|-	B1_Mus2:Alu:SINE	SINE	Alu	B1_Mus2	71.8707	-0.13702	0.319123	-0.429364	0.667658	0.922213	-0.175446
chr7|75779425|75779593|MERV1_I-int:ERV1:LTR|371|-	MERV1_I-int:ERV1:LTR	LTR	ERV1	MERV1_I-int	30.092	0.173354	0.505644	0.342837	0.731721	0.935168	0.135655
chr3|87080617|87080733|MIR3:MIR:SINE|398|-	MIR3:MIR:SINE	SINE	MIR	MIR3	55.9329	0.780427	0.359422	2.17134	0.0299057	0.182111	1.52425
chr5|143314898|143315106|Charlie17b:hAT-Charlie:DNA|58|-	Charlie17b:hAT-Charlie:DNA	DNA	hAT-Charlie	Charlie17b	67.6395	0.243844	0.343557	0.709763	0.477851	0.827619	0.320708
chr7|118843637|118843769|B1_Mur4:Alu:SINE|185|+	B1_Mur4:Alu:SINE	SINE	Alu	B1_Mur4	80.9352	-0.266023	0.299215	-0.88907	0.373965	0.757931	-0.427168
chr11|40701500|40701583|B1_Mus1:Alu:SINE|265|+	B1_Mus1:Alu:SINE	SINE	Alu	B1_Mus1	68.9363	-0.620338	0.322679	-1.92247	0.0545472	0.280869	-1.26323
chr11|68986823|68986971|B1_Mus2:Alu:SINE|48|+	B1_Mus2:Alu:SINE	SINE	Alu	B1_Mus2	76.5574	-0.146866	0.314557	-0.466898	0.640573	0.90637	-0.193431
chr17|47488819|47488935|PB1D7:Alu:SINE|284|+	PB1D7:Alu:SINE	SINE	Alu	PB1D7	47.079	0.228478	0.400008	0.571183	0.567875	0.874305	0.245747
chr2|121543226|121543333|PB1D10:Alu:SINE|206|-	PB1D10:Alu:SINE	SINE	Alu	PB1D10	24.1874	-1.05134	0.527294	-1.99384	0.0461696	0.24913	-1.33564
chr6|113630151|113630259|ID_B1:B4:SINE|287|-	ID_B1:B4:SINE	SINE	B4	ID_B1	27.4719	-0.15356	0.487422	-0.315045	0.752728	0.945792	-0.123362
chr7|13028201|13028307|B1_Mus2:Alu:SINE|75|-	B1_Mus2:Alu:SINE	SINE	Alu	B1_Mus2	23.4496	-1.03975	0.538106	-1.93223	0.0533309	0.276394	-1.27302
chr8|72566516|72566683|B3:B2:SINE|246|+	B3:B2:SINE	SINE	B2	B3	87.3288	0.40712	0.30523	1.33381	0.182266	0.562099	0.739295
chr17|35859164|35859254|ID4_:ID:SINE|256|-	ID4_:ID:SINE	SINE	ID	ID4_	86.8063	-0.348663	0.29992	-1.16252	0.245024	0.644566	-0.610791
chr19|10502127|10502252|PB1D7:Alu:SINE|303|-	PB1D7:Alu:SINE	SINE	Alu	PB1D7	44.3386	0.973113	0.396837	2.45217	0.0141996	0.11524	1.84772
chr9|44146337|44146456|B1F2:Alu:SINE|310|-	B1F2:Alu:SINE	SINE	Alu	B1F2	31.6649	0.175693	0.480707	0.365488	0.714747	0.927824	0.145848
chr10|7624654|7624732|ID4:ID:SINE|208|-	ID4:ID:SINE	SINE	ID	ID4	43.4395	-0.195408	0.407478	-0.479555	0.631544	0.899822	-0.199597
chr11|51599751|51599832|PB1D10:Alu:SINE|358|+	PB1D10:Alu:SINE	SINE	Alu	PB1D10	34.7371	-0.416434	0.442428	-0.941247	0.346579	0.737523	-0.460198
chr7|105732353|105732466|PB1D7:Alu:SINE|256|+	PB1D7:Alu:SINE	SINE	Alu	PB1D7	68.0436	0.154231	0.325779	0.473424	0.635911	0.903033	0.196604
chr10|83595883|83596076|B2_Mm1t:B2:SINE|21|+	B2_Mm1t:B2:SINE	SINE	B2	B2_Mm1t	81.8557	0.252995	0.30795	0.821545	0.411336	0.783418	0.385803
chr3|94347186|94347339|B3:B2:SINE|250|+	B3:B2:SINE	SINE	B2	B3	3.71241	5.26	1.96096	2.68236	0.00731055	0.0741295	2.13605
chr3|158007276|158007454|B2_Mm2:B2:SINE|51|-	B2_Mm2:B2:SINE	SINE	B2	B2_Mm2	68.5051	0.11924	0.319335	0.3734	0.708851	0.925775	0.149445
chr5|59956090|59956408|ERVB7_1-LTR_MM:ERVK:LTR|41|-	ERVB7_1-LTR_MM:ERVK:LTR	LTR	ERVK	ERVB7_1-LTR_MM	29.9588	-0.526665	1.78963	-0.294287	0.768539	0.947819	-0.114334
chr18|58680005|58680106|MLT1E2:ERVL-MaLR:LTR|202|-	MLT1E2:ERVL-MaLR:LTR	LTR	ERVL-MaLR	MLT1E2	85.4566	0.548079	0.320001	1.71275	0.0867594	0.380629	1.06168
chr4|116804242|116804370|B1F:Alu:SINE|328|-	B1F:Alu:SINE	SINE	Alu	B1F	46.5251	-0.174907	0.391649	-0.446591	0.65517	0.915472	-0.183646
chr12|110631007|110631443|RMER4A:ERVK:LTR|169|-	RMER4A:ERVK:LTR	LTR	ERVK	RMER4A	76.4024	-0.226767	0.318331	-0.712361	0.476241	0.827403	-0.322173
chr17|87650987|87651118|ID_B1:B4:SINE|333|+	ID_B1:B4:SINE	SINE	B4	ID_B1	20.4874	-0.47548	0.569268	-0.835247	0.403579	0.777705	-0.394072
chr18|63663162|63663304|B3:B2:SINE|218|+	B3:B2:SINE	SINE	B2	B3	48.602	0.472911	0.393844	1.20076	0.229846	0.627937	0.638563
chr5|129984568|129984705|ID_B1:B4:SINE|239|+	ID_B1:B4:SINE	SINE	B4	ID_B1	75.133	0.250278	0.31178	0.802737	0.422126	0.792668	0.374557
chr9|123742716|123743069|IAPLTR1_Mm:ERVK:LTR|11|-	IAPLTR1_Mm:ERVK:LTR	LTR	ERVK	IAPLTR1_Mm	3.71241	5.26	1.96096	2.68236	0.00731055	0.0741295	2.13605
chrX|150983754|150983892|B1_Mus2:Alu:SINE|43|+	B1_Mus2:Alu:SINE	SINE	Alu	B1_Mus2	107.431	-0.239799	0.266575	-0.899558	0.368356	0.754207	-0.433733
chrX|42105565|42105837|L1ME4a:L1:LINE|278|+	L1ME4a:L1:LINE	LINE	L1	L1ME4a	42.0112	0.768442	0.404562	1.89944	0.0575065	0.290093	1.24028
chr5|120880478|120881427|MTD-int:ERVL-MaLR:LTR|258|+	MTD-int:ERVL-MaLR:LTR	LTR	ERVL-MaLR	MTD-int	3.69293	5.25345	1.96428	2.6745	0.00748411	0.0751297	2.12586
chr7|45718326|45718455|B1F:Alu:SINE|364|-	B1F:Alu:SINE	SINE	Alu	B1F	49.8326	0.0297507	0.381265	0.0780314	0.937803	0.988864	0.0278884
chr17|14992244|14992422|RLTR1B-int:ERV1:LTR|96|-	RLTR1B-int:ERV1:LTR	LTR	ERV1	RLTR1B-int	73.5159	0.519976	0.311884	1.66721	0.0954732	0.396298	1.02012
chr17|15023612|15023790|RLTR1B-int:ERV1:LTR|96|-	RLTR1B-int:ERV1:LTR	LTR	ERV1	RLTR1B-int	73.5159	0.519976	0.311884	1.66721	0.0954732	0.396298	1.02012
chr11|51583768|51583909|L1MB3:L1:LINE|199|+	L1MB3:L1:LINE	LINE	L1	L1MB3	3.69293	5.25345	1.96428	2.6745	0.00748411	0.0751297	2.12586
chr1|86345398|86345762|MTE2b:ERVL-MaLR:LTR|251|+	MTE2b:ERVL-MaLR:LTR	LTR	ERVL-MaLR	MTE2b	52.1131	-0.92479	0.384879	-2.40281	0.0162698	0.124212	-1.78862
chr17|51864790|51869314|IAPEz-int:ERVK:LTR|22|+	IAPEz-int:ERVK:LTR	LTR	ERVK	IAPEz-int	3.69293	5.25345	1.96428	2.6745	0.00748411	0.0751297	2.12586
chr5|23700853|23701111|RLTR4_Mm:ERV1:LTR|78|-	RLTR4_Mm:ERV1:LTR	LTR	ERV1	RLTR4_Mm	155.814	-0.121197	0.231912	-0.522598	0.601254	0.889576	-0.220942
chr11|32207061|32207403|ORR1D1:ERVL-MaLR:LTR|182|-	ORR1D1:ERVL-MaLR:LTR	LTR	ERVL-MaLR	ORR1D1	110.113	0.733502	0.293297	2.50089	0.0123883	0.104259	1.90699
chr9|20498617|20498804|HERVL40-int:ERVL:LTR|299|-	HERVL40-int:ERVL:LTR	LTR	ERVL	HERVL40-int	37.3769	0.673554	0.428863	1.57056	0.116285	0.444049	0.934475
chr2|144542489|144542604|B2_Mm2:B2:SINE|114|-	B2_Mm2:B2:SINE	SINE	B2	B2_Mm2	54.1994	0.544333	0.377662	1.44132	0.149493	0.506049	0.825379
chr5|86109316|86109749|L1ME3B:L1:LINE|280|+	L1ME3B:L1:LINE	LINE	L1	L1ME3B	148.635	-0.260698	0.238474	-1.09319	0.27431	0.674607	-0.561759
chr8|8315664|8318932|IAPEz-int:ERVK:LTR|18|-	IAPEz-int:ERVK:LTR	LTR	ERVK	IAPEz-int	3.67345	5.24685	1.9711	2.66189	0.00777027	0.0771478	2.10956
chr11|8851495|8853536|L1_Mus3:L1:LINE|74|+	L1_Mus3:L1:LINE	LINE	L1	L1_Mus3	3.67345	5.24685	1.9711	2.66189	0.00777027	0.0771478	2.10956
chr19|29021478|29021606|B1_Mur2:Alu:SINE|188|+	B1_Mur2:Alu:SINE	SINE	Alu	B1_Mur2	54.8385	0.42144	0.368398	1.14398	0.252633	0.652091	0.59751
chr18|44421628|44421800|B3:B2:SINE|171|-	B3:B2:SINE	SINE	B2	B3	56.4097	-0.0405989	0.348304	-0.116562	0.907207	0.979414	-0.0422934
chr2|104056094|104057168|L1M5:L1:LINE|288|-	L1M5:L1:LINE	LINE	L1	L1M5	217.409	0.521652	0.214941	2.42695	0.0152263	0.121855	1.81741
chr8|111912178|111912379|ID_B1:B4:SINE|229|-	ID_B1:B4:SINE	SINE	B4	ID_B1	45.6454	-0.662995	0.388846	-1.70503	0.0881887	0.385162	-1.05459
chr10|81319078|81319193|PB1D7:Alu:SINE|270|+	PB1D7:Alu:SINE	SINE	Alu	PB1D7	86.548	0.577794	0.310432	1.86126	0.0627081	0.308123	1.20268
chr2|18216759|18216891|RSINE1:B4:SINE|318|-	RSINE1:B4:SINE	SINE	B4	RSINE1	39.6579	0.444714	0.425117	1.0461	0.295516	0.691702	0.529419
chr1|7172173|7172297|B1F:Alu:SINE|293|+	B1F:Alu:SINE	SINE	Alu	B1F	75.0439	0.653305	0.344621	1.89572	0.0579967	0.291588	1.2366
chr15|45231169|45232078|Lx3_Mus:L1:LINE|121|+	Lx3_Mus:L1:LINE	LINE	L1	Lx3_Mus	3.67345	5.24685	1.9711	2.66189	0.00777027	0.0771478	2.10956
chr7|127774809|127774959|B1_Mus1:Alu:SINE|164|-	B1_Mus1:Alu:SINE	SINE	Alu	B1_Mus1	58.8156	0.568522	0.349122	1.62843	0.103433	0.417463	0.985341
chr11|94125178|94125255|MADE2:TcMar-Mariner:DNA|299|+	MADE2:TcMar-Mariner:DNA	DNA	TcMar-Mariner	MADE2	41.5056	0.632976	0.403999	1.56677	0.117167	0.444471	0.931193
chr17|32376199|32376516|ERVB7_1-LTR_MM:ERVK:LTR|38|+	ERVB7_1-LTR_MM:ERVK:LTR	LTR	ERVK	ERVB7_1-LTR_MM	165.89	0.543239	0.233338	2.32812	0.0199057	0.141176	1.70102
chr5|104259492|104260235|MTA_Mm-int:ERVL-MaLR:LTR|73|+	MTA_Mm-int:ERVL-MaLR:LTR	LTR	ERVL-MaLR	MTA_Mm-int	3.67345	5.24685	1.9711	2.66189	0.00777027	0.0771478	2.10956
chr1|52920392|52920727|MER58B:hAT-Charlie:DNA|352|+	MER58B:hAT-Charlie:DNA	DNA	hAT-Charlie	MER58B	86.1558	-0.0448395	0.290739	-0.154226	0.877432	0.976486	-0.0567868
chr19|45012203|45012305|B1_Mm:Alu:SINE|30|-	B1_Mm:Alu:SINE	SINE	Alu	B1_Mm	39.5136	0.0934734	0.412039	0.226856	0.820536	0.955604	0.0859024
chr2|180719967|180720146|B3A:B2:SINE|257|+	B3A:B2:SINE	SINE	B2	B3A	65.09	-0.572509	0.337439	-1.69663	0.0897661	0.388226	-1.04689
chr16|44162943|44163128|MLT1F2:ERVL-MaLR:LTR|298|-	MLT1F2:ERVL-MaLR:LTR	LTR	ERVL-MaLR	MLT1F2	52.4502	0.0533631	0.372838	0.143127	0.88619	0.977593	0.0524731
chr2|104832195|104832294|PB1D10:Alu:SINE|221|-	PB1D10:Alu:SINE	SINE	Alu	PB1D10	16.8511	0.0861346	0.643308	0.133893	0.893487	0.978292	0.0489118
chr6|122605840|122605980|B1_Mur2:Alu:SINE|172|+	B1_Mur2:Alu:SINE	SINE	Alu	B1_Mur2	45.9183	-0.651901	0.390729	-1.66842	0.0952316	0.395748	-1.02122
chr7|28817512|28817764|MIRb:MIR:SINE|269|+	MIRb:MIR:SINE	SINE	MIR	MIRb	55.569	-0.430845	0.35856	-1.2016	0.22952	0.627679	-0.63918
chr12|87428181|87428327|ID_B1:B4:SINE|296|-	ID_B1:B4:SINE	SINE	B4	ID_B1	27.4487	-0.131626	0.499955	-0.263275	0.792338	0.947819	-0.101089
chr5|123248632|123248772|B1_Mur2:Alu:SINE|229|-	B1_Mur2:Alu:SINE	SINE	Alu	B1_Mur2	82.8431	0.68638	0.318894	2.15237	0.0313679	0.18843	1.50351
chr1|150425829|150426815|RLTR13C3:ERVK:LTR|152|+	RLTR13C3:ERVK:LTR	LTR	ERVK	RLTR13C3	177.282	-0.576588	0.221449	-2.60371	0.00922218	0.0858897	-2.03517
chr11|86208480|86208920|RLTR6-int:ERV1:LTR|307|+	RLTR6-int:ERV1:LTR	LTR	ERV1	RLTR6-int	197.22	0.148581	0.218965	0.678558	0.497418	0.837245	0.303279
chr16|8848722|8848892|B3:B2:SINE|229|-	B3:B2:SINE	SINE	B2	B3	19.4375	-1.2331	0.59426	-2.07502	0.0379849	0.216963	-1.42039
chr4|152059849|152060035|B2_Mm2:B2:SINE|65|+	B2_Mm2:B2:SINE	SINE	B2	B2_Mm2	67.4271	-0.257216	0.331827	-0.775149	0.438251	0.806976	-0.358277
chr7|75775399|75775555|RLTR14-int:ERV1:LTR|309|-	RLTR14-int:ERV1:LTR	LTR	ERV1	RLTR14-int	34.4653	0.727968	0.452795	1.60772	0.107896	0.429521	0.966996
chr2|121451405|121451501|L3:CR1:LINE|279|-	L3:CR1:LINE	LINE	CR1	L3	38.5104	-0.241147	0.429344	-0.561664	0.574345	0.878145	-0.240827
chr4|132357580|132357710|B1F:Alu:SINE|169|+	B1F:Alu:SINE	SINE	Alu	B1F	34.5177	0.554015	0.446712	1.24021	0.214899	0.606531	0.667765
chr10|25991517|25991732|B3:B2:SINE|203|-	B3:B2:SINE	SINE	B2	B3	60.2953	0.751192	0.347227	2.1634	0.0305101	0.184227	1.51556
chr4|47470159|47470619|MT2B1:ERVL:LTR|178|+	MT2B1:ERVL:LTR	LTR	ERVL	MT2B1	152.19	0.610439	0.240736	2.53572	0.0112216	0.097707	1.94994
chr7|127192296|127192399|PB1D9:Alu:SINE|221|+	PB1D9:Alu:SINE	SINE	Alu	PB1D9	115.863	0.194636	0.259264	0.750725	0.452818	0.815856	0.344076
chr3|89780204|89780353|B1_Mus1:Alu:SINE|119|-	B1_Mus1:Alu:SINE	SINE	Alu	B1_Mus1	3.65397	5.24019	1.98186	2.64408	0.00819136	0.0791198	2.08664
chr1|189871179|189871258|PB1D7:Alu:SINE|253|-	PB1D7:Alu:SINE	SINE	Alu	PB1D7	24.563	0.701184	0.536294	1.30746	0.191056	0.575441	0.71884
chr17|47600564|47600717|RLTR25B:ERVK:LTR|306|+	RLTR25B:ERVK:LTR	LTR	ERVK	RLTR25B	54.8582	0.0930291	0.353161	0.263418	0.792228	0.947819	0.10115
chr5|3584574|3584689|B1_Mur2:Alu:SINE|184|+	B1_Mur2:Alu:SINE	SINE	Alu	B1_Mur2	31.0888	-1.04507	0.483813	-2.16008	0.0307667	0.185394	-1.51192
chr1|44826013|44826331|ERVB7_1-LTR_MM:ERVK:LTR|31|-	ERVB7_1-LTR_MM:ERVK:LTR	LTR	ERVK	ERVB7_1-LTR_MM	3.65397	5.24019	1.98186	2.64408	0.00819136	0.0791198	2.08664
chrX|41796679|41797030|L1MB7:L1:LINE|250|+	L1MB7:L1:LINE	LINE	L1	L1MB7	85.1047	-0.294596	0.29497	-0.998731	0.317925	0.712581	-0.497675
chr10|67546584|67546778|ID_B1:B4:SINE|278|-	ID_B1:B4:SINE	SINE	B4	ID_B1	64.2455	0.408532	0.345995	1.18074	0.237704	0.637829	0.623963
chr11|111182847|111189280|IAPEz-int:ERVK:LTR|22|+	IAPEz-int:ERVK:LTR	LTR	ERVK	IAPEz-int	3.65397	5.24019	1.98186	2.64408	0.00819136	0.0791198	2.08664
chr15|80213829|80214014|MLT1J:ERVL-MaLR:LTR|330|-	MLT1J:ERVL-MaLR:LTR	LTR	ERVL-MaLR	MLT1J	32.7253	0.732341	0.459231	1.59471	0.110777	0.436306	0.955552
chr2|71903330|71903430|B1_Mur1:Alu:SINE|191|+	B1_Mur1:Alu:SINE	SINE	Alu	B1_Mur1	27.9151	-0.931806	0.521414	-1.78707	0.0739257	0.342061	-1.1312
chr11|87122522|87122654|ID_B1:B4:SINE|341|-	ID_B1:B4:SINE	SINE	B4	ID_B1	71.3359	0.257792	0.316679	0.814046	0.415619	0.787144	0.381305
chr15|82173708|82173906|B2_Mm1t:B2:SINE|68|+	B2_Mm1t:B2:SINE	SINE	B2	B2_Mm1t	52.0026	-0.527523	0.362123	-1.45675	0.145185	0.498194	-0.838077
chr4|56751095|56751294|MIRc:MIR:SINE|360|-	MIRc:MIR:SINE	SINE	MIR	MIRc	105.95	-0.183191	0.266987	-0.686141	0.492624	0.834495	-0.307484
chr3|96578187|96578344|B1_Mus2:Alu:SINE|48|+	B1_Mus2:Alu:SINE	SINE	Alu	B1_Mus2	40.0962	0.379886	0.425839	0.89209	0.372345	0.75722	0.429055
chrX|58359004|58365395|IAPEz-int:ERVK:LTR|20|+	IAPEz-int:ERVK:LTR	LTR	ERVK	IAPEz-int	3.65397	5.24019	1.98186	2.64408	0.00819136	0.0791198	2.08664
chr7|46924485|46924564|ID:ID:SINE|266|-	ID:ID:SINE	SINE	ID	ID	28.3276	0.655206	0.539585	1.21428	0.224642	0.621942	0.648508
chr18|89840567|89841010|ORR1A2-int:ERVL-MaLR:LTR|128|+	ORR1A2-int:ERVL-MaLR:LTR	LTR	ERVL-MaLR	ORR1A2-int	3.65397	5.24019	1.98186	2.64408	0.00819136	0.0791198	2.08664
chr2|164826534|164826628|MER58C:hAT-Charlie:DNA|266|-	MER58C:hAT-Charlie:DNA	DNA	hAT-Charlie	MER58C	31.4834	-1.10146	0.474923	-2.31924	0.0203822	0.143667	-1.69075
chr8|110853601|110853770|L3:CR1:LINE|290|+	L3:CR1:LINE	LINE	CR1	L3	26.4706	0.102696	0.510444	0.201189	0.840551	0.964307	0.0754362
chr10|41188283|41188446|B3:B2:SINE|306|-	B3:B2:SINE	SINE	B2	B3	41.1027	-0.706253	0.415696	-1.69897	0.0893256	0.387981	-1.04902
chr6|93242470|93243577|Lx8:L1:LINE|264|-	Lx8:L1:LINE	LINE	L1	Lx8	3.65397	5.24019	1.98186	2.64408	0.00819136	0.0791198	2.08664
chr15|81688182|81688299|B3:B2:SINE|333|+	B3:B2:SINE	SINE	B2	B3	41.5925	-0.928712	0.416367	-2.23051	0.0257136	0.162429	-1.58984
chr7|104410068|104410150|ID4:ID:SINE|309|+	ID4:ID:SINE	SINE	ID	ID4	20.3841	5.23922	1.13808	4.60357	4.15303e-06	0.00016017	5.38164
chrX|105970028|105970148|B1F1:Alu:SINE|212|+	B1F1:Alu:SINE	SINE	Alu	B1F1	48.6284	0.489289	0.381261	1.28334	0.199372	0.585318	0.700335
chr16|33014641|33014761|B1_Mur2:Alu:SINE|200|+	B1_Mur2:Alu:SINE	SINE	Alu	B1_Mur2	33.8749	0.408402	0.449447	0.908677	0.36352	0.750435	0.439471
chr4|156126945|156127316|ORR1C1:ERVL-MaLR:LTR|150|+	ORR1C1:ERVL-MaLR:LTR	LTR	ERVL-MaLR	ORR1C1	53.1963	0.00674226	0.371176	0.0181646	0.985508	0.997747	0.00634003
chr9|45967210|45967345|B1_Mur1:Alu:SINE|200|+	B1_Mur1:Alu:SINE	SINE	Alu	B1_Mur1	93.9582	0.527688	0.294817	1.78988	0.0734727	0.340558	1.13387
chr11|71026511|71026622|RSINE1:B4:SINE|300|+	RSINE1:B4:SINE	SINE	B4	RSINE1	69.6468	0.212909	0.322068	0.661066	0.50857	0.844182	0.29365
chr13|64193742|64194120|MTA_Mm:ERVL-MaLR:LTR|56|+	MTA_Mm:ERVL-MaLR:LTR	LTR	ERVL-MaLR	MTA_Mm	79.1609	0.576322	0.306111	1.88272	0.0597377	0.297769	1.22375
chr5|31156573|31156772|L3:CR1:LINE|323|+	L3:CR1:LINE	LINE	CR1	L3	70.4973	-0.197862	0.31715	-0.623876	0.532709	0.858537	-0.27351
chr10|15150599|15151113|Lx8b:L1:LINE|319|-	Lx8b:L1:LINE	LINE	L1	Lx8b	3.63449	5.23342	1.99734	2.62019	0.00878814	0.0829717	2.0561
chr1|39371537|39371642|B1_Mus2:Alu:SINE|183|-	B1_Mus2:Alu:SINE	SINE	Alu	B1_Mus2	58.0865	0.814645	0.363595	2.24053	0.0250565	0.159394	1.60108
chr9|96057124|96057272|B1_Mur4:Alu:SINE|101|-	B1_Mur4:Alu:SINE	SINE	Alu	B1_Mur4	44.2806	0.879863	0.406986	2.1619	0.0306259	0.18471	1.51391
chr12|109545643|109545734|L2c:L2:LINE|179|-	L2c:L2:LINE	LINE	L2	L2c	57.3954	-0.176331	0.353261	-0.499153	0.617672	0.894318	-0.209242
chr10|78439877|78440024|B1_Mus2:Alu:SINE|75|+	B1_Mus2:Alu:SINE	SINE	Alu	B1_Mus2	30.7284	0.545002	0.487675	1.11755	0.263758	0.662799	0.578794
chr11|58221533|58221616|B1_Mus2:Alu:SINE|24|-	B1_Mus2:Alu:SINE	SINE	Alu	B1_Mus2	30.3402	5.23085	0.9319	5.6131	1.9873e-08	1.36906e-06	7.70174
chr4|43585133|43585258|MIR:MIR:SINE|293|+	MIR:MIR:SINE	SINE	MIR	MIR	26.8822	1.00786	0.513909	1.96116	0.0498605	0.263451	1.30224
chr11|68211297|68211443|MIRb:MIR:SINE|319|+	MIRb:MIR:SINE	SINE	MIR	MIRb	82.083	0.610772	0.314378	1.9428	0.0520405	0.271349	1.28366
chr1|164187179|164188970|ORR1A2-int:ERVL-MaLR:LTR|138|-	ORR1A2-int:ERVL-MaLR:LTR	LTR	ERVL-MaLR	ORR1A2-int	9.87021	5.19312	1.61656	3.21245	0.00131609	0.0208496	2.88071
chr2|118555269|118555887|IAPEz-int:ERVK:LTR|56|+	IAPEz-int:ERVK:LTR	LTR	ERVK	IAPEz-int	3.54858	5.19131	2.01298	2.57892	0.00991109	0.0901056	2.00388
chr8|94064459|94064574|PB1D10:Alu:SINE|218|+	PB1D10:Alu:SINE	SINE	Alu	PB1D10	33.8943	-0.46672	0.459394	-1.01595	0.309655	0.703901	-0.509122
chr11|3900312|3900519|Lx8:L1:LINE|286|-	Lx8:L1:LINE	LINE	L1	Lx8	32.9032	0.435713	0.455584	0.956385	0.338878	0.732166	0.469957
chr2|24959844|24960195|MTD:ERVL-MaLR:LTR|164|-	MTD:ERVL-MaLR:LTR	LTR	ERVL-MaLR	MTD	79.151	-0.611098	0.302511	-2.02009	0.0433744	0.239804	-1.36277
chr4|62389589|62389748|MER5A:hAT-Charlie:DNA|247|-	MER5A:hAT-Charlie:DNA	DNA	hAT-Charlie	MER5A	58.3043	0.860275	0.352252	2.44222	0.0145974	0.117657	1.83572
chr9|74634107|74640494|IAPEz-int:ERVK:LTR|22|+	IAPEz-int:ERVK:LTR	LTR	ERVK	IAPEz-int	3.54858	5.19131	2.01298	2.57892	0.00991109	0.0901056	2.00388
chr9|45967197|45967316|MT2B:ERVL:LTR|214|+	MT2B:ERVL:LTR	LTR	ERVL	MT2B	84.2703	0.656876	0.312112	2.10462	0.0353247	0.206785	1.45192
chr1|191621691|191621825|B1_Mus1:Alu:SINE|45|-	B1_Mus1:Alu:SINE	SINE	Alu	B1_Mus1	45.6782	-0.138437	0.404717	-0.342059	0.732306	0.935282	-0.135307
chr12|76229032|76229119|MMETn-int:ERVK:LTR|35|+	MMETn-int:ERVK:LTR	LTR	ERVK	MMETn-int	79.7663	0.190309	0.304605	0.624772	0.532121	0.858076	0.27399
chr1|39546507|39546885|Lx3C:L1:LINE|171|+	Lx3C:L1:LINE	LINE	L1	Lx3C	91.4978	0.614535	0.291521	2.10803	0.0350282	0.20536	1.45558
chr14|76090049|76090198|B1_Mur1:Alu:SINE|149|+	B1_Mur1:Alu:SINE	SINE	Alu	B1_Mur1	29.3766	-0.161144	0.471249	-0.34195	0.732389	0.935295	-0.135258
chr6|129007258|129007388|B1_Mus1:Alu:SINE|276|-	B1_Mus1:Alu:SINE	SINE	Alu	B1_Mus1	3.54858	5.19131	2.01298	2.57892	0.00991109	0.0901056	2.00388
chr18|60246621|60246762|B1_Mus1:Alu:SINE|71|+	B1_Mus1:Alu:SINE	SINE	Alu	B1_Mus1	3.52909	5.1843	2.0015	2.59021	0.00959186	0.0882748	2.0181
chr4|51098643|51105019|IAPEz-int:ERVK:LTR|24|+	IAPEz-int:ERVK:LTR	LTR	ERVK	IAPEz-int	3.52909	5.1843	2.0015	2.59021	0.00959186	0.0882748	2.0181
chr7|121851281|121852159|IAPEz-int:ERVK:LTR|97|+	IAPEz-int:ERVK:LTR	LTR	ERVK	IAPEz-int	3.52909	5.1843	2.0015	2.59021	0.00959186	0.0882748	2.0181
chr14|20320539|20320670|B1_Mus2:Alu:SINE|53|-	B1_Mus2:Alu:SINE	SINE	Alu	B1_Mus2	47.294	-0.118664	0.40516	-0.292882	0.769612	0.947819	-0.113728
chr8|111137534|111137704|URR1B:hAT-Charlie:DNA|137|+	URR1B:hAT-Charlie:DNA	DNA	hAT-Charlie	URR1B	28.2709	0.541587	0.497996	1.08753	0.276802	0.677305	0.557831
chr16|31961447|31961567|ID_B1:B4:SINE|228|+	ID_B1:B4:SINE	SINE	B4	ID_B1	65.7911	-0.035745	0.329767	-0.108395	0.913682	0.98112	-0.0392047
chr16|8635146|8635239|ID4:ID:SINE|246|-	ID4:ID:SINE	SINE	ID	ID4	33.313	0.408644	0.454624	0.898861	0.368727	0.75468	0.433295
chr16|8849490|8849631|B1F2:Alu:SINE|308|-	B1F2:Alu:SINE	SINE	Alu	B1F2	22.9115	-1.12845	0.545726	-2.06779	0.0386599	0.219568	-1.41274
chr1|58323715|58330102|IAPEz-int:ERVK:LTR|23|-	IAPEz-int:ERVK:LTR	LTR	ERVK	IAPEz-int	3.52909	5.1843	2.0015	2.59021	0.00959186	0.0882748	2.0181
chr9|106882577|106882764|URR1A:hAT-Charlie:DNA|118|-	URR1A:hAT-Charlie:DNA	DNA	hAT-Charlie	URR1A	53.5513	0.859256	0.375272	2.28969	0.0220394	0.151753	1.6568
chr5|150813554|150814191|ORR1E-int:ERVL-MaLR:LTR|270|-	ORR1E-int:ERVL-MaLR:LTR	LTR	ERVL-MaLR	ORR1E-int	3.50961	5.17733	1.99495	2.59521	0.0094532	0.0875294	2.02442
chr10|109315567|109321964|IAPEz-int:ERVK:LTR|18|-	IAPEz-int:ERVK:LTR	LTR	ERVK	IAPEz-int	3.50961	5.17733	1.99495	2.59521	0.0094532	0.0875294	2.02442
chr14|69782533|69782622|B1F2:Alu:SINE|214|+	B1F2:Alu:SINE	SINE	Alu	B1F2	70.2853	0.26583	0.321454	0.826962	0.408259	0.781809	0.389064
chr3|104794864|104794957|ID4:ID:SINE|164|+	ID4:ID:SINE	SINE	ID	ID4	35.0413	0.463307	0.449086	1.03167	0.302229	0.697887	0.519664
chr8|11563101|11563289|MER58B:hAT-Charlie:DNA|247|+	MER58B:hAT-Charlie:DNA	DNA	hAT-Charlie	MER58B	52.7319	0.0173501	0.367676	0.0471884	0.962363	0.99545	0.0166611
chr9|53399894|53400045|B1F:Alu:SINE|310|+	B1F:Alu:SINE	SINE	Alu	B1F	64.303	0.717769	0.338603	2.11979	0.0340234	0.200686	1.46822
chrX|157549061|157549245|Tigger15a:TcMar-Tigger:DNA|266|+	Tigger15a:TcMar-Tigger:DNA	DNA	TcMar-Tigger	Tigger15a	53.2577	-0.113397	0.374345	-0.30292	0.761951	0.947819	-0.118073
chr10|59988443|59988544|B1_Mur2:Alu:SINE|92|-	B1_Mur2:Alu:SINE	SINE	Alu	B1_Mur2	58.0226	0.0950475	0.351224	0.270618	0.786685	0.947819	0.104199
chr19|44576032|44576255|MIRb:MIR:SINE|231|+	MIRb:MIR:SINE	SINE	MIR	MIRb	48.8276	0.184747	0.371953	0.496694	0.619405	0.894698	0.208025
chr5|114902773|114902994|B4:B4:SINE|346|-	B4:B4:SINE	SINE	B4	B4	3.50961	5.17733	1.99495	2.59521	0.0094532	0.0875294	2.02442
chr11|60786648|60786840|ID_B1:B4:SINE|214|-	ID_B1:B4:SINE	SINE	B4	ID_B1	47.521	0.152324	0.379452	0.401432	0.688102	0.924092	0.162347
chr13|113723302|113723378|MMETn-int:ERVK:LTR|26|+	MMETn-int:ERVK:LTR	LTR	ERVK	MMETn-int	130.987	-0.4374	0.307957	-1.42033	0.155511	0.516641	-0.808238
chr17|32767714|32767903|B3:B2:SINE|222|-	B3:B2:SINE	SINE	B2	B3	50.1793	0.00560433	0.393685	0.0142356	0.988642	0.998304	0.00496092
chr17|33240492|33240589|PB1D9:Alu:SINE|229|-	PB1D9:Alu:SINE	SINE	Alu	PB1D9	15.1082	-1.08349	0.724054	-1.49642	0.134543	0.478879	-0.871138
chr2|24959573|24959679|B1_Mur2:Alu:SINE|152|-	B1_Mur2:Alu:SINE	SINE	Alu	B1_Mur2	49.6474	-0.763048	0.396642	-1.92377	0.0543834	0.280293	-1.26453
chr4|149180170|149180280|RLTR51A_Mm:ERVK?:LTR|236|-	RLTR51A_Mm:ERVK?:LTR	LTR	ERVK?	RLTR51A_Mm	35.6219	0.159797	0.43041	0.371266	0.710439	0.925775	0.148473
chr6|67288730|67289069|MTD:ERVL-MaLR:LTR|282|+	MTD:ERVL-MaLR:LTR	LTR	ERVL-MaLR	MTD	76.5281	-0.0631139	0.313646	-0.201226	0.840522	0.964307	-0.0754511
chr9|58778975|58785302|IAPEz-int:ERVK:LTR|25|+	IAPEz-int:ERVK:LTR	LTR	ERVK	IAPEz-int	3.50961	5.17733	1.99495	2.59521	0.0094532	0.0875294	2.02442
chr11|62314325|62314438|B1F:Alu:SINE|261|-	B1F:Alu:SINE	SINE	Alu	B1F	28.0546	-0.304209	0.484902	-0.627363	0.530421	0.856226	-0.275379
chr18|9882472|9882609|MER47A:TcMar-Tigger:DNA|225|+	MER47A:TcMar-Tigger:DNA	DNA	TcMar-Tigger	MER47A	3.50961	5.17733	1.99495	2.59521	0.0094532	0.0875294	2.02442
chr7|46924995|46925138|B1_Mur2:Alu:SINE|211|+	B1_Mur2:Alu:SINE	SINE	Alu	B1_Mur2	38.694	0.466048	0.416626	1.11863	0.2633	0.662218	0.579549
chr13|34630544|34631054|Lx8:L1:LINE|289|+	Lx8:L1:LINE	LINE	L1	Lx8	3.49013	5.17038	1.99257	2.59483	0.0094638	0.0875377	2.02393
chr6|122605990|122606107|PB1D10:Alu:SINE|223|+	PB1D10:Alu:SINE	SINE	Alu	PB1D10	50.688	-0.940689	0.37664	-2.49758	0.0125044	0.104812	-1.90294
chr7|75777622|75777976|RLTR14-int:ERV1:LTR|328|-	RLTR14-int:ERV1:LTR	LTR	ERV1	RLTR14-int	50.8836	-0.661497	0.369848	-1.78856	0.0736851	0.34125	-1.13262
chr1|132989471|132989784|ORR1D1:ERVL-MaLR:LTR|195|+	ORR1D1:ERVL-MaLR:LTR	LTR	ERVL-MaLR	ORR1D1	76.0632	-0.768023	0.314091	-2.44523	0.0144762	0.116967	-1.83935
chr5|129984913|129985056|B1_Mur2:Alu:SINE|194|+	B1_Mur2:Alu:SINE	SINE	Alu	B1_Mur2	53.451	0.543521	0.36041	1.50806	0.131539	0.473026	0.880946
chr8|111005198|111005308|PB1D10:Alu:SINE|269|-	PB1D10:Alu:SINE	SINE	Alu	PB1D10	33.337	-0.994179	0.45358	-2.19185	0.0283903	0.175769	-1.54683
chr16|84719092|84719754|L1Md_T:L1:LINE|70|-	L1Md_T:L1:LINE	LINE	L1	L1Md_T	111.438	0.0714762	0.26684	0.267862	0.788806	0.947819	0.10303
chr10|99339404|99345881|IAPEz-int:ERVK:LTR|22|+	IAPEz-int:ERVK:LTR	LTR	ERVK	IAPEz-int	3.49013	5.17038	1.99257	2.59483	0.0094638	0.0875377	2.02393
chr7|59308098|59308239|RSINE1:B4:SINE|343|+	RSINE1:B4:SINE	SINE	B4	RSINE1	55.8396	-0.0193083	0.350112	-0.0551488	0.95602	0.994494	-0.0195331
chr2|104830225|104830370|B1F1:Alu:SINE|278|-	B1F1:Alu:SINE	SINE	Alu	B1F1	28.6717	-0.329312	0.479353	-0.686992	0.492088	0.834495	-0.307957
chr2|119603071|119603228|ID_B1:B4:SINE|170|+	ID_B1:B4:SINE	SINE	B4	ID_B1	30.2495	0.495472	0.48091	1.03028	0.302878	0.698066	0.518732
chr7|118486729|118486833|MER102b:hAT-Charlie:DNA|211|+	MER102b:hAT-Charlie:DNA	DNA	hAT-Charlie	MER102b	91.5158	0.505792	0.293391	1.72395	0.0847166	0.374532	1.07203
chr1|149393640|149400012|IAPEz-int:ERVK:LTR|18|+	IAPEz-int:ERVK:LTR	LTR	ERVK	IAPEz-int	3.49013	5.17038	1.99257	2.59483	0.0094638	0.0875377	2.02393
chr8|72481331|72481427|ID_B1:B4:SINE|200|-	ID_B1:B4:SINE	SINE	B4	ID_B1	32.4441	-0.146776	0.463676	-0.316549	0.751586	0.945244	-0.124021
chr13|108194208|108194349|B1_Mur1:Alu:SINE|200|-	B1_Mur1:Alu:SINE	SINE	Alu	B1_Mur1	38.8944	0.055857	0.467838	0.119394	0.904963	0.979142	0.043369
chr5|91949078|91949224|B1_Mus2:Alu:SINE|82|+	B1_Mus2:Alu:SINE	SINE	Alu	B1_Mus2	33.0713	0.0186755	0.453492	0.0411816	0.967151	0.995907	0.0145056
chr11|77533474|77533604|B1F:Alu:SINE|233|+	B1F:Alu:SINE	SINE	Alu	B1F	49.2309	0.0779314	0.369852	0.21071	0.833114	0.961532	0.0792957
chr15|84940975|84941076|PB1D10:Alu:SINE|219|+	PB1D10:Alu:SINE	SINE	Alu	PB1D10	56.5285	0.327817	0.358254	0.915043	0.360169	0.74783	0.443493
chr16|23469402|23469567|L3:CR1:LINE|338|+	L3:CR1:LINE	LINE	CR1	L3	68.238	0.610882	0.331929	1.8404	0.0657096	0.317796	1.18237
chr7|75773900|75774383|MTC-int:ERVL-MaLR:LTR|229|-	MTC-int:ERVL-MaLR:LTR	LTR	ERVL-MaLR	MTC-int	115.905	0.230544	0.266044	0.866565	0.38618	0.765182	0.41321
chr1|156679956|156680095|B1_Mur4:Alu:SINE|142|-	B1_Mur4:Alu:SINE	SINE	Alu	B1_Mur4	54.5144	0.383438	0.355137	1.07969	0.280281	0.677646	0.552406
chr15|93241384|93241532|B3:B2:SINE|210|-	B3:B2:SINE	SINE	B2	B3	62.1266	0.442106	0.337609	1.30952	0.190359	0.574236	0.720427
chr17|35858835|35858982|B1_Mm:Alu:SINE|27|-	B1_Mm:Alu:SINE	SINE	Alu	B1_Mm	98.2744	-0.709779	0.2934	-2.41915	0.0155567	0.122296	-1.80808
chr16|23611254|23611704|RMER10B:ERVL:LTR|116|+	RMER10B:ERVL:LTR	LTR	ERVL	RMER10B	3.47065	5.1634	1.99405	2.58941	0.00961405	0.0882748	2.01709
chr13|74325087|74326718|L1_Mus1:L1:LINE|55|+	L1_Mus1:L1:LINE	LINE	L1	L1_Mus1	421.544	0.0026289	0.179514	0.0146445	0.988316	0.998304	0.00510428
chr4|130020516|130020731|MIR3:MIR:SINE|312|+	MIR3:MIR:SINE	SINE	MIR	MIR3	3.47065	5.1634	1.99405	2.58941	0.00961405	0.0882748	2.01709
chr5|114907655|114908049|MTA_Mm:ERVL-MaLR:LTR|38|-	MTA_Mm:ERVL-MaLR:LTR	LTR	ERVL-MaLR	MTA_Mm	3.47065	5.1634	1.99405	2.58941	0.00961405	0.0882748	2.01709
chr14|20393235|20393371|B1_Mur1:Alu:SINE|152|+	B1_Mur1:Alu:SINE	SINE	Alu	B1_Mur1	59.8155	0.498355	0.342486	1.45511	0.145638	0.498926	0.836724
chr7|19245959|19246274|MLT1B:ERVL-MaLR:LTR|269|-	MLT1B:ERVL-MaLR:LTR	LTR	ERVL-MaLR	MLT1B	68.379	0.618095	0.333942	1.85091	0.0641827	0.312876	1.19258
chr8|20580458|20580573|B3:B2:SINE|275|+	B3:B2:SINE	SINE	B2	B3	57.1842	-0.178082	0.349727	-0.509203	0.61061	0.891889	-0.214236
chr7|46690495|46690837|ORR1C2:ERVL-MaLR:LTR|133|+	ORR1C2:ERVL-MaLR:LTR	LTR	ERVL-MaLR	ORR1C2	3.47065	5.1634	1.99405	2.58941	0.00961405	0.0882748	2.01709
chr17|46774346|46774492|B3A:B2:SINE|288|+	B3A:B2:SINE	SINE	B2	B3A	68.1864	-0.388644	0.32485	-1.19638	0.231548	0.630597	-0.635358
chr18|24105373|24105553|ORR1E:ERVL-MaLR:LTR|291|+	ORR1E:ERVL-MaLR:LTR	LTR	ERVL-MaLR	ORR1E	69.6244	0.591517	0.322033	1.83682	0.0662362	0.31943	1.1789
chr17|83220539|83220767|URR1A:hAT-Charlie:DNA|117|+	URR1A:hAT-Charlie:DNA	DNA	hAT-Charlie	URR1A	3.47065	5.1634	1.99405	2.58941	0.00961405	0.0882748	2.01709
chr15|102305281|102305638|RMER4A:ERVK:LTR|140|+	RMER4A:ERVK:LTR	LTR	ERVK	RMER4A	66.3816	-0.734241	0.338414	-2.16965	0.030033	0.182599	-1.5224
chrX|123253705|123260101|IAPEz-int:ERVK:LTR|21|-	IAPEz-int:ERVK:LTR	LTR	ERVK	IAPEz-int	3.47065	5.1634	1.99405	2.58941	0.00961405	0.0882748	2.01709
chr2|84505544|84506816|IAPEz-int:ERVK:LTR|84|+	IAPEz-int:ERVK:LTR	LTR	ERVK	IAPEz-int	231.513	0.564501	0.209994	2.68818	0.00718435	0.0733895	2.14361
chr13|50676658|50677491|RLTR13C1:ERVK:LTR|179|-	RLTR13C1:ERVK:LTR	LTR	ERVK	RLTR13C1	3.47065	5.1634	1.99405	2.58941	0.00961405	0.0882748	2.01709
chr5|113941870|113942054|ID_B1:B4:SINE|240|-	ID_B1:B4:SINE	SINE	B4	ID_B1	42.7014	0.115989	0.417103	0.278082	0.78095	0.947819	0.107377
chr17|46799411|46799517|PB1D10:Alu:SINE|245|-	PB1D10:Alu:SINE	SINE	Alu	PB1D10	25.9317	-0.312596	0.505564	-0.618311	0.53637	0.859703	-0.270536
chrX|78664090|78665842|RLTR45-int:ERVK:LTR|43|-	RLTR45-int:ERVK:LTR	LTR	ERVK	RLTR45-int	3.47065	5.1634	1.99405	2.58941	0.00961405	0.0882748	2.01709
chr2|106963665|106964011|ORR1C2:ERVL-MaLR:LTR|165|+	ORR1C2:ERVL-MaLR:LTR	LTR	ERVL-MaLR	ORR1C2	81.728	0.388093	0.307129	1.26362	0.206368	0.595347	0.685357
chr5|148330892|148330972|ID4:ID:SINE|289|-	ID4:ID:SINE	SINE	ID	ID4	29.4984	-1.27706	0.501513	-2.54642	0.0108835	0.0961298	-1.96323
chr5|135643464|135643591|B1F:Alu:SINE|281|+	B1F:Alu:SINE	SINE	Alu	B1F	46.3808	0.440418	0.4011	1.09802	0.272194	0.673617	0.565122
chr7|73501960|73502084|L2:L2:LINE|243|+	L2:L2:LINE	LINE	L2	L2	17.1553	-0.638633	0.622205	-1.0264	0.304702	0.700298	-0.516124
chr11|86208403|86208876|RNERVK23-int:ERVK:LTR|282|+	RNERVK23-int:ERVK:LTR	LTR	ERVK	RNERVK23-int	195.848	0.109046	0.220223	0.495163	0.620485	0.894698	0.207269
chr2|120620590|120620710|B1F:Alu:SINE|235|-	B1F:Alu:SINE	SINE	Alu	B1F	65.26	-0.202995	0.32613	-0.622436	0.533655	0.858631	-0.272739
chr2|14018476|14019449|Lx8:L1:LINE|279|+	Lx8:L1:LINE	LINE	L1	Lx8	3.47065	5.1634	1.99405	2.58941	0.00961405	0.0882748	2.01709
chr11|86207346|86208018|RLTR6-int:ERV1:LTR|99|+	RLTR6-int:ERV1:LTR	LTR	ERV1	RLTR6-int	194.593	0.401993	0.218713	1.83799	0.0660634	0.318883	1.18004
chr13|38111346|38114621|IAPEz-int:ERVK:LTR|19|+	IAPEz-int:ERVK:LTR	LTR	ERVK	IAPEz-int	3.47065	5.1634	1.99405	2.58941	0.00961405	0.0882748	2.01709
chr7|112116604|112116779|ORR1F:ERVL-MaLR:LTR|272|+	ORR1F:ERVL-MaLR:LTR	LTR	ERVL-MaLR	ORR1F	125.328	0.665837	0.273821	2.43165	0.0150303	0.120572	1.82303
chr9|44146051|44146162|MTEa:ERVL-MaLR:LTR|292|+	MTEa:ERVL-MaLR:LTR	LTR	ERVL-MaLR	MTEa	24.3637	0.21313	0.589786	0.361368	0.717824	0.928674	0.143982
chr14|52294095|52294187|PB1D9:Alu:SINE|294|+	PB1D9:Alu:SINE	SINE	Alu	PB1D9	56.5327	-0.114737	0.371568	-0.308792	0.75748	0.947819	-0.120629
chr7|30653766|30653874|B1F:Alu:SINE|178|-	B1F:Alu:SINE	SINE	Alu	B1F	43.875	0.521763	0.407107	1.28164	0.19997	0.585779	0.699035
chr7|80226065|80226210|B1_Mus1:Alu:SINE|48|-	B1_Mus1:Alu:SINE	SINE	Alu	B1_Mus1	37.5079	-0.823736	0.450262	-1.82946	0.0673309	0.323097	-1.17179
chr18|10815720|10815798|L1MB2:L1:LINE|320|-	L1MB2:L1:LINE	LINE	L1	L1MB2	46.7353	0.868917	0.388808	2.23482	0.0254291	0.16112	1.59467
chr1|164223806|164224504|RLTR4_Mm:ERV1:LTR|44|+	RLTR4_Mm:ERV1:LTR	LTR	ERV1	RLTR4_Mm	3.45117	5.15639	1.99971	2.57857	0.00992113	0.0901056	2.00344
chr3|117379520|117385898|IAPEz-int:ERVK:LTR|21|+	IAPEz-int:ERVK:LTR	LTR	ERVK	IAPEz-int	3.45117	5.15639	1.99971	2.57857	0.00992113	0.0901056	2.00344
chr2|126893446|126893665|B3:B2:SINE|148|+	B3:B2:SINE	SINE	B2	B3	77.1693	0.64788	0.31313	2.06904	0.0385422	0.219058	1.41406
chr10|81622119|81622272|B1F:Alu:SINE|199|+	B1F:Alu:SINE	SINE	Alu	B1F	36.8897	-0.21356	0.444191	-0.480784	0.63067	0.899204	-0.200198
chr13|113723549|113723638|MMETn-int:ERVK:LTR|34|+	MMETn-int:ERVK:LTR	LTR	ERVK	MMETn-int	92.7593	0.0784245	0.778433	0.100747	0.919752	0.982693	0.0363294
chr14|65322614|65323171|RLTR20B1:ERVK:LTR|196|-	RLTR20B1:ERVK:LTR	LTR	ERVK	RLTR20B1	3.45117	5.15639	1.99971	2.57857	0.00992113	0.0901056	2.00344
chr9|53098811|53098890|ID4:ID:SINE|329|+	ID4:ID:SINE	SINE	ID	ID4	33.5863	-0.910398	0.491498	-1.85229	0.063984	0.312352	-1.19393
chr11|71026890|71027105|MER31A:ERV1:LTR|238|-	MER31A:ERV1:LTR	LTR	ERV1	MER31A	87.0423	0.118225	0.290113	0.407514	0.683631	0.923344	0.165179
chr2|104608869|104609122|HAL1ME:L1:LINE|103|+	HAL1ME:L1:LINE	LINE	L1	HAL1ME	61.9905	0.203161	0.338179	0.600749	0.548007	0.866206	0.261214
chr3|135862044|135862826|Zaphod:hAT-Tip100:DNA|332|+	Zaphod:hAT-Tip100:DNA	DNA	hAT-Tip100	Zaphod	3.45117	5.15639	1.99971	2.57857	0.00992113	0.0901056	2.00344
chr7|137376133|137376310|B2_Mm1a:B2:SINE|107|-	B2_Mm1a:B2:SINE	SINE	B2	B2_Mm1a	44.049	-0.332451	0.391681	-0.848779	0.396004	0.773791	-0.4023
chr6|121270643|121270767|ORR1F:ERVL-MaLR:LTR|331|+	ORR1F:ERVL-MaLR:LTR	LTR	ERVL-MaLR	ORR1F	124.422	5.14847	0.463877	11.0988	1.27166e-28	5.93601e-26	27.8956
chr15|78919111|78919211|PB1D7:Alu:SINE|330|+	PB1D7:Alu:SINE	SINE	Alu	PB1D7	52.6285	-0.0856675	0.359449	-0.23833	0.811625	0.951093	-0.0906446
chr7|18865074|18865448|RLTR24B_MM:ERV1:LTR|183|+	RLTR24B_MM:ERV1:LTR	LTR	ERV1	RLTR24B_MM	9.26979	5.10347	1.61795	3.15427	0.001609	0.0247371	2.79345
chr2|154569097|154569234|MIRb:MIR:SINE|298|+	MIRb:MIR:SINE	SINE	MIR	MIRb	27.7333	-0.114318	0.497792	-0.229651	0.818363	0.954234	-0.087054
chr10|90989958|90990039|ID4_:ID:SINE|210|+	ID4_:ID:SINE	SINE	ID	ID4_	44.6787	0.546101	0.393488	1.38785	0.165184	0.53291	0.782033
chr11|77535990|77536123|MT2B2:ERVL:LTR|272|-	MT2B2:ERVL:LTR	LTR	ERVL	MT2B2	37.2217	-0.227312	0.423482	-0.53677	0.591426	0.885831	-0.228099
chr4|143420123|143420469|MT2A:ERVL:LTR|205|+	MT2A:ERVL:LTR	LTR	ERVL	MT2A	56.27	-0.334968	0.361274	-0.927186	0.35383	0.742143	-0.451206
chr5|110873663|110873810|B1_Mus1:Alu:SINE|75|+	B1_Mus1:Alu:SINE	SINE	Alu	B1_Mus1	60.5279	-0.750298	0.363652	-2.06323	0.0390906	0.221503	-1.40793
chr3|144433097|144433349|MIRc:MIR:SINE|234|-	MIRc:MIR:SINE	SINE	MIR	MIRc	70.1334	0.0471586	0.325467	0.144895	0.884794	0.977593	0.053158
chr7|59309837|59310306|L1MB7:L1:LINE|211|-	L1MB7:L1:LINE	LINE	L1	L1MB7	132.399	0.298427	0.247278	1.20685	0.227491	0.625162	0.643036
chr5|124109763|124110597|IAPEz-int:ERVK:LTR|51|-	IAPEz-int:ERVK:LTR	LTR	ERVK	IAPEz-int	278.213	5.09993	0.320279	15.9234	4.35856e-57	1.18004e-53	56.3607
chr17|14094391|14094714|RLTRETN_Mm:ERVK:LTR|6|+	RLTRETN_Mm:ERVK:LTR	LTR	ERVK	RLTRETN_Mm	99.626	0.490863	0.278239	1.76418	0.0777015	0.353275	1.10957
chr12|26443814|26443925|B1F1:Alu:SINE|194|+	B1F1:Alu:SINE	SINE	Alu	B1F1	9.19186	5.09312	1.62629	3.13173	0.00173777	0.0260731	2.76001
chr19|34649722|34650060|MTD:ERVL-MaLR:LTR|288|+	MTD:ERVL-MaLR:LTR	LTR	ERVL-MaLR	MTD	127.515	5.07342	0.448301	11.317	1.08131e-29	5.62989e-27	28.966
chr6|124797438|124797682|RLTR13G:ERVK:LTR|290|-	RLTR13G:ERVK:LTR	LTR	ERVK	RLTR13G	74.8394	-0.783239	0.359292	-2.17995	0.0292611	0.179512	-1.53371
chr3|91278566|91282849|MMETn-int:ERVK:LTR|34|+	MMETn-int:ERVK:LTR	LTR	ERVK	MMETn-int	9.00854	5.06201	1.62521	3.11467	0.00184149	0.0272887	2.73483
chrX|145450691|145450791|RLTR26D_MM:ERVK:LTR|209|-	RLTR26D_MM:ERVK:LTR	LTR	ERVK	RLTR26D_MM	26.725	5.03292	0.948663	5.30528	1.12498e-07	6.52199e-06	6.94886
chr12|54178996|54179254|L2a:L2:LINE|288|-	L2a:L2:LINE	LINE	L2	L2a	34.8996	0.186741	0.435249	0.429044	0.667892	0.922213	0.175294
chr4|108400473|108400557|MIR:MIR:SINE|305|-	MIR:MIR:SINE	SINE	MIR	MIR	67.8548	0.242354	0.323007	0.750305	0.453071	0.816009	0.343834
chr16|35833456|35833653|MIRb:MIR:SINE|305|+	MIRb:MIR:SINE	SINE	MIR	MIRb	53.2242	5.02873	0.670902	7.49547	6.60594e-14	1.13196e-11	13.1801
chr18|35651097|35651219|B1_Mur4:Alu:SINE|83|-	B1_Mur4:Alu:SINE	SINE	Alu	B1_Mur4	17.5335	5.02744	1.16422	4.31829	1.57241e-05	0.00050862	4.80343
chr2|164955343|164955465|MIR:MIR:SINE|333|-	MIR:MIR:SINE	SINE	MIR	MIR	167.807	5.02295	0.393143	12.7764	2.22187e-37	1.67097e-34	36.6533
chr2|71902370|71902509|B1_Mus1:Alu:SINE|58|+	B1_Mus1:Alu:SINE	SINE	Alu	B1_Mus1	34.7023	-0.385969	0.436388	-0.884462	0.376447	0.759628	-0.424296
chr12|26479139|26479232|PB1:Alu:SINE|267|+	PB1:Alu:SINE	SINE	Alu	PB1	17.2918	5.00713	1.16694	4.29083	1.78004e-05	0.000568117	4.74957
chr2|148692014|148692193|URR1B:hAT-Charlie:DNA|124|+	URR1B:hAT-Charlie:DNA	DNA	hAT-Charlie	URR1B	42.6859	0.429311	0.408069	1.05206	0.292774	0.689595	0.533467
chr14|26631384|26631532|B1_Mus2:Alu:SINE|55|-	B1_Mus2:Alu:SINE	SINE	Alu	B1_Mus2	35.308	0.363323	0.43577	0.833749	0.404422	0.778408	0.393165
chr15|8158725|8158877|MER5A:hAT-Charlie:DNA|364|+	MER5A:hAT-Charlie:DNA	DNA	hAT-Charlie	MER5A	60.536	-0.134224	0.344753	-0.389333	0.69703	0.925146	-0.156749
chr5|30933287|30933399|B1F:Alu:SINE|259|-	B1F:Alu:SINE	SINE	Alu	B1F	22.3299	-0.424168	0.551495	-0.769124	0.44182	0.810417	-0.354755
chr3|95183454|95183605|ID_B1:B4:SINE|237|+	ID_B1:B4:SINE	SINE	B4	ID_B1	47.3776	-0.246939	0.387807	-0.636756	0.524284	0.852213	-0.280434
chr7|140105713|140105855|B1_Mur2:Alu:SINE|221|+	B1_Mur2:Alu:SINE	SINE	Alu	B1_Mur2	28.7838	-0.235204	0.476597	-0.493507	0.621655	0.895171	-0.206451
chr11|68985891|68986000|B1_Mur1:Alu:SINE|165|-	B1_Mur1:Alu:SINE	SINE	Alu	B1_Mur1	67.2248	0.17024	0.343963	0.494938	0.620644	0.894698	0.207157
chr14|56793801|56794536|Zaphod2:hAT-Tip100:DNA|232|-	Zaphod2:hAT-Tip100:DNA	DNA	hAT-Tip100	Zaphod2	91.0763	0.145405	0.288793	0.503493	0.614617	0.893383	0.211395
chr1|60478510|60478658|B1_Mm:Alu:SINE|68|-	B1_Mm:Alu:SINE	SINE	Alu	B1_Mm	47.9675	0.0861433	0.41765	0.206257	0.83659	0.962335	0.0774873
chr12|79081251|79081392|B1_Mur2:Alu:SINE|142|-	B1_Mur2:Alu:SINE	SINE	Alu	B1_Mur2	38.9262	0.626749	0.417574	1.50093	0.133374	0.476885	0.874928
chr5|105077497|105077897|LTR10_RN:ERVK:LTR|210|-	LTR10_RN:ERVK:LTR	LTR	ERVK	LTR10_RN	34.8212	4.9993	0.820043	6.09639	1.08489e-09	1.00174e-07	8.96461
chr18|60308447|60308613|ORR1A4-int:ERVL-MaLR:LTR|157|+	ORR1A4-int:ERVL-MaLR:LTR	LTR	ERVL-MaLR	ORR1A4-int	8.60293	4.99215	1.63368	3.05576	0.00224489	0.0317739	2.6488
chr4|59901613|59901760|B1_Mus2:Alu:SINE|68|+	B1_Mus2:Alu:SINE	SINE	Alu	B1_Mus2	24.5371	-0.259955	0.54629	-0.475855	0.634177	0.901569	-0.197789
chr5|109645119|109652788|IAPEY4_I-int:ERVK:LTR|12|+	IAPEY4_I-int:ERVK:LTR	LTR	ERVK	IAPEY4_I-int	17.1279	4.99189	1.16473	4.28589	1.82013e-05	0.000578381	4.7399
chr1|86348681|86348832|B1_Mur3:Alu:SINE|74|-	B1_Mur3:Alu:SINE	SINE	Alu	B1_Mur3	37.5848	-0.574729	0.42935	-1.3386	0.1807	0.558925	-0.743042
chr6|122738907|122738997|PB1D10:Alu:SINE|322|-	PB1D10:Alu:SINE	SINE	Alu	PB1D10	6.90705	-1.97333	1.07971	-1.82765	0.0676027	0.323943	-1.17004
chr7|75770264|75770503|RLTR19-int:ERVK:LTR|247|-	RLTR19-int:ERVK:LTR	LTR	ERVK	RLTR19-int	136.174	0.474525	0.243591	1.94804	0.0514104	0.269588	1.28895
chr11|35786777|35786910|B1_Mus2:Alu:SINE|128|+	B1_Mus2:Alu:SINE	SINE	Alu	B1_Mus2	37.3904	0.49807	0.428211	1.16314	0.244771	0.644566	0.61124
chr13|23325214|23325338|ERVB4_1C-LTR_Mm:ERVK:LTR|246|-	ERVB4_1C-LTR_Mm:ERVK:LTR	LTR	ERVK	ERVB4_1C-LTR_Mm	17.05	4.98653	1.16984	4.26257	2.02092e-05	0.000634738	4.69445
chr2|164955180|164955296|RSINE1:B4:SINE|318|-	RSINE1:B4:SINE	SINE	B4	RSINE1	180.33	4.98533	0.379219	13.1463	1.78668e-39	1.46584e-36	38.748
chr4|116699749|116699869|B4:B4:SINE|295|-	B4:B4:SINE	SINE	B4	B4	71.5996	0.135755	0.314007	0.432332	0.6655	0.920655	0.176852
chr7|26694383|26700082|ETnERV2-int:ERVK:LTR|134|-	ETnERV2-int:ERVK:LTR	LTR	ERVK	ETnERV2-int	17.1162	4.98026	1.16073	4.29065	1.78153e-05	0.000568117	4.74921
chr15|90231438|90231651|L3:CR1:LINE|328|+	L3:CR1:LINE	LINE	CR1	L3	80.5862	-0.0116102	0.299018	-0.0388276	0.969028	0.996834	-0.0136638
chrX|20398582|20398728|B1_Mus2:Alu:SINE|48|+	B1_Mus2:Alu:SINE	SINE	Alu	B1_Mus2	28.2438	0.971872	0.508972	1.90948	0.0562003	0.286181	1.25026
chr12|51373967|51374088|PB1D7:Alu:SINE|219|+	PB1D7:Alu:SINE	SINE	Alu	PB1D7	39.2154	-0.117408	0.417843	-0.280986	0.778721	0.947819	-0.108618
chr7|19697166|19697286|PB1D7:Alu:SINE|300|+	PB1D7:Alu:SINE	SINE	Alu	PB1D7	5.68219	-3.49506	1.43084	-2.44267	0.0145791	0.117615	-1.83627
chr13|11501464|11507778|IAPEz-int:ERVK:LTR|21|+	IAPEz-int:ERVK:LTR	LTR	ERVK	IAPEz-int	33.4447	4.95585	0.82901	5.97804	2.2584e-09	1.91075e-07	8.6462
chr6|86388045|86388167|MT2B:ERVL:LTR|282|+	MT2B:ERVL:LTR	LTR	ERVL	MT2B	153.114	0.66298	0.264164	2.50973	0.0120823	0.102425	1.91785
chr12|75631381|75631571|B2_Mm1a:B2:SINE|37|-	B2_Mm1a:B2:SINE	SINE	B2	B2_Mm1a	34.9921	-0.495079	0.438681	-1.12856	0.259082	0.65931	-0.586562
chr2|121461467|121461573|PB1D9:Alu:SINE|260|-	PB1D9:Alu:SINE	SINE	Alu	PB1D9	56.4535	-0.383568	0.354775	-1.08116	0.279627	0.677646	-0.553421
chr17|24439100|24439191|RLTR25B:ERVK:LTR|271|+	RLTR25B:ERVK:LTR	LTR	ERVK	RLTR25B	64.6406	-0.549848	0.3383	-1.62533	0.104093	0.419246	-0.982579
chr11|58221637|58221951|MTE2b:ERVL-MaLR:LTR|288|-	MTE2b:ERVL-MaLR:LTR	LTR	ERVL-MaLR	MTE2b	108.788	4.94204	0.468374	10.5515	5.00045e-26	1.99091e-23	25.301
chr11|83002124|83002328|B2_Mm2:B2:SINE|145|-	B2_Mm2:B2:SINE	SINE	B2	B2_Mm2	8.26356	4.91501	1.6536	2.97231	0.00295571	0.0391416	2.52934
chr17|36006203|36006415|RMER19B:ERVK:LTR|183|-	RMER19B:ERVK:LTR	LTR	ERVK	RMER19B	8.1194	4.90693	1.64657	2.98009	0.00288166	0.0383758	2.54036
chr4|19520323|19521095|RCHARR1:hAT-Charlie:DNA|233|+	RCHARR1:hAT-Charlie:DNA	DNA	hAT-Charlie	RCHARR1	194.224	0.515692	0.214972	2.39888	0.0164453	0.125138	1.78396
chr7|105745255|105745394|B1_Mur1:Alu:SINE|145|-	B1_Mur1:Alu:SINE	SINE	Alu	B1_Mur1	54.9321	0.621197	0.362085	1.71561	0.0862335	0.379069	1.06432
chr14|76089134|76089444|ORR1A2:ERVL-MaLR:LTR|74|+	ORR1A2:ERVL-MaLR:LTR	LTR	ERVL-MaLR	ORR1A2	48.7946	0.633829	0.377784	1.67776	0.0933946	0.391755	1.02968
chr2|62597056|62597264|B3:B2:SINE|236|+	B3:B2:SINE	SINE	B2	B3	8.08043	4.901	1.64974	2.97078	0.00297046	0.0392874	2.52718
chrX|56586246|56586395|B1_Mur4:Alu:SINE|134|+	B1_Mur4:Alu:SINE	SINE	Alu	B1_Mur4	43.1333	0.56309	0.397323	1.41721	0.156422	0.517976	0.805702
chr3|68114793|68115983|IAPEz-int:ERVK:LTR|97|+	IAPEz-int:ERVK:LTR	LTR	ERVK	IAPEz-int	32.6921	4.89901	0.831071	5.89482	3.7508e-09	3.04952e-07	8.42588
chr11|61245585|61245675|PB1:Alu:SINE|292|-	PB1:Alu:SINE	SINE	Alu	PB1	28.3658	0.415343	0.517821	0.802098	0.422496	0.792975	0.374177
chr3|100939744|100939851|ID_B1:B4:SINE|267|-	ID_B1:B4:SINE	SINE	B4	ID_B1	63.9246	-0.650225	0.344943	-1.88502	0.0594268	0.29663	-1.22602
chr6|87001954|87002080|B1_Mus1:Alu:SINE|71|+	B1_Mus1:Alu:SINE	SINE	Alu	B1_Mus1	37.2941	0.295814	0.4436	0.666848	0.504869	0.841188	0.296821
chr16|37884322|37884457|ID_B1:B4:SINE|229|+	ID_B1:B4:SINE	SINE	B4	ID_B1	34.9823	0.105463	0.435643	0.242086	0.808714	0.950474	0.0922052
chr2|158360215|158360345|MIR3:MIR:SINE|280|-	MIR3:MIR:SINE	SINE	MIR	MIR3	20.2292	-0.345294	0.591625	-0.583636	0.559465	0.871971	-0.252227
chr18|24105780|24105941|B3:B2:SINE|181|-	B3:B2:SINE	SINE	B2	B3	41.4707	0.570017	0.412909	1.38049	0.167436	0.536012	0.77615
chr5|73459480|73466019|IAPEz-int:ERVK:LTR|26|-	IAPEz-int:ERVK:LTR	LTR	ERVK	IAPEz-int	8.03349	4.88742	1.67082	2.92516	0.00344279	0.0432329	2.46309
chr3|51518952|51519088|RSINE1:B4:SINE|289|-	RSINE1:B4:SINE	SINE	B4	RSINE1	36.6638	0.610895	0.479764	1.27332	0.202903	0.590371	0.692711
chrX|42108539|42108720|B3A:B2:SINE|322|+	B3A:B2:SINE	SINE	B2	B3A	92.3496	0.600459	0.287111	2.09139	0.0364935	0.210801	1.43778
chr3|54804260|54804394|PB1D10:Alu:SINE|237|-	PB1D10:Alu:SINE	SINE	Alu	PB1D10	34.4255	0.826667	0.446345	1.85208	0.064014	0.312442	1.19373
chr4|33051056|33051205|Tigger16b:TcMar-Tigger:DNA|313|-	Tigger16b:TcMar-Tigger:DNA	DNA	TcMar-Tigger	Tigger16b	44.3861	0.216595	0.388011	0.558218	0.576696	0.879136	0.239053
chr2|114517556|114517841|Lx9:L1:LINE|211|+	Lx9:L1:LINE	LINE	L1	Lx9	47.7552	-0.155623	0.37997	-0.409566	0.682124	0.923344	-0.166137
chr12|102003993|102004098|PB1D10:Alu:SINE|219|+	PB1D10:Alu:SINE	SINE	Alu	PB1D10	32.292	0.731426	0.457687	1.59809	0.110023	0.434284	0.958518
chr18|20603333|20603498|B3A:B2:SINE|262|+	B3A:B2:SINE	SINE	B2	B3A	47.8558	0.205202	0.393066	0.522054	0.601633	0.88962	0.220669
chr11|35787506|35787798|MER33:hAT-Charlie:DNA|266|-	MER33:hAT-Charlie:DNA	DNA	hAT-Charlie	MER33	76.526	0.441016	0.328373	1.34303	0.179261	0.556036	0.746515
chr14|122459084|122459226|L1MDa:L1:LINE|274|+	L1MDa:L1:LINE	LINE	L1	L1MDa	76.2888	0.197519	0.30553	0.646482	0.517967	0.84986	0.285698
chr16|44736611|44736715|RSINE1:B4:SINE|291|-	RSINE1:B4:SINE	SINE	B4	RSINE1	64.1072	-0.568517	0.338481	-1.67961	0.0930324	0.391184	-1.03137
chr11|116215095|116215215|PB1D10:Alu:SINE|241|+	PB1D10:Alu:SINE	SINE	Alu	PB1D10	43.2816	0.590598	0.402689	1.46664	0.142475	0.494296	0.846261
chr10|43947116|43947332|B3:B2:SINE|196|-	B3:B2:SINE	SINE	B2	B3	46.9105	-0.340318	0.386642	-0.880189	0.378757	0.760999	-0.421639
chr10|84726366|84726650|B4A:B4:SINE|251|+	B4A:B4:SINE	SINE	B4	B4A	73.7286	-0.544203	0.316082	-1.72172	0.0851206	0.375457	-1.06997
chr16|17130172|17130291|PB1D9:Alu:SINE|145|+	PB1D9:Alu:SINE	SINE	Alu	PB1D9	57.3042	0.392391	0.349187	1.12373	0.261129	0.661414	0.583145
chr2|73431739|73431984|Charlie5:hAT-Charlie:DNA|256|+	Charlie5:hAT-Charlie:DNA	DNA	hAT-Charlie	Charlie5	70.3217	0.918397	0.365538	2.51245	0.0119896	0.102335	1.9212
chrX|20852165|20852332|MIR:MIR:SINE|359|+	MIR:MIR:SINE	SINE	MIR	MIR	47.4629	0.456651	0.399695	1.1425	0.253248	0.65262	0.596455
chr13|58409930|58410056|RSINE1:B4:SINE|421|+	RSINE1:B4:SINE	SINE	B4	RSINE1	27.1012	0.853408	0.544607	1.56702	0.117111	0.444388	0.931403
chr5|105078088|105078475|Lx8:L1:LINE|286|+	Lx8:L1:LINE	LINE	L1	Lx8	24.0736	4.88033	0.955542	5.10739	3.26637e-07	1.67488e-05	6.48593
chr7|99602877|99603016|ID_B1:B4:SINE|268|-	ID_B1:B4:SINE	SINE	B4	ID_B1	24.5704	0.654242	0.551048	1.18727	0.235122	0.6336	0.628707
chr13|5282032|5283690|IAPEz-int:ERVK:LTR|27|+	IAPEz-int:ERVK:LTR	LTR	ERVK	IAPEz-int	7.97504	4.8778	1.65804	2.9419	0.00326205	0.0417758	2.48651
chr6|73213073|73219451|IAPEz-int:ERVK:LTR|22|+	IAPEz-int:ERVK:LTR	LTR	ERVK	IAPEz-int	8.00231	4.8677	1.65554	2.94025	0.00327946	0.041867	2.4842
chr12|59028040|59028176|B1_Mus1:Alu:SINE|52|-	B1_Mus1:Alu:SINE	SINE	Alu	B1_Mus1	34.8854	-0.302836	0.453962	-0.667096	0.504711	0.841188	-0.296958
chr11|100408762|100408904|B1_Mur1:Alu:SINE|236|-	B1_Mur1:Alu:SINE	SINE	Alu	B1_Mur1	95.9353	0.300693	0.284509	1.05688	0.290564	0.688373	0.536758
chr11|75706583|75706685|PB1:Alu:SINE|277|+	PB1:Alu:SINE	SINE	Alu	PB1	7.96335	4.86165	1.65147	2.94384	0.00324166	0.0416143	2.48923
chr17|35429844|35430164|ERVB7_1-LTR_MM:ERVK:LTR|22|+	ERVB7_1-LTR_MM:ERVK:LTR	LTR	ERVK	ERVB7_1-LTR_MM	15.6966	4.84798	1.17512	4.12553	3.69888e-05	0.00108498	4.43193
chr16|17430240|17430334|PB1D7:Alu:SINE|245|+	PB1D7:Alu:SINE	SINE	Alu	PB1D7	30.3098	-0.779789	0.485052	-1.60764	0.107914	0.42953	-0.966922
chr7|137416630|137419897|IAPEz-int:ERVK:LTR|20|+	IAPEz-int:ERVK:LTR	LTR	ERVK	IAPEz-int	125.11	4.84461	0.428491	11.3062	1.22227e-29	6.24375e-27	28.9128
chr5|139472557|139472675|B1_Mus1:Alu:SINE|152|+	B1_Mus1:Alu:SINE	SINE	Alu	B1_Mus1	28.5351	-0.352272	0.480186	-0.733615	0.463183	0.82023	-0.334247
chr8|111136314|111136450|B1_Mur4:Alu:SINE|134|+	B1_Mur4:Alu:SINE	SINE	Alu	B1_Mur4	19.758	-0.468142	0.58299	-0.803002	0.421974	0.792659	-0.374715
chr8|18802163|18802372|RMER30:hAT-Charlie:DNA|267|-	RMER30:hAT-Charlie:DNA	DNA	hAT-Charlie	RMER30	33.5721	-0.229567	0.476841	-0.481432	0.630209	0.899204	-0.200515
chr11|5194064|5194262|L1M3e:L1:LINE|223|+	L1M3e:L1:LINE	LINE	L1	L1M3e	51.4211	0.0214116	0.362954	0.0589925	0.952958	0.994494	0.0209262
chr16|32300213|32300378|B2_Mm1t:B2:SINE|115|-	B2_Mm1t:B2:SINE	SINE	B2	B2_Mm1t	73.4926	-0.487924	0.310665	-1.57058	0.11628	0.444049	-0.934494
chr2|29776744|29776929|B3:B2:SINE|256|+	B3:B2:SINE	SINE	B2	B3	80.2539	-0.351659	0.299378	-1.17463	0.240142	0.639182	-0.619531
chr1|136527943|136528057|Lx2:L1:LINE|124|-	Lx2:L1:LINE	LINE	L1	Lx2	16.7026	0.174208	0.635159	0.274275	0.783873	0.947819	0.105754
chr2|106964516|106965111|Tigger6a:TcMar-Tigger:DNA|305|-	Tigger6a:TcMar-Tigger:DNA	DNA	TcMar-Tigger	Tigger6a	139.014	-0.289021	0.250098	-1.15563	0.247832	0.647913	-0.605843
chr5|124340933|124341062|B1F:Alu:SINE|281|+	B1F:Alu:SINE	SINE	Alu	B1F	54.863	0.282546	0.368063	0.767657	0.442691	0.810537	0.353899
chr6|70961845|70961943|B1_Mur2:Alu:SINE|147|-	B1_Mur2:Alu:SINE	SINE	Alu	B1_Mur2	26.6768	0.183626	0.50757	0.361776	0.71752	0.928529	0.144166
chr7|110095012|110095139|B1F:Alu:SINE|240|+	B1F:Alu:SINE	SINE	Alu	B1F	21.8556	-0.0837099	0.547874	-0.15279	0.878564	0.976486	-0.0562268
chr3|92216315|92218710|L1Md_F3:L1:LINE|57|-	L1Md_F3:L1:LINE	LINE	L1	L1Md_F3	15.291	4.80794	1.18568	4.05502	5.01302e-05	0.00138775	4.2999
chr11|17233180|17233279|PB1:Alu:SINE|252|+	PB1:Alu:SINE	SINE	Alu	PB1	52.9535	-0.381166	0.380201	-1.00254	0.316084	0.710946	-0.500198
chr5|135162518|135162677|MIRc:MIR:SINE|340|+	MIRc:MIR:SINE	SINE	MIR	MIRc	31.4051	-0.0607842	0.462806	-0.131338	0.895508	0.978292	-0.0479306
chr3|92251128|92253523|L1Md_F3:L1:LINE|57|-	L1Md_F3:L1:LINE	LINE	L1	L1Md_F3	15.291	4.80794	1.18568	4.05502	5.01302e-05	0.00138775	4.2999
chr7|100838141|100838334|MIRc:MIR:SINE|288|-	MIRc:MIR:SINE	SINE	MIR	MIRc	45.9807	0.364635	0.408436	0.892759	0.371986	0.757192	0.429473
chr2|37425821|37425964|B1F2:Alu:SINE|225|-	B1F2:Alu:SINE	SINE	Alu	B1F2	33.802	-1.02271	0.449475	-2.27535	0.0228849	0.155252	-1.64045
chr9|75570079|75570169|RLTR31D_MM:ERVK:LTR|174|+	RLTR31D_MM:ERVK:LTR	LTR	ERVK	RLTR31D_MM	7.47203	4.78192	1.66892	2.86528	0.0041664	0.0497234	2.38024
chr11|82962556|82962680|B1_Mus2:Alu:SINE|40|-	B1_Mus2:Alu:SINE	SINE	Alu	B1_Mus2	7.3941	4.76886	1.67109	2.85374	0.00432078	0.0509055	2.36444
chr12|87164437|87164773|MTE2a:ERVL-MaLR:LTR|237|+	MTE2a:ERVL-MaLR:LTR	LTR	ERVL-MaLR	MTE2a	37.2823	0.0218637	0.434602	0.0503076	0.959877	0.994494	0.0177843
chr6|128943888|128944956|Lx3B:L1:LINE|119|-	Lx3B:L1:LINE	LINE	L1	Lx3B	7.19908	4.71219	1.67572	2.81204	0.00492289	0.0558367	2.30778
chr17|35384353|35384635|L1Md_A:L1:LINE|32|+	L1Md_A:L1:LINE	LINE	L1	L1Md_A	179.509	4.71036	0.359635	13.0976	3.39753e-39	2.70543e-36	38.4688
chr4|147753948|147754196|RMER15:ERVL:LTR|351|-	RMER15:ERVL:LTR	LTR	ERVL	RMER15	24.3863	-1.02285	0.539764	-1.89499	0.0580934	0.291804	-1.23587
chr4|114611902|114612098|MER121:TcMar?:DNA|286|-	MER121:TcMar?:DNA	DNA	TcMar?	MER121	7.0859	4.70073	1.70082	2.76379	0.00571335	0.0626203	2.24311
chr5|120823891|120824206|ORR1A2:ERVL-MaLR:LTR|92|+	ORR1A2:ERVL-MaLR:LTR	LTR	ERVL-MaLR	ORR1A2	7.03524	4.67511	1.68326	2.77741	0.00547945	0.0611504	2.26126
chr3|89449956|89450097|B1_Mus1:Alu:SINE|138|+	B1_Mus1:Alu:SINE	SINE	Alu	B1_Mus1	119.915	0.392472	0.270128	1.45291	0.146249	0.499753	0.834907
chr6|13854024|13854341|ERVB7_1-LTR_MM:ERVK:LTR|31|+	ERVB7_1-LTR_MM:ERVK:LTR	LTR	ERVK	ERVB7_1-LTR_MM	56.1171	-0.310006	0.366602	-0.845621	0.397764	0.774865	-0.400374
chr15|102204958|102205098|L2b:L2:LINE|313|-	L2b:L2:LINE	LINE	L2	L2b	39.4175	-0.758693	0.430113	-1.76394	0.0777422	0.353275	-1.10934
chr16|20691613|20691727|ID_B1:B4:SINE|266|-	ID_B1:B4:SINE	SINE	B4	ID_B1	25.6705	0.794349	0.529686	1.49966	0.133703	0.477367	0.873859
chr8|65209208|65209521|ETnERV2-int:ERVK:LTR|259|+	ETnERV2-int:ERVK:LTR	LTR	ERVK	ETnERV2-int	7.03524	4.67511	1.68326	2.77741	0.00547945	0.0611504	2.26126
chr6|92846539|92846624|B1F1:Alu:SINE|214|-	B1F1:Alu:SINE	SINE	Alu	B1F1	13.9458	4.67316	1.18855	3.93183	8.4303e-05	0.00215253	4.07416
chr9|122851012|122851089|B1_Mur4:Alu:SINE|157|-	B1_Mur4:Alu:SINE	SINE	Alu	B1_Mur4	35.9592	0.858984	0.454991	1.88792	0.0590372	0.295284	1.22887
chr5|52534877|52535004|MIRc:MIR:SINE|317|+	MIRc:MIR:SINE	SINE	MIR	MIRc	7.01576	4.67164	1.68234	2.77687	0.00548843	0.0612001	2.26055
chr11|70985669|70985753|PB1D11:Alu:SINE|250|-	PB1D11:Alu:SINE	SINE	Alu	PB1D11	33.0185	0.230237	0.447411	0.514599	0.606833	0.890939	0.21693
chr3|7688713|7689337|L1_Mus3:L1:LINE|82|+	L1_Mus3:L1:LINE	LINE	L1	L1_Mus3	6.91056	4.66886	1.69215	2.75913	0.00579553	0.062663	2.23691
chr16|32387729|32387898|MIRb:MIR:SINE|376|-	MIRb:MIR:SINE	SINE	MIR	MIRb	28.2637	-0.0446833	0.488938	-0.0913885	0.927184	0.98544	-0.0328341
chr13|11501097|11501464|IAPLTR1_Mm:ERVK:LTR|14|+	IAPLTR1_Mm:ERVK:LTR	LTR	ERVK	IAPLTR1_Mm	13.743	4.65063	1.19093	3.90505	9.42072e-05	0.00234643	4.02592
chr2|121197613|121197775|MER58A:hAT-Charlie:DNA|206|+	MER58A:hAT-Charlie:DNA	DNA	hAT-Charlie	MER58A	44.9949	0.52623	0.395321	1.33115	0.18314	0.563052	0.737216
chr13|91796779|91796862|PB1D10:Alu:SINE|272|+	PB1D10:Alu:SINE	SINE	Alu	PB1D10	34.9845	-0.116088	0.448487	-0.258844	0.795756	0.94826	-0.0992203
chr5|43346165|43349146|IAPEz-int:ERVK:LTR|30|-	IAPEz-int:ERVK:LTR	LTR	ERVK	IAPEz-int	27.2012	4.6481	0.863537	5.38263	7.34037e-08	4.47598e-06	7.13428
chr1|86347902|86348029|B1_Mur2:Alu:SINE|168|+	B1_Mur2:Alu:SINE	SINE	Alu	B1_Mur2	46.7138	-0.506614	0.395404	-1.28126	0.200103	0.586001	-0.698747
chr2|118530258|118530335|ID2:ID:SINE|273|-	ID2:ID:SINE	SINE	ID	ID2	13.4051	0.17699	0.709516	0.249452	0.803011	0.949367	0.0952784
chr12|17930832|17931157|IAPLTR2b:ERVK:LTR|106|+	IAPLTR2b:ERVK:LTR	LTR	ERVK	IAPLTR2b	6.82465	4.64529	1.70306	2.72761	0.00637946	0.0669798	2.19522
chr7|140105694|140105824|B4:B4:SINE|323|+	B4:B4:SINE	SINE	B4	B4	21.3045	0.0606279	0.558944	0.108469	0.913624	0.98112	0.0392326
chr9|72611884|72612036|RSINE1:B4:SINE|252|+	RSINE1:B4:SINE	SINE	B4	RSINE1	26.2041	-0.759616	0.50609	-1.50095	0.133368	0.476885	-0.874947
chr1|17776523|17776752|L1ME1:L1:LINE|348|-	L1ME1:L1:LINE	LINE	L1	L1ME1	6.78569	4.63788	1.69638	2.73398	0.0062573	0.0661427	2.20361
chr10|80686498|80686624|B1F:Alu:SINE|272|-	B1F:Alu:SINE	SINE	Alu	B1F	68.9493	-0.0722691	0.319769	-0.226004	0.821198	0.955729	-0.0855519
chr17|36004384|36004537|B2_Mm2:B2:SINE|98|-	B2_Mm2:B2:SINE	SINE	B2	B2_Mm2	6.72724	4.62698	1.69516	2.72953	0.00634251	0.066764	2.19774
chr14|31479159|31479271|B4A:B4:SINE|273|-	B4A:B4:SINE	SINE	B4	B4A	65.7752	0.483309	0.334626	1.44433	0.148647	0.503815	0.827843
chr11|87863391|87863540|B1_Mur2:Alu:SINE|143|+	B1_Mur2:Alu:SINE	SINE	Alu	B1_Mur2	37.8569	-0.126547	0.417784	-0.3029	0.761966	0.947819	-0.118065
chr14|69783500|69783605|L1_Mus2:L1:LINE|75|-	L1_Mus2:L1:LINE	LINE	L1	L1_Mus2	46.664	0.326807	0.382359	0.854714	0.39271	0.770506	0.405929
chr3|103357160|103357346|B4:B4:SINE|326|+	B4:B4:SINE	SINE	B4	B4	43.9547	0.400278	0.390916	1.02395	0.30586	0.701411	0.514477
chr14|57806660|57806842|B2_Mm2:B2:SINE|88|-	B2_Mm2:B2:SINE	SINE	B2	B2_Mm2	67.5606	-0.29928	0.322183	-0.928915	0.352933	0.741872	-0.452308
chr2|155059561|155059664|B4A:B4:SINE|242|+	B4A:B4:SINE	SINE	B4	B4A	78.9609	0.629066	0.30332	2.07394	0.0380853	0.217307	1.41924
chr6|40396416|40396568|MER5B:hAT-Charlie:DNA|259|-	MER5B:hAT-Charlie:DNA	DNA	hAT-Charlie	MER5B	42.5607	-0.23672	0.402569	-0.588023	0.556517	0.871971	-0.254522
chr1|30820291|30820617|L1_Mus1:L1:LINE|77|-	L1_Mus1:L1:LINE	LINE	L1	L1_Mus1	75.5735	-0.520338	0.307843	-1.69027	0.090976	0.389174	-1.04107
chr13|96481084|96481239|B1_Mus1:Alu:SINE|130|-	B1_Mus1:Alu:SINE	SINE	Alu	B1_Mus1	45.8651	0.193474	0.391423	0.494285	0.621105	0.894981	0.206835
chr15|55015525|55015628|PB1D10:Alu:SINE|194|-	PB1D10:Alu:SINE	SINE	Alu	PB1D10	39.8475	0.21016	0.410711	0.511697	0.608863	0.891106	0.21548
chr1|82444285|82444437|B1F2:Alu:SINE|180|+	B1F2:Alu:SINE	SINE	Alu	B1F2	52.022	-0.277798	0.36764	-0.755624	0.449875	0.814285	-0.346909
chr10|79314261|79314587|IAPEY4_LTR:ERVK:LTR|25|-	IAPEY4_LTR:ERVK:LTR	LTR	ERVK	IAPEY4_LTR	6.75451	4.6154	1.69229	2.72731	0.00638527	0.0669798	2.19482
chr8|124837636|124837783|B1_Mus1:Alu:SINE|82|+	B1_Mus1:Alu:SINE	SINE	Alu	B1_Mus1	44.2965	0.584574	0.4029	1.45091	0.146804	0.500246	0.833263
chr19|8809197|8809423|MER31A:ERV1:LTR|324|-	MER31A:ERV1:LTR	LTR	ERV1	MER31A	76.3119	0.182521	0.315119	0.579212	0.562446	0.872963	0.249919
chr2|167642944|167643123|B3:B2:SINE|220|+	B3:B2:SINE	SINE	B2	B3	84.364	0.717592	0.311277	2.30532	0.0211487	0.147191	1.67472
chr11|20228228|20228365|B1_Mur4:Alu:SINE|137|+	B1_Mur4:Alu:SINE	SINE	Alu	B1_Mur4	25.9678	0.103429	0.510072	0.202773	0.839313	0.964093	0.0760763
chr12|102753462|102753651|B2_Mm1a:B2:SINE|63|-	B2_Mm1a:B2:SINE	SINE	B2	B2_Mm1a	41.325	0.0246849	0.400366	0.0616558	0.950837	0.993825	0.021894
chr19|47264630|47264758|MIR3:MIR:SINE|347|+	MIR3:MIR:SINE	SINE	MIR	MIR3	39.979	0.685025	0.416856	1.64331	0.100319	0.409533	0.998619
chr4|134427115|134427207|MIR3:MIR:SINE|337|+	MIR3:MIR:SINE	SINE	MIR	MIR3	28.4576	-0.425417	0.50356	-0.844819	0.398212	0.775434	-0.399886
chr7|99579487|99579919|MLT1O:ERVL-MaLR:LTR|298|+	MLT1O:ERVL-MaLR:LTR	LTR	ERVL-MaLR	MLT1O	13.7245	-1.95591	0.785188	-2.49101	0.012738	0.106507	-1.8949
chr9|15283607|15284017|MLTR14:ERV1:LTR|159|-	MLTR14:ERV1:LTR	LTR	ERV1	MLTR14	96.9458	-0.434039	0.287122	-1.51169	0.130613	0.470931	-0.884013
chr9|21594466|21594625|B3:B2:SINE|252|+	B3:B2:SINE	SINE	B2	B3	67.1942	-0.304802	0.327459	-0.930809	0.351952	0.740707	-0.453516
chr11|79934591|79934715|B1F1:Alu:SINE|165|+	B1F1:Alu:SINE	SINE	Alu	B1F1	79.2675	-0.427786	0.307473	-1.3913	0.164136	0.531304	-0.784797
chr14|41061339|41061665|IAPEY4_LTR:ERVK:LTR|21|+	IAPEY4_LTR:ERVK:LTR	LTR	ERVK	IAPEY4_LTR	6.75451	4.6154	1.69229	2.72731	0.00638527	0.0669798	2.19482
chr16|31960599|31960732|B1_Mus2:Alu:SINE|60|+	B1_Mus2:Alu:SINE	SINE	Alu	B1_Mus2	46.934	0.294305	0.410526	0.716897	0.473438	0.827041	0.324737
chr9|89068260|89074634|IAPEz-int:ERVK:LTR|20|+	IAPEz-int:ERVK:LTR	LTR	ERVK	IAPEz-int	6.6803	4.61176	1.75214	2.63207	0.00848661	0.0807331	2.07127
chr2|49948024|49948180|ORR1F:ERVL-MaLR:LTR|269|-	ORR1F:ERVL-MaLR:LTR	LTR	ERVL-MaLR	ORR1F	6.60237	4.5955	1.71626	2.67762	0.00741471	0.0748997	2.12991
chr10|128252784|128252872|B1F:Alu:SINE|307|+	B1F:Alu:SINE	SINE	Alu	B1F	29.4574	-0.415502	0.504329	-0.823871	0.410013	0.782344	-0.387203
chrX|107784286|107784389|B3:B2:SINE|194|-	B3:B2:SINE	SINE	B2	B3	6.5634	4.58776	1.70787	2.68624	0.00722612	0.0737429	2.14109
chr17|35384127|35384353|RMER19B:ERVK:LTR|180|+	RMER19B:ERVK:LTR	LTR	ERVK	RMER19B	271.465	4.55668	0.287546	15.8468	1.48038e-56	3.64361e-53	55.8296
chr8|45396453|45396597|B1_Mur1:Alu:SINE|303|+	B1_Mur1:Alu:SINE	SINE	Alu	B1_Mur1	6.36858	4.54991	1.74416	2.60866	0.00908975	0.0848607	2.04145
chr14|32393623|32400004|IAPEz-int:ERVK:LTR|23|-	IAPEz-int:ERVK:LTR	LTR	ERVK	IAPEz-int	6.37637	4.53181	1.75378	2.58402	0.00976552	0.0893819	2.0103
chr14|63949626|63949759|B1_Mus2:Alu:SINE|135|-	B1_Mus2:Alu:SINE	SINE	Alu	B1_Mus2	6.26319	4.52011	1.71614	2.63388	0.00844148	0.0803603	2.07358
chr9|123067779|123068124|MTD:ERVL-MaLR:LTR|191|-	MTD:ERVL-MaLR:LTR	LTR	ERVL-MaLR	MTD	65.4853	0.761244	0.348498	2.18436	0.0289358	0.17825	1.53856
chr12|44768393|44771936|IAPEz-int:ERVK:LTR|38|-	IAPEz-int:ERVK:LTR	LTR	ERVK	IAPEz-int	6.34891	4.51938	1.71432	2.63626	0.00838262	0.0799453	2.07662
chr15|73873513|73879970|IAPEz-int:ERVK:LTR|24|-	IAPEz-int:ERVK:LTR	LTR	ERVK	IAPEz-int	296.111	4.51759	0.286769	15.7534	6.50572e-56	1.4678e-52	55.1867
chr5|35092419|35092540|B4A:B4:SINE|292|-	B4A:B4:SINE	SINE	B4	B4A	38.493	0.29724	0.419821	0.708017	0.478935	0.82832	0.319723
chr6|86388067|86388181|B1F:Alu:SINE|161|+	B1F:Alu:SINE	SINE	Alu	B1F	139.631	0.597861	0.276255	2.16417	0.0304516	0.184069	1.51639
chr7|35773898|35774000|PB1D9:Alu:SINE|248|+	PB1D9:Alu:SINE	SINE	Alu	PB1D9	32.7948	0.835078	0.457185	1.82657	0.0677652	0.324549	1.16899
chr9|7798966|7799284|ERVB7_1-LTR_MM:ERVK:LTR|41|-	ERVB7_1-LTR_MM:ERVK:LTR	LTR	ERVK	ERVB7_1-LTR_MM	128.04	0.339421	0.270513	1.25473	0.209577	0.59967	0.678657
chr4|116702730|116702915|URR1B:hAT-Charlie:DNA|140|+	URR1B:hAT-Charlie:DNA	DNA	hAT-Charlie	URR1B	61.5055	0.0350791	0.34203	0.102562	0.918311	0.981781	0.0370102
chr6|117870309|117870504|B3:B2:SINE|224|+	B3:B2:SINE	SINE	B2	B3	23.9782	0.53619	0.529022	1.01355	0.310797	0.705258	0.507523
chr1|58463227|58463351|B1F:Alu:SINE|282|-	B1F:Alu:SINE	SINE	Alu	B1F	54.1657	-0.35874	0.363383	-0.987224	0.323533	0.717492	-0.490082
chr16|58679962|58680167|L1_Mus1:L1:LINE|45|-	L1_Mus1:L1:LINE	LINE	L1	L1_Mus1	46.9567	0.0135629	0.377923	0.0358881	0.971372	0.997037	0.0126146
chr1|93820387|93820499|PB1D10:Alu:SINE|342|-	PB1D10:Alu:SINE	SINE	Alu	PB1D10	40.0924	-0.416834	0.407663	-1.0225	0.306546	0.702282	-0.513504
chr7|75776759|75776888|B1_Mm:Alu:SINE|85|+	B1_Mm:Alu:SINE	SINE	Alu	B1_Mm	29.5067	0.159215	0.472006	0.337315	0.735879	0.937008	0.133193
chr11|51599221|51599324|B1_Mur4:Alu:SINE|210|+	B1_Mur4:Alu:SINE	SINE	Alu	B1_Mur4	22.7639	0.703394	0.540364	1.3017	0.193018	0.579144	0.714403
chr12|110690359|110690598|MTB:ERVL-MaLR:LTR|178|-	MTB:ERVL-MaLR:LTR	LTR	ERVL-MaLR	MTB	42.6436	-1.01	0.403024	-2.50607	0.0122083	0.103193	-1.91334
chr18|9881231|9881307|PB1:Alu:SINE|222|+	PB1:Alu:SINE	SINE	Alu	PB1	6.24371	4.51622	1.71835	2.62823	0.00858314	0.0814225	2.06635
chr1|93819913|93820073|ID_B1:B4:SINE|263|-	ID_B1:B4:SINE	SINE	B4	ID_B1	39.7239	-0.570119	0.420368	-1.35624	0.175024	0.548367	-0.756902
chr6|128322362|128322513|MER58A:hAT-Charlie:DNA|331|+	MER58A:hAT-Charlie:DNA	DNA	hAT-Charlie	MER58A	85.1315	0.222987	0.306368	0.727842	0.46671	0.822228	0.330953
chr17|35267182|35267356|B2_Mm2:B2:SINE|63|+	B2_Mm2:B2:SINE	SINE	B2	B2_Mm2	499.205	4.51544	0.236646	19.081	3.62964e-81	1.63782e-77	80.4401
chr17|32773319|32773457|B3A:B2:SINE|244|-	B3A:B2:SINE	SINE	B2	B3A	24.2599	-0.769659	0.534544	-1.43984	0.149912	0.506191	-0.824164
chr19|29021370|29021474|B1F1:Alu:SINE|269|+	B1F1:Alu:SINE	SINE	Alu	B1F1	47.3842	0.812465	0.396875	2.04715	0.040643	0.227914	1.39101
chr3|62469784|62469864|MIRb:MIR:SINE|198|-	MIRb:MIR:SINE	SINE	MIR	MIRb	30.0762	0.658652	0.494185	1.33281	0.182596	0.562794	0.738509
chr11|105139865|105139976|PB1D9:Alu:SINE|189|+	PB1D9:Alu:SINE	SINE	Alu	PB1D9	56.2463	-0.604835	0.35295	-1.71365	0.0865925	0.380215	-1.06252
chr12|71991303|71991410|L2c:L2:LINE|279|-	L2c:L2:LINE	LINE	L2	L2c	32.9979	-0.102027	0.448581	-0.227443	0.820079	0.955412	-0.0861443
chr4|129149370|129149512|B1_Mur3:Alu:SINE|168|+	B1_Mur3:Alu:SINE	SINE	Alu	B1_Mur3	74.1298	-0.545017	0.310336	-1.75622	0.0790516	0.357482	-1.10209
chr8|123503475|123503645|B4A:B4:SINE|259|-	B4A:B4:SINE	SINE	B4	B4A	67.8577	0.773839	0.337113	2.29549	0.0217052	0.149948	1.66344
chr2|75668490|75668577|PB1D9:Alu:SINE|176|-	PB1D9:Alu:SINE	SINE	Alu	PB1D9	33.8339	0.635217	0.456129	1.39263	0.163733	0.530695	0.785865
chr5|107746041|107746150|PB1:Alu:SINE|275|-	PB1:Alu:SINE	SINE	Alu	PB1	50.6891	0.150322	0.387987	0.387441	0.69843	0.925146	0.155877
chr2|132310487|132310608|ORR1B1-int:ERVL-MaLR:LTR|267|-	ORR1B1-int:ERVL-MaLR:LTR	LTR	ERVL-MaLR	ORR1B1-int	30.4312	0.703477	0.481133	1.46213	0.143707	0.495936	0.842523
chr12|91637795|91637898|L3:CR1:LINE|364|-	L3:CR1:LINE	LINE	CR1	L3	15.1768	-0.842382	0.72117	-1.16808	0.242775	0.643416	-0.614795
chr5|63910234|63910339|ID_B1:B4:SINE|207|-	ID_B1:B4:SINE	SINE	B4	ID_B1	51.4985	0.347173	0.370601	0.936785	0.348869	0.738663	0.457338
chr12|86963456|86963583|RSINE1:B4:SINE|230|+	RSINE1:B4:SINE	SINE	B4	RSINE1	39.2686	0.0586833	0.430416	0.136341	0.891552	0.977593	0.0498534
chr13|7169690|7175650|ETnERV2-int:ERVK:LTR|121|-	ETnERV2-int:ERVK:LTR	LTR	ERVK	ETnERV2-int	6.27098	4.50371	1.71525	2.62569	0.00864735	0.0818882	2.06312
chr14|8090783|8091004|B3:B2:SINE|197|+	B3:B2:SINE	SINE	B2	B3	55.5702	0.536421	0.366441	1.46387	0.143231	0.494643	0.843964
chr2|28824031|28824173|B1_Mm:Alu:SINE|188|+	B1_Mm:Alu:SINE	SINE	Alu	B1_Mm	45.1103	0.367357	0.387407	0.948246	0.343004	0.735225	0.4647
chr7|126546670|126546794|RLTR19A:ERVK:LTR|301|+	RLTR19A:ERVK:LTR	LTR	ERVK	RLTR19A	47.0134	0.141094	0.382084	0.369276	0.711922	0.926707	0.147567
chr8|25158871|25159083|ID_B1:B4:SINE|259|-	ID_B1:B4:SINE	SINE	B4	ID_B1	34.3178	-0.223482	0.44311	-0.504349	0.614016	0.892796	-0.21182
chr11|83234349|83237318|MMETn-int:ERVK:LTR|58|-	MMETn-int:ERVK:LTR	LTR	ERVK	MMETn-int	18.5751	4.49966	0.986737	4.56014	5.11184e-06	0.000192787	5.29142
chr11|105140281|105140397|B1_Mus2:Alu:SINE|138|+	B1_Mus2:Alu:SINE	SINE	Alu	B1_Mus2	51.6618	-0.166446	0.361797	-0.460052	0.645479	0.909372	-0.190118
chr5|139473151|139473401|B4:B4:SINE|194|-	B4:B4:SINE	SINE	B4	B4	26.198	-1.14003	0.524425	-2.17387	0.0297147	0.181465	-1.52703
chr17|36030017|36030176|B2_Mm1a:B2:SINE|25|-	B2_Mm1a:B2:SINE	SINE	B2	B2_Mm1a	61.5476	4.49434	0.553046	8.12652	4.41792e-16	9.72446e-14	15.3548
chr11|83026931|83027207|L1VL4:L1:LINE|54|-	L1VL4:L1:LINE	LINE	L1	L1VL4	6.08766	4.45679	1.72367	2.58564	0.00971984	0.0890582	2.01234
chr5|15542421|15546902|MuRRS-int:ERV1:LTR|35|-	MuRRS-int:ERV1:LTR	LTR	ERV1	MuRRS-int	12.1948	4.45413	1.21749	3.65844	0.000253751	0.00548726	3.59559
chr6|59210591|59211321|Tigger10:TcMar-Tigger:DNA|361|+	Tigger10:TcMar-Tigger:DNA	DNA	TcMar-Tigger	Tigger10	85.1543	0.103655	0.298704	0.347014	0.728581	0.933868	0.137522
chr11|105140064|105140167|RSINE1:B4:SINE|223|-	RSINE1:B4:SINE	SINE	B4	RSINE1	65.4672	-0.454296	0.327809	-1.38586	0.165791	0.53367	-0.78044
chr11|87090065|87090144|ID:ID:SINE|246|+	ID:ID:SINE	SINE	ID	ID	20.245	-0.310264	0.575213	-0.539389	0.589619	0.884978	-0.229429
chr14|7477521|7479366|L1_Mus3:L1:LINE|78|+	L1_Mus3:L1:LINE	LINE	L1	L1_Mus3	6.06817	4.45272	1.72395	2.58287	0.00979829	0.0895149	2.00885
chr16|38243099|38243191|RLTR20A4:ERVK:LTR|198|+	RLTR20A4:ERVK:LTR	LTR	ERVK	RLTR20A4	34.4123	0.560512	0.450989	1.24285	0.213923	0.605262	0.669743
chr4|11584927|11585031|PB1D10:Alu:SINE|289|-	PB1D10:Alu:SINE	SINE	Alu	PB1D10	16.131	-0.307094	0.638317	-0.481099	0.630446	0.899204	-0.200352
chr7|138890436|138890828|MTA_Mm:ERVL-MaLR:LTR|43|-	MTA_Mm:ERVL-MaLR:LTR	LTR	ERVL-MaLR	MTA_Mm	89.5249	0.565581	0.289854	1.95126	0.0510258	0.267883	1.29221
chr9|65650896|65651010|MLT1J2:ERVL-MaLR:LTR|260|+	MLT1J2:ERVL-MaLR:LTR	LTR	ERVL-MaLR	MLT1J2	14.8993	-0.67921	0.681278	-0.996964	0.318782	0.712654	-0.496506
chr11|19415554|19415631|MMETn-int:ERVK:LTR|26|+	MMETn-int:ERVK:LTR	LTR	ERVK	MMETn-int	84.574	0.0670484	0.767166	0.0873975	0.930356	0.986583	0.031351
chr13|68561352|68561507|B1_Mus2:Alu:SINE|48|-	B1_Mus2:Alu:SINE	SINE	Alu	B1_Mus2	30.8975	-0.987008	0.475963	-2.07371	0.0381066	0.217383	-1.419
chr5|31156796|31156905|PB1D10:Alu:SINE|284|-	PB1D10:Alu:SINE	SINE	Alu	PB1D10	63.1727	-0.489322	0.34101	-1.43492	0.15131	0.509333	-0.820133
chr6|91013920|91014003|ID4:ID:SINE|231|+	ID4:ID:SINE	SINE	ID	ID4	30.3013	-0.632402	0.473484	-1.33564	0.181668	0.561151	-0.740721
chr8|20398964|20399088|MIR:MIR:SINE|313|-	MIR:MIR:SINE	SINE	MIR	MIR	41.8699	-0.195883	0.400177	-0.48949	0.624495	0.896288	-0.204471
chr15|5227248|5227577|MTEb:ERVL-MaLR:LTR|191|-	MTEb:ERVL-MaLR:LTR	LTR	ERVL-MaLR	MTEb	6.04869	4.4486	1.72563	2.57797	0.0099384	0.0902322	2.00268
chr1|134404938|134405181|RLTR13G:ERVK:LTR|283|+	RLTR13G:ERVK:LTR	LTR	ERVK	RLTR13G	156.75	0.817949	0.567937	1.44021	0.149808	0.506109	0.824465
chr11|95767070|95767221|B1F:Alu:SINE|240|-	B1F:Alu:SINE	SINE	Alu	B1F	24.1794	-0.941658	0.537592	-1.75162	0.0798388	0.360139	-1.09779
chr18|83003095|83003214|RLTR20C1_MM:ERVK:LTR|354|+	RLTR20C1_MM:ERVK:LTR	LTR	ERVK	RLTR20C1_MM	25.5408	-0.246639	0.527717	-0.46737	0.640235	0.90615	-0.19366
chr3|95182549|95182672|PB1D7:Alu:SINE|239|+	PB1D7:Alu:SINE	SINE	Alu	PB1D7	34.9	0.607545	0.446228	1.36151	0.173352	0.54553	0.761072
chr4|117119910|117120039|B1_Mur1:Alu:SINE|271|+	B1_Mur1:Alu:SINE	SINE	Alu	B1_Mur1	24.8298	-0.707689	0.52539	-1.34698	0.177987	0.553862	-0.749611
chr10|67888334|67888483|B1F2:Alu:SINE|197|+	B1F2:Alu:SINE	SINE	Alu	B1F2	31.2967	-1.04834	0.479217	-2.18762	0.0286976	0.177348	-1.54215
chr4|40214111|40214306|B2_Mm1t:B2:SINE|57|+	B2_Mm1t:B2:SINE	SINE	B2	B2_Mm1t	23.3519	-1.12634	0.59636	-1.88869	0.0589333	0.295037	-1.22964
chr10|84726113|84726234|PB1D7:Alu:SINE|282|-	PB1D7:Alu:SINE	SINE	Alu	PB1D7	46.1406	-0.269833	0.384451	-0.701867	0.482762	0.830599	-0.316267
chr16|32390939|32391098|B3:B2:SINE|224|+	B3:B2:SINE	SINE	B2	B3	41.7249	0.500656	0.419805	1.19259	0.23303	0.631411	0.632588
chr6|100809556|100809691|B1_Mur1:Alu:SINE|168|+	B1_Mur1:Alu:SINE	SINE	Alu	B1_Mur1	11.9063	4.43427	1.21692	3.64384	0.000268598	0.00574864	3.5709
chr13|23325338|23329694|MMETn-int:ERVK:LTR|29|-	MMETn-int:ERVK:LTR	LTR	ERVK	MMETn-int	242.186	4.42775	0.293776	15.0719	2.48066e-51	4.19758e-48	50.6054
chr11|29513080|29513237|B2_Mm2:B2:SINE|74|-	B2_Mm2:B2:SINE	SINE	B2	B2_Mm2	58.2036	-0.234849	0.359557	-0.653161	0.513652	0.847685	-0.289331
chr13|52646466|52646784|ORR1E:ERVL-MaLR:LTR|210|-	ORR1E:ERVL-MaLR:LTR	LTR	ERVL-MaLR	ORR1E	59.4143	-0.294345	0.369135	-0.797391	0.425224	0.795679	-0.371382
chr14|47294102|47294250|B1_Mur1:Alu:SINE|151|+	B1_Mur1:Alu:SINE	SINE	Alu	B1_Mur1	33.2698	0.492405	0.492782	0.999235	0.317681	0.712466	0.498009
chr16|8846582|8846701|B4:B4:SINE|328|-	B4:B4:SINE	SINE	B4	B4	23.947	-1.31629	0.566934	-2.32178	0.0202448	0.142848	-1.69369
chr1|85709313|85709509|RLTR42-int:ERVK:LTR|222|+	RLTR42-int:ERVK:LTR	LTR	ERVK	RLTR42-int	11.6762	4.4203	1.23214	3.58751	0.000333856	0.00687886	3.47644
chr11|100766338|100766512|B2_Mm1t:B2:SINE|86|-	B2_Mm1t:B2:SINE	SINE	B2	B2_Mm1t	35.8035	0.356608	0.457683	0.779159	0.435886	0.804992	0.360627
chr11|4270658|4270888|RLTR31D_MM:ERVK:LTR|288|-	RLTR31D_MM:ERVK:LTR	LTR	ERVK	RLTR31D_MM	52.1058	0.436395	0.364169	1.19833	0.230788	0.62971	0.636786
chr12|105492167|105492377|MER20:hAT-Charlie:DNA|282|+	MER20:hAT-Charlie:DNA	DNA	hAT-Charlie	MER20	11.4033	4.36992	1.22487	3.56766	0.000360177	0.00733945	3.44348
chr18|60557168|60557255|PB1D9:Alu:SINE|195|-	PB1D9:Alu:SINE	SINE	Alu	PB1D9	44.9701	-0.050855	0.40609	-0.125231	0.900341	0.978292	-0.0455931
chr4|130683303|130683491|B2_Mm1a:B2:SINE|69|-	B2_Mm1a:B2:SINE	SINE	B2	B2_Mm1a	9.80762	-1.90936	0.926586	-2.06064	0.0393378	0.222717	-1.40519
chr4|94568028|94568161|B1_Mm:Alu:SINE|165|+	B1_Mm:Alu:SINE	SINE	Alu	B1_Mm	30.4258	0.307202	0.494363	0.621409	0.53433	0.859083	0.27219
chr2|158353624|158354174|LTRIS_Mus:ERV1:LTR|78|-	LTRIS_Mus:ERV1:LTR	LTR	ERV1	LTRIS_Mus	48.5801	-0.330756	0.387921	-0.852638	0.39386	0.77198	-0.404658
chr3|20006570|20007293|L1_Rod:L1:LINE|229|+	L1_Rod:L1:LINE	LINE	L1	L1_Rod	28.0949	4.35786	0.779291	5.59208	2.24364e-08	1.49616e-06	7.64905
chr9|45967398|45967536|B1_Mm:Alu:SINE|152|+	B1_Mm:Alu:SINE	SINE	Alu	B1_Mm	70.0146	0.7791	0.328999	2.36809	0.0178802	0.130835	1.74763
chrX|70343436|70343617|L1M5:L1:LINE|301|+	L1M5:L1:LINE	LINE	L1	L1M5	69.7732	0.786348	0.328432	2.39425	0.0166544	0.125355	1.77847
chr4|3192537|3200204|IAPEY4_I-int:ERVK:LTR|10|-	IAPEY4_I-int:ERVK:LTR	LTR	ERVK	IAPEY4_I-int	45.2464	4.35713	0.615238	7.08203	1.42055e-12	1.99275e-10	11.8475
chr1|37418012|37418109|L1MB2:L1:LINE|281|+	L1MB2:L1:LINE	LINE	L1	L1MB2	61.2891	0.5835	0.343488	1.69875	0.0893665	0.388053	1.04883
chr15|93243923|93244021|Tigger1:TcMar-Tigger:DNA|159|+	Tigger1:TcMar-Tigger:DNA	DNA	TcMar-Tigger	Tigger1	22.9094	0.501515	0.535602	0.936357	0.349089	0.738782	0.457064
chr16|37886208|37886304|PB1D7:Alu:SINE|204|-	PB1D7:Alu:SINE	SINE	Alu	PB1D7	34.9594	0.0756003	0.446392	0.169359	0.865515	0.97368	0.0627256
chr16|8635487|8635670|ID_B1:B4:SINE|298|-	ID_B1:B4:SINE	SINE	B4	ID_B1	38.0795	-0.151625	0.444074	-0.341442	0.732771	0.935368	-0.135032
chr5|136936240|136936378|B1F:Alu:SINE|228|-	B1F:Alu:SINE	SINE	Alu	B1F	24.9778	-0.0662885	0.519641	-0.127566	0.898492	0.978292	-0.0464855
chr1|186721464|186721548|L3:CR1:LINE|259|-	L3:CR1:LINE	LINE	CR1	L3	14.5216	-1.0681	0.705283	-1.51442	0.129919	0.469428	-0.886327
chr12|3405049|3405197|B1F2:Alu:SINE|194|-	B1F2:Alu:SINE	SINE	Alu	B1F2	42.9144	-0.0918606	0.407023	-0.225689	0.821443	0.955932	-0.0854225
chr18|44740238|44740560|RLTRETN_Mm:ERVK:LTR|3|+	RLTRETN_Mm:ERVK:LTR	LTR	ERVK	RLTRETN_Mm	38.0982	4.31189	0.666998	6.46463	1.01549e-10	1.10415e-08	9.99332
chr14|57835884|57835985|PB1D10:Alu:SINE|230|-	PB1D10:Alu:SINE	SINE	Alu	PB1D10	27.8607	-0.415772	0.499951	-0.831627	0.40562	0.778829	-0.391881
chrX|48026824|48026929|MIR3:MIR:SINE|291|+	MIR3:MIR:SINE	SINE	MIR	MIR3	33.1724	4.31138	0.714364	6.03526	1.58704e-09	1.39505e-07	8.79941
chr17|36038698|36038775|MTEa:ERVL-MaLR:LTR|243|-	MTEa:ERVL-MaLR:LTR	LTR	ERVL-MaLR	MTEa	10.7481	4.29609	1.25044	3.43566	0.000591122	0.0109698	3.22832
chr4|45032160|45032253|PB1D11:Alu:SINE|275|+	PB1D11:Alu:SINE	SINE	Alu	PB1D11	46.0299	-0.209924	0.394998	-0.531456	0.595103	0.887364	-0.225408
chr9|123743069|123749457|IAPEz-int:ERVK:LTR|22|-	IAPEz-int:ERVK:LTR	LTR	ERVK	IAPEz-int	16.0247	4.2883	1.0185	4.21039	2.54931e-05	0.000780768	4.59358
chr1|178321378|178321488|B1F:Alu:SINE|256|-	B1F:Alu:SINE	SINE	Alu	B1F	28.2423	-0.929422	0.492214	-1.88825	0.0589925	0.295175	-1.2292
chr12|21038528|21040101|IAP-d-int:ERVK:LTR|51|+	IAP-d-int:ERVK:LTR	LTR	ERVK	IAP-d-int	10.7754	4.28245	1.23892	3.45659	0.00054705	0.0103428	3.26197
chr4|119418601|119418687|L2c:L2:LINE|243|+	L2c:L2:LINE	LINE	L2	L2c	27.2285	-0.434574	0.498003	-0.872634	0.382863	0.763522	-0.416957
chr5|114821854|114822401|LTRIS2:ERV1:LTR|55|-	LTRIS2:ERV1:LTR	LTR	ERV1	LTRIS2	147.641	0.284443	0.241662	1.17703	0.239184	0.638867	0.621268
chr5|5537865|5537999|B1_Mur1:Alu:SINE|384|-	B1_Mur1:Alu:SINE	SINE	Alu	B1_Mur1	71.5428	-0.412698	0.338913	-1.21771	0.223334	0.619904	-0.651046
chr2|165071358|165071533|RSINE1:B4:SINE|287|+	RSINE1:B4:SINE	SINE	B4	RSINE1	15.8025	4.26715	1.02095	4.17958	2.92044e-05	0.000882454	4.53455
chr2|35423158|35423548|MT2B:ERVL:LTR|105|+	MT2B:ERVL:LTR	LTR	ERVL	MT2B	17.4979	-0.515262	0.612251	-0.841586	0.40002	0.776744	-0.397918
chr1|151240075|151241686|Lx6:L1:LINE|205|-	Lx6:L1:LINE	LINE	L1	Lx6	10.3425	4.23741	1.26844	3.34064	0.000835865	0.0145719	3.07786
chr8|25766118|25766223|B1_Mur2:Alu:SINE|191|-	B1_Mur2:Alu:SINE	SINE	Alu	B1_Mur2	40.6814	-0.769819	0.41287	-1.86455	0.0622441	0.306552	-1.2059
chr11|84813347|84813529|ID_B1:B4:SINE|226|+	ID_B1:B4:SINE	SINE	B4	ID_B1	39.4714	0.0887484	0.451087	0.196743	0.844028	0.965858	0.073643
chr11|86211948|86212080|B1_Mur2:Alu:SINE|156|-	B1_Mur2:Alu:SINE	SINE	Alu	B1_Mur2	39.7088	0.132291	0.432552	0.305839	0.759727	0.947819	0.119342
chr13|64193144|64193244|B1_Mur4:Alu:SINE|133|-	B1_Mur4:Alu:SINE	SINE	Alu	B1_Mur4	27.2584	0.816643	0.517142	1.57915	0.114302	0.443121	0.941944
chr6|83769226|83769358|L2:L2:LINE|339|-	L2:L2:LINE	LINE	L2	L2	68.4419	0.62519	0.349087	1.79093	0.0733043	0.33987	1.13487
chr12|51876758|51876884|B1F1:Alu:SINE|254|-	B1F1:Alu:SINE	SINE	Alu	B1F1	58.4931	-0.311546	0.362216	-0.860111	0.389728	0.767855	-0.409238
chr18|9881633|9881779|L1MC3:L1:LINE|260|+	L1MC3:L1:LINE	LINE	L1	L1MC3	10.3035	4.23224	1.26268	3.3518	0.000802891	0.0141061	3.09534
chr19|8976325|8976433|B3:B2:SINE|222|-	B3:B2:SINE	SINE	B2	B3	21.6489	-0.878574	0.560499	-1.56749	0.117001	0.444216	-0.93181
chr2|132310449|132310593|B1_Mus1:Alu:SINE|125|-	B1_Mus1:Alu:SINE	SINE	Alu	B1_Mus1	34.7434	1.11034	0.452185	2.45549	0.0140693	0.114629	1.85173
chr7|98122144|98122243|MIRb:MIR:SINE|312|-	MIRb:MIR:SINE	SINE	MIR	MIRb	20.4031	-0.681744	0.571075	-1.19379	0.23256	0.631411	-0.633466
chr17|47600610|47600739|B1_Mus2:Alu:SINE|189|+	B1_Mus2:Alu:SINE	SINE	Alu	B1_Mus2	46.7008	0.208643	0.389331	0.535901	0.592027	0.886191	0.227658
chr14|47387815|47387946|B1_Mus2:Alu:SINE|46|-	B1_Mus2:Alu:SINE	SINE	Alu	B1_Mus2	24.3129	-0.617974	0.559388	-1.10473	0.269276	0.670071	-0.569803
chr3|142538225|142538621|MTB_Mm:ERVL-MaLR:LTR|86|+	MTB_Mm:ERVL-MaLR:LTR	LTR	ERVL-MaLR	MTB_Mm	10.3698	4.22272	1.25571	3.36282	0.000771495	0.0136341	3.11267
chr1|59983642|59983752|B4A:B4:SINE|223|-	B4A:B4:SINE	SINE	B4	B4A	19.1482	0.457477	0.594708	0.769246	0.441747	0.810344	0.354826
chr6|129021524|129027680|L1Md_F3:L1:LINE|67|-	L1Md_F3:L1:LINE	LINE	L1	L1Md_F3	41.3587	4.22195	0.624491	6.76062	1.37404e-11	1.6682e-09	10.862
chr13|74358108|74358571|MER68:ERVL:LTR|309|-	MER68:ERVL:LTR	LTR	ERVL	MER68	104.715	0.0852174	0.286469	0.297475	0.766104	0.947819	0.115712
chr8|40920135|40920262|B1_Mus2:Alu:SINE|71|+	B1_Mus2:Alu:SINE	SINE	Alu	B1_Mus2	20.5759	4.22113	0.882845	4.78129	1.74178e-06	7.68029e-05	5.75901
chr16|32391415|32391612|B3:B2:SINE|238|+	B3:B2:SINE	SINE	B2	B3	58.1819	0.453297	0.354094	1.28016	0.200489	0.586524	0.697909
chr17|32819125|32819250|B1_Mur1:Alu:SINE|232|-	B1_Mur1:Alu:SINE	SINE	Alu	B1_Mur1	15.4734	0.134578	0.648492	0.207525	0.8356	0.96189	0.0780017
chr2|128612122|128612416|MLT1B:ERVL-MaLR:LTR|367|-	MLT1B:ERVL-MaLR:LTR	LTR	ERVL-MaLR	MLT1B	59.8307	0.299815	0.342621	0.875065	0.381538	0.76333	0.418462
chr9|122850355|122850491|B3:B2:SINE|265|-	B3:B2:SINE	SINE	B2	B3	50.2757	0.706113	0.384723	1.83538	0.0664492	0.319944	1.17751
chr11|109452149|109452307|RSINE1:B4:SINE|189|-	RSINE1:B4:SINE	SINE	B4	RSINE1	26.4138	-1.29681	0.515117	-2.51751	0.0118189	0.101005	-1.92742
chr11|75465715|75465920|ID_B1:B4:SINE|210|+	ID_B1:B4:SINE	SINE	B4	ID_B1	52.9459	0.0565094	0.368072	0.153528	0.877982	0.976486	0.0565144
chr1|17610712|17612470|ORR1A1-int:ERVL-MaLR:LTR|62|+	ORR1A1-int:ERVL-MaLR:LTR	LTR	ERVL-MaLR	ORR1A1-int	10.4245	4.21724	1.25577	3.35829	0.000784259	0.0138236	3.10554
chr12|111541256|111541381|B1_Mus1:Alu:SINE|139|-	B1_Mus1:Alu:SINE	SINE	Alu	B1_Mus1	24.566	-0.93043	0.557322	-1.66947	0.0950251	0.395193	-1.02216
chr7|19246910|19247050|MIRb:MIR:SINE|299|-	MIRb:MIR:SINE	SINE	MIR	MIRb	65.1684	0.833543	0.353899	2.35531	0.0185072	0.134021	1.73266
chr10|7822022|7822205|B4A:B4:SINE|161|+	B4A:B4:SINE	SINE	B4	B4A	73.6344	0.0310771	0.315253	0.0985785	0.921473	0.983597	0.0355174
chr10|89411972|89412248|B4A:B4:SINE|292|-	B4A:B4:SINE	SINE	B4	B4A	41.0769	-0.167412	0.424324	-0.394538	0.693184	0.925146	-0.159151
chr11|57532328|57532433|PB1D10:Alu:SINE|209|+	PB1D10:Alu:SINE	SINE	Alu	PB1D10	32.3753	0.507363	0.491212	1.03288	0.30166	0.696974	0.520482
chr17|32770999|32771597|Lx8:L1:LINE|247|+	Lx8:L1:LINE	LINE	L1	Lx8	60.311	-0.169518	0.342808	-0.494499	0.620954	0.894966	-0.206941
chr16|37882179|37882305|B1F2:Alu:SINE|170|-	B1F2:Alu:SINE	SINE	Alu	B1F2	21.9008	0.222044	0.567164	0.391498	0.695429	0.925146	0.157747
chr13|74691867|74692082|ORR1F:ERVL-MaLR:LTR|299|-	ORR1F:ERVL-MaLR:LTR	LTR	ERVL-MaLR	ORR1F	20.3694	4.20001	0.884305	4.7495	2.03916e-06	8.73546e-05	5.69055
chr9|75568195|75568413|MIRc:MIR:SINE|313|-	MIRc:MIR:SINE	SINE	MIR	MIRc	25.5287	4.1905	0.790639	5.30015	1.1571e-07	6.67958e-06	6.93663
chr5|36671491|36671589|B4A:B4:SINE|266|+	B4A:B4:SINE	SINE	B4	B4A	12.7629	-0.300288	0.735696	-0.408168	0.68315	0.923344	-0.165484
chr1|155128206|155128341|RSINE1:B4:SINE|267|-	RSINE1:B4:SINE	SINE	B4	RSINE1	20.2445	4.1893	0.879655	4.76244	1.91266e-06	8.31246e-05	5.71836
chr1|54397109|54397245|B1_Mus1:Alu:SINE|184|+	B1_Mus1:Alu:SINE	SINE	Alu	B1_Mus1	29.8491	-0.216741	0.48906	-0.443178	0.657637	0.916691	-0.182014
chr2|181868730|181868893|ID_B1:B4:SINE|266|-	ID_B1:B4:SINE	SINE	B4	ID_B1	64.8491	0.0782026	0.327431	0.238837	0.811232	0.950957	0.090855
chr4|59770437|59770740|MTE2b:ERVL-MaLR:LTR|257|+	MTE2b:ERVL-MaLR:LTR	LTR	ERVL-MaLR	MTE2b	46.7952	0.0743331	0.391965	0.189642	0.849589	0.967954	0.0707909
chr5|33269414|33269526|X9_LINE:L1?:LINE|306|-	X9_LINE:L1?:LINE	LINE	L1?	X9_LINE	21.3583	0.840585	0.561944	1.49585	0.134692	0.479193	0.870657
chr17|46667243|46667441|B2_Mm1a:B2:SINE|21|-	B2_Mm1a:B2:SINE	SINE	B2	B2_Mm1a	48.8367	0.100914	0.374978	0.269121	0.787836	0.947819	0.103564
chr18|60565724|60566208|Lx9:L1:LINE|256|-	Lx9:L1:LINE	LINE	L1	Lx9	89.7796	0.167694	0.296187	0.566177	0.571273	0.876505	0.243156
chr2|152312915|152313010|PB1D11:Alu:SINE|232|-	PB1D11:Alu:SINE	SINE	Alu	PB1D11	68.5891	-0.0158178	0.34026	-0.0464874	0.962922	0.99545	-0.016409
chr6|38606143|38606334|B2_Mm1a:B2:SINE|26|+	B2_Mm1a:B2:SINE	SINE	B2	B2_Mm1a	85.6466	0.204176	0.292287	0.698547	0.484835	0.831623	0.314406
chr13|54663100|54663217|ID_B1:B4:SINE|299|-	ID_B1:B4:SINE	SINE	B4	ID_B1	42.9167	0.427438	0.404346	1.05711	0.290461	0.68825	0.536912
chr1|59983618|59983720|PB1D10:Alu:SINE|140|-	PB1D10:Alu:SINE	SINE	Alu	PB1D10	18.937	-0.213757	0.591435	-0.36142	0.717785	0.928669	-0.144005
chr19|38788706|38789076|Lx5:L1:LINE|192|+	Lx5:L1:LINE	LINE	L1	Lx5	62.8013	-0.504861	0.361237	-1.39759	0.162236	0.528311	-0.789853
chr4|148078191|148078272|L2:L2:LINE|309|+	L2:L2:LINE	LINE	L2	L2	42.541	-0.185562	0.395296	-0.469424	0.638767	0.904638	-0.194658
chr18|34548660|34548799|B3:B2:SINE|216|-	B3:B2:SINE	SINE	B2	B3	19.7844	4.17215	0.896013	4.65634	3.21874e-06	0.000129486	5.49231
chr14|8091269|8091402|B1_Mur2:Alu:SINE|186|+	B1_Mur2:Alu:SINE	SINE	Alu	B1_Mur2	31.8296	0.0897173	0.45755	0.196082	0.844546	0.966189	0.0733766
chr17|24439118|24439213|B1_Mus2:Alu:SINE|84|+	B1_Mus2:Alu:SINE	SINE	Alu	B1_Mus2	53.5235	-0.492608	0.369625	-1.33272	0.182623	0.562794	-0.738444
chr1|93367025|93367172|ID_B1:B4:SINE|208|+	ID_B1:B4:SINE	SINE	B4	ID_B1	46.3022	-0.0474304	0.39243	-0.120863	0.903799	0.979142	-0.043928
chr19|45055977|45056092|PB1D9:Alu:SINE|202|-	PB1D9:Alu:SINE	SINE	Alu	PB1D9	35.0774	0.372508	0.44689	0.833557	0.404531	0.778408	0.393049
chr4|119283479|119283592|MIRc:MIR:SINE|220|-	MIRc:MIR:SINE	SINE	MIR	MIRc	17.6739	-1.61835	0.697946	-2.31873	0.0204098	0.143825	-1.69016
chr10|81397254|81397369|PB1D7:Alu:SINE|216|+	PB1D7:Alu:SINE	SINE	Alu	PB1D7	39.3887	0.757057	0.441944	1.71302	0.0867097	0.380483	1.06193
chr8|65218817|65219385|Lx8:L1:LINE|316|+	Lx8:L1:LINE	LINE	L1	Lx8	44.0458	4.13972	0.593496	6.97514	3.05556e-12	4.09536e-10	11.5149
chr1|17625765|17626535|L1_Mus4:L1:LINE|74|-	L1_Mus4:L1:LINE	LINE	L1	L1_Mus4	19.5582	4.13664	0.884507	4.67677	2.91425e-06	0.000118647	5.53547
chrY|89268169|89273975|ETnERV3-int:ERVK:LTR|36|+	ETnERV3-int:ERVK:LTR	LTR	ERVK	ETnERV3-int	14.7066	4.13405	1.02217	4.04437	5.24646e-05	0.00144206	4.28013
chr9|104098206|104098290|L1MC4a:L1:LINE|262|-	L1MC4a:L1:LINE	LINE	L1	L1MC4a	14.4298	4.12996	1.03828	3.97767	6.95926e-05	0.00184179	4.15744
chr17|13015702|13015779|ID4:ID:SINE|221|+	ID4:ID:SINE	SINE	ID	ID4	20.9651	0.00506624	0.572453	0.00885006	0.992939	0.998898	0.00307753
chr19|8809472|8809596|B1F1:Alu:SINE|260|-	B1F1:Alu:SINE	SINE	Alu	B1F1	66.375	0.0320167	0.337341	0.094909	0.924387	0.984282	0.0341461
chr5|72513446|72513542|MIRb:MIR:SINE|300|+	MIRb:MIR:SINE	SINE	MIR	MIRb	23.618	0.114404	0.524865	0.217968	0.827454	0.958705	0.0822562
chrX|74450017|74450305|MLT1C:ERVL-MaLR:LTR|282|-	MLT1C:ERVL-MaLR:LTR	LTR	ERVL-MaLR	MLT1C	49.5031	0.487739	0.380833	1.28071	0.200294	0.586308	0.698332
chr5|135160152|135160261|ID_B1:B4:SINE|303|+	ID_B1:B4:SINE	SINE	B4	ID_B1	31.5372	-0.440742	0.460267	-0.957579	0.338275	0.731912	-0.47073
chr12|17004533|17005408|RMER17B:ERVK:LTR|122|-	RMER17B:ERVK:LTR	LTR	ERVK	RMER17B	29.1052	4.12452	0.72425	5.69489	1.23453e-08	8.8893e-07	7.9085
chr3|107327901|107327979|B3:B2:SINE|158|+	B3:B2:SINE	SINE	B2	B3	20.712	-0.771561	0.569739	-1.35424	0.175661	0.549492	-0.755324
chr2|172354132|172354251|URR1B:hAT-Charlie:DNA|134|+	URR1B:hAT-Charlie:DNA	DNA	hAT-Charlie	URR1B	23.9067	4.10693	0.797082	5.15245	2.57106e-07	1.3569e-05	6.58989
chr9|59672665|59672751|PB1D7:Alu:SINE|256|+	PB1D7:Alu:SINE	SINE	Alu	PB1D7	27.4399	-0.650759	0.506641	-1.28446	0.198982	0.584806	-0.701187
chr18|61084145|61084267|MIR3:MIR:SINE|342|+	MIR3:MIR:SINE	SINE	MIR	MIR3	65.7139	0.612806	0.332777	1.84149	0.0655496	0.317334	1.18343
chr18|32097585|32097671|MER21C:ERVL:LTR|341|+	MER21C:ERVL:LTR	LTR	ERVL	MER21C	12.5806	0.522109	0.758517	0.688329	0.491246	0.834495	0.308701
chr4|46503485|46503628|B1_Mur1:Alu:SINE|224|-	B1_Mur1:Alu:SINE	SINE	Alu	B1_Mur1	27.9929	0.141968	0.503649	0.281879	0.778036	0.947819	0.109
chrX|37148065|37148192|ID_B1:B4:SINE|221|-	ID_B1:B4:SINE	SINE	B4	ID_B1	30.5296	0.0921125	0.463973	0.19853	0.842631	0.964903	0.0743627
chr14|25714350|25714452|MIR3:MIR:SINE|320|-	MIR3:MIR:SINE	SINE	MIR	MIR3	34.8882	1.01889	0.466139	2.18581	0.0288296	0.177736	1.54016
chr17|46773899|46774060|B2_Mm2:B2:SINE|108|-	B2_Mm2:B2:SINE	SINE	B2	B2_Mm2	40.6462	-0.707243	0.412317	-1.71529	0.0862921	0.379177	-1.06403
chr4|143420779|143420861|PB1D11:Alu:SINE|232|-	PB1D11:Alu:SINE	SINE	Alu	PB1D11	25.9748	-0.408389	0.505716	-0.807547	0.419351	0.79025	-0.377422
chr1|86347354|86347468|L1MEb:L1:LINE|272|+	L1MEb:L1:LINE	LINE	L1	L1MEb	52.6178	-0.692371	0.362606	-1.90943	0.0562062	0.286181	-1.25022
chr4|33019343|33019477|B1_Mur4:Alu:SINE|98|+	B1_Mur4:Alu:SINE	SINE	Alu	B1_Mur4	44.8841	0.349461	0.391453	0.892729	0.372002	0.757192	0.429454
chr6|120509702|120509842|B1_Mur2:Alu:SINE|173|+	B1_Mur2:Alu:SINE	SINE	Alu	B1_Mur2	42.7463	-0.304909	0.419209	-0.727343	0.467016	0.822228	-0.330669
chr4|129149120|129149225|ID_B1:B4:SINE|257|+	ID_B1:B4:SINE	SINE	B4	ID_B1	61.9944	-0.816872	0.354824	-2.30219	0.0213246	0.148053	-1.67112
chr2|30957978|30958107|B1_Mur4:Alu:SINE|163|+	B1_Mur4:Alu:SINE	SINE	Alu	B1_Mur4	57.0009	0.558425	0.359721	1.55239	0.12057	0.448703	0.918761
chrX|163929058|163929160|PB1D10:Alu:SINE|235|+	PB1D10:Alu:SINE	SINE	Alu	PB1D10	24.9817	-0.057138	0.523965	-0.109049	0.913163	0.98112	-0.0394515
chr14|41053727|41061339|IAPEY4_I-int:ERVK:LTR|53|+	IAPEY4_I-int:ERVK:LTR	LTR	ERVK	IAPEY4_I-int	139.824	4.10577	0.355882	11.5369	8.59917e-31	4.56498e-28	30.0655
chr5|88759722|88759912|MARNA:TcMar-Mariner:DNA|274|+	MARNA:TcMar-Mariner:DNA	DNA	TcMar-Mariner	MARNA	38.867	0.370099	0.423413	0.874085	0.382072	0.763522	0.417855
chr8|124833354|124833446|MIR:MIR:SINE|308|+	MIR:MIR:SINE	SINE	MIR	MIR	42.9811	4.09779	0.59607	6.87468	6.21274e-12	7.97175e-10	11.2067
chr7|110814772|110814990|ID_B1:B4:SINE|235|-	ID_B1:B4:SINE	SINE	B4	ID_B1	64.5098	0.511846	0.331498	1.54404	0.122579	0.453005	0.911583
chr16|35833699|35833793|PB1D11:Alu:SINE|311|+	PB1D11:Alu:SINE	SINE	Alu	PB1D11	14.1177	4.06924	1.03625	3.92689	8.60525e-05	0.00218554	4.06524
chr10|76040304|76040379|Lx8:L1:LINE|293|+	Lx8:L1:LINE	LINE	L1	Lx8	22.0006	-0.220766	0.544093	-0.40575	0.684926	0.923779	-0.164356
chr1|179528526|179528847|RLTR10E:ERVK:LTR|142|+	RLTR10E:ERVK:LTR	LTR	ERVK	RLTR10E	47.2328	0.382977	0.381783	1.00313	0.315799	0.7106	0.500589
chr17|22713359|22713706|ORR1A3:ERVL-MaLR:LTR|160|-	ORR1A3:ERVL-MaLR:LTR	LTR	ERVL-MaLR	ORR1A3	49.3762	0.625544	0.378722	1.65172	0.0985909	0.404738	1.00616
chr6|85943153|85943331|LTR16D2:ERVL:LTR|256|-	LTR16D2:ERVL:LTR	LTR	ERVL	LTR16D2	65.8831	0.768087	0.332325	2.31125	0.020819	0.145384	1.68154
chr7|105809307|105809444|B1_Mus1:Alu:SINE|184|+	B1_Mus1:Alu:SINE	SINE	Alu	B1_Mus1	17.2341	-0.823462	0.622927	-1.32192	0.186193	0.567347	-0.730036
chr8|20149327|20149442|B3:B2:SINE|275|+	B3:B2:SINE	SINE	B2	B3	31.2093	-0.426467	0.476605	-0.894802	0.370893	0.756711	-0.430752
chr2|131297440|131297583|ID_B1:B4:SINE|263|-	ID_B1:B4:SINE	SINE	B4	ID_B1	36.4678	1.1263	0.451699	2.49347	0.0126502	0.105969	1.8979
chr2|172469590|172469699|PB1D7:Alu:SINE|321|+	PB1D7:Alu:SINE	SINE	Alu	PB1D7	77.0489	0.603867	0.326108	1.85174	0.0640634	0.312626	1.19339
chr6|127520560|127520648|MMETn-int:ERVK:LTR|11|+	MMETn-int:ERVK:LTR	LTR	ERVK	MMETn-int	16.1722	-0.796368	0.699651	-1.13824	0.255022	0.654954	-0.593422
chr15|12809631|12809783|B1_Mus1:Alu:SINE|135|+	B1_Mus1:Alu:SINE	SINE	Alu	B1_Mus1	53.8384	-0.357941	0.355512	-1.00683	0.314015	0.709141	-0.503049
chr13|98327478|98330049|IAPEz-int:ERVK:LTR|36|-	IAPEz-int:ERVK:LTR	LTR	ERVK	IAPEz-int	22.5654	4.06765	1.47754	2.75299	0.00590531	0.0634698	2.22876
chr14|21797590|21797740|B1_Mm:Alu:SINE|188|-	B1_Mm:Alu:SINE	SINE	Alu	B1_Mm	40.8336	0.380828	0.413438	0.921124	0.356986	0.745664	0.447349
chr6|123694808|123695876|Lx5c:L1:LINE|231|-	Lx5c:L1:LINE	LINE	L1	Lx5c	9.05574	4.03945	1.29067	3.12973	0.00174966	0.0262149	2.75705
chr11|105140797|105140897|B1F:Alu:SINE|250|+	B1F:Alu:SINE	SINE	Alu	B1F	46.8492	-0.178954	0.398969	-0.448542	0.653762	0.914538	-0.18458
chr12|17429564|17429703|B1_Mus1:Alu:SINE|50|+	B1_Mus1:Alu:SINE	SINE	Alu	B1_Mus1	46.888	-0.415503	0.380407	-1.09226	0.274719	0.674607	-0.561112
chr12|9028325|9028403|ID4_:ID:SINE|192|+	ID4_:ID:SINE	SINE	ID	ID4_	22.76	0.717806	0.550764	1.30329	0.192475	0.577767	0.715625
chr13|19592067|19592380|L2b:L2:LINE|352|-	L2b:L2:LINE	LINE	L2	L2b	100.852	0.740961	0.289753	2.55721	0.0105514	0.0946896	1.97669
[truncated: 62,697 more rows]
