# Supplementary material for: Elevated retrotransposon activity and genomic instability in primed pluripotent stem cells
Source: Genome Biol. 2021 Jul 9;22:201. doi: 10.1186/s13059-021-02417-9 (PMC8268579; doi:10.1186/s13059-021-02417-9)
Supplement: Supplementary file 6 — Additional file 6: Table S5. Summary of CNVs containing TEs in naïve and primed PSCs in two different genetic background cell lines. [file 13059_2021_2417_MOESM6_ESM.csv]

	CBAxC57_Rep1	CBAxC57_Rep2	CBAxC57_Rep3	CBAxC57_Rep4	129xC57_Rep1	129xC57_Rep2	129xC57_Rep3
gain_ERVK	6	1	10	197	9027	0	4961
gain_L1	21	4	20	612	28779	0	18356
gain_B4	16	5	2	204	4909	0	2918
gain_B2	6	10	4	191	4059	0	2372
gain_ERV1	2	0	0	27	1578	0	1058
gain_Alu	11	8	3	248	5338	0	3241
gain_ERVL-MaLR	16	0	7	282	8920	0	6459
gain_ERVL	9	0	0	71	2268	0	1633
gain_L2	3	1	1	55	814	0	686
gain_hAT-Charlie	0	0	0	91	1461	0	1084
gain_ID	2	2	0	22	473	0	372
gain_MIR	4	5	3	78	1426	0	1078
gain_TcMar-Tigger	1	2	0	23	518	0	430
gain_hAT-Blackjack	0	0	0	4	95	0	47
gain_ERVK	0	0	0	3	108	0	59
gain_RTE-X	0	0	0	1	24	0	23
gain_hAT-Tip100	0	0	0	4	157	0	112
gain_Gypsy	2	0	0	3	27	0	27
gain_RTE-BovB	0	0	0	0	4	0	7
gain_CR1	0	0	0	13	249	0	160
gain_Gypsy	0	0	0	3	15	0	12
gain_TcMar-Mariner	0	0	0	0	11	0	14
gain_LTR	0	0	0	0	18	0	21
gain_tRNA	0	0	0	2	21	0	20
gain_TcMar-Tc2	0	0	0	0	18	0	26
gain_PiggyBac	0	0	0	4	5	0	0
gain_Deu	0	0	0	1	37	0	26
gain_ERVL	0	0	0	0	7	0	7
gain_MULE-MuDR	0	0	0	0	10	0	18
gain_hAT	0	0	0	7	26	0	9
gain_TcMar	0	0	0	1	8	0	10
gain_DNA	0	0	0	0	24	0	17
gain_ERV1	0	0	0	0	2	0	1
gain_hAT	0	0	0	3	11	0	6
gain_hAT-Tip100	0	0	0	0	0	0	2
gain_PiggyBac	0	0	0	0	1	0	1
gain_L1	0	0	0	0	0	0	1
gain_Dong-R4	0	0	0	0	2	0	0
gain_TcMar	0	0	0	1	0	0	0
gain_MuDR	0	0	0	0	2	0	2
loss_ERVK	667	1274	5080	3448	8632	0	11126
loss_L1	1556	4341	15687	9231	28658	0	34684
loss_B4	212	2185	5121	3777	11697	0	15217
loss_B2	194	2018	4559	3529	9838	0	12619
loss_ERV1	121	275	995	740	1823	0	2183
loss_Alu	369	2808	6819	4931	14314	0	17824
loss_ERVL-MaLR	537	2111	6690	4811	13766	0	18430
loss_ERVL	134	521	1684	1203	3389	0	4694
loss_L2	59	337	1071	695	2340	0	2677
loss_hAT-Charlie	76	549	1578	1127	3570	0	4454
loss_ID	51	345	808	513	1883	0	2270
loss_MIR	49	542	1573	1085	3771	0	4688
loss_TcMar-Tigger	40	158	450	365	1132	0	1499
loss_hAT-Blackjack	5	17	65	99	167	0	201
loss_ERVK	10	18	67	33	133	0	172
loss_RTE-X	0	13	20	12	76	0	84
loss_hAT-Tip100	10	36	141	78	326	0	369
loss_Gypsy	2	2	27	25	78	0	90
loss_RTE-BovB	0	2	1	5	9	0	14
loss_CR1	10	53	189	126	472	0	554
loss_Gypsy	2	6	14	5	30	0	27
loss_TcMar-Mariner	2	4	22	6	44	0	35
loss_LTR	0	9	23	8	29	0	33
loss_tRNA	3	8	35	16	68	0	73
loss_TcMar-Tc2	0	10	20	21	59	0	58
loss_PiggyBac	0	2	0	0	1	0	11
loss_Deu	2	8	21	23	66	0	94
loss_ERVL	1	2	10	7	19	0	15
loss_MULE-MuDR	2	5	12	2	22	0	32
loss_hAT	1	6	36	14	74	0	75
loss_TcMar?	0	3	9	10	35	0	27
loss_DNA	0	5	15	9	40	0	51
loss_ERV1	0	0	2	1	6	0	5
loss_hAT	0	2	3	6	20	0	17
loss_hAT-Tip100	0	0	0	1	4	0	5
loss_PiggyBac	0	0	1	1	4	0	6
loss_L1	0	0	2	0	2	0	3
loss_Dong-R4	0	0	0	0	6	0	3
loss_TcMar	0	0	0	2	0	0	3
loss_MuDR	0	3	2	0	0	0	4
loss_TcMar-Pogo	0	0	1	0	0	0	0
