# Supplementary material for: Elevated retrotransposon activity and genomic instability in primed pluripotent stem cells
Source: Genome Biol. 2021 Jul 9;22:201. doi: 10.1186/s13059-021-02417-9 (PMC8268579; doi:10.1186/s13059-021-02417-9)
Supplement: Supplementary file 7 — Additional file 7: Table S6. Key resource table. [file 13059_2021_2417_MOESM7_ESM.xlsx]

## Sheet: Sheet1
Table S6 Key resource table
Reagents or resources	Source	Identifier
Antibody
Rabbit anti-Zscan4	Millipore	AB4340
Mouse anti-Dnmt3b	Abcam	ab13604
Mouse anti-Oct4	Santa Cruz	sc5279
Rabbit anti-MuERVL-Gag	Epigentek	A-2801-100
Rabbit anti-β-actin	Abmart	P30002
Mouse anti-SSEA-1	Millipore	MAB4301
Rabbit anti-H3	Abcam	ab1791
Rabbit anti-H3K9me3	Abcam	ab8898
Rabbit anti-H3K27me3	Millipore	07-499
Rabbit anti-H3K27ac	Abcam	ab17717
Rabbit anti-H3K9me3	Abcam	ab8898
Rabbit anti-Nanog	Abcam	ab80892
Rabbit anti-Kap1	Abcam	ab10484
Rabbit anti-53bp1	Abcam	ab36823
Mouse anti-γH2AX	Millipore	05-636
Rabbit anti-5hmC	Active Motif	39769
Mouse anti-5mC	Active Motif	39649
Goat Anti-Mouse IgG (H+L) FITC	Jackson	115-095-003
Goat Anti-Rabbit IgG (H+L) Alexa Fluor® 594	Jackson	111-585-003
Goat anti-Rabbit IgG-HRP	GE Healthcare	NA934V
Goat anti-Mouse IgG (H+L)/HRP	ZSGB-BIO	ZB2305
Chemicals, Peptides, and Recombinant Proteins
ESGRO (LIF)	Millipore	ESG1107
Human bFGF	Invitrogen	RP-8628
Human Activin A	PeproTech	120-14
Critical Commercial Assays
RNeasy Plus Mini Kit	QIAGEN	74134
DNeasy Blood & Tissue Kit	QIAGEN	69504
TeloChaser Telomerase assay kit	MD Biotechnology	T0001
Mouse Telomerase (TE) ELISA kit	CUSABIO	CSB-E08022
TeloTAGGG Telomere Length Assay	Roche	12209136001
Seahorse XF Cell Mito Stress Test Kit	Agilent	103015-100
Experimental Model: Cell lines
CBAXC57 naïve and primed cells	This paper
129XC57 naïve and primed cells	This paper
Experimental Models: Organisms/Strains
Oct4-GFP (OG2) mice	Jackson	#004654
Albino Bal-b/c mice	Beijing Vital River Laboratory	#401
Albino ICR mice	Beijing Vital River Laboratory	#201
Albino Kunming (KM) mice	Beijing Vital River Laboratory	#202
129 mice	Beijing Vital River Laboratory	#217
Probe
FITC-labeled (CCCTAA)3 peptide nucleic acid (PNA) probe	Panagene	F1001
Deposited Data
RNA-seq data	This paper	GSE140665
ChIP-seq data	This paper	GSE154487
Exome-seq data	This paper	PRJNA725383
In vivo embryos RNA-seq data	[104]	GSE98150
RNA-seq data from Setdb1 KO mESC	[70]	PRJNA544540
RNA-seq data from G9a KO mESC	[71]	GSE49669
RNA-seq data from Dnmt3b KO mESC	[72]	GSE72855
RNA-seq data from Kap1 KD mESC	[76]	GSE95720
H3K9me3 and Kap1 ChIP-seq data from Kap1 KD mESC	[75]	GSE94323
Oligonucleotides
sgRNA primers (5’-3’)
CACCGTCCCAGCAATACATGTATCG	This paper	Dmc1-1-F
AAACCGATACATGTATTGCTGGGAC	This paper	Dmc1-1-R
CACCGTCACAACTAAGTACAACCTT	This paper	Dmc1-2-F
AAACAAGGTTGTACTTAGTTGTGAC	This paper	Dmc1-2-R
CACCGGTCCCAGCTTTCCCGACAGT	This paper	Rad51-1-F
AAACACTGTCGGGAAAGCTGGGACC	This paper	Rad51-1-R
CACCGTTACCTAGGCTTATAACGCA	This paper	Rad51-2-F
AAACTGCGTTATAAGCCTAGGTAAC	This paper	Rad51-2-R
CACCGTATAATGTGACGTCTCTGGT	This paper	Brca1-1-F
AAACACCAGAGACGTCACATTATAC	This paper	Brca1-1-R
CACCGCAATAGCTCCAAATGCGCTC	This paper	Brca1-2-F
AAACGAGCGCATTTGGAGCTATTGC	This paper	Brca1-2-R
Detection primers (5’-3’)
GCCTAGGTTTCTGCCCATGTTCTGA	This paper	Dmc1-F
TACTTCTACCTACAATAGAAATCATGA	This paper	Dmc1-R
GGTAGTCTGCCCAAGTACCTCAAGA	This paper	Rad51-F
CAGCCAGGGCCCTGAAGAACCGACT	This paper	Rad51-R
TATACTCATGAAGTTTATTCTCATGT	This paper	Brca1-F
CAATAAATAAGTGCAATAAGTAAAGCA	This paper	Brca1-R
Software and Algorithms
GraphPad Prism software		Version 7
ImageJ	NIH	https://imagej.nih.gov/ij/download.html
TFL-TELO program	Kindly provided by Peter Lansdorp, Terry Fox Laboratory	N/A
StatView software	SAS Institute Inc.	N/A
UCSC Genome Browser (RepeatMasker)		https://genome.ucsc.edu
SQuIRE	[68]	https://github.com/wyang17/SQuIRE
Cutadapt 2.3		https://cutadapt.readthedocs.io/en/stable/
Bowtie 2		https://sourceforge.net/projects/bowtiebio/files/bowtie/1.1.2/
CNVkit	[106]	https://cnvkit.readthedocs.io/en/stable/
